# Supplementary material for: Unraveling yield heterosis in Chinese cabbage hybrid by comparative transcriptomic analysis and LHCB1 gene function analysis
Source: Front Plant Sci. 2025 Jul 2;16:1627259. doi: 10.3389/fpls.2025.1627259 (PMC12269066; doi:10.3389/fpls.2025.1627259)
Supplement: Supplementary file 2 [file Table1.xlsx]

## Sheet: 3652 DEGs in the rosette stage
Supplementary Table S1 Gene ID and FPKM values for the 5355 DEGs. M, P, and Z represent the maternal parent, the paternal parent, and the hybrid in the rosette stage, respectively; DM, DP, and DZ represent the maternal parent, the paternal parent, and the hybrid in the mature stage, respectively.
ID	M	P	Z
BraA09g035160.3C	1284.09	136.38	1046.79
BraA06g004830.3C	19.6533	0.273333	13.1533
BraA01g011050.3C	10.28	114.34	15.6133
BraA09g023100.3C	473.21	5.45333	340.247
BraA08g005360.3C	49.51	1.92333	41.12
BraA08g035330.3C	610.113	32.8533	389.877
BraA05g003680.3C	67.54	1079.05	112.273
BraA05g026470.3C	64.0433	2.05333	48.2867
BraA03g011210.3C	21.7567	0.2	16.5533
BraA01g001860.3C	0.84	40.74	2.37667
BraA02g043500.3C	21.0667	129.47	21.5667
BraA06g036970.3C	0.846667	203.153	15.5467
BraA03g010300.3C	52.8	2.1	38.1767
BraA03g006550.3C	145.147	11.52	112.9
BraA05g016110.3C	908.217	116.97	660.027
BraA06g003430.3C	21.1933	0.67	11.88
BraA09g061260.3C	86.13	5.75	60.47
BraA07g038900.3C	2.78	52.4533	4.33
BraA06g011580.3C	1.22333	12.4833	1.07
BraA05g012760.3C	1.47	14.8267	1.84667
BraA04g024020.3C	264.83	31.2767	197.007
BraA02g010850.3C	1.88333	41.14	2.77
BraA02g022690.3C	7.43	71.56	7.04667
BraA07g027180.3C	0.343333	24.4	0.683333
BraA01g000830.3C	19.0867	160.02	15.2267
BraA03g041790.3C	2.71333	27.0133	3.64667
BraA09g024590.3C	23.6	1.41667	19.0133
BraA09g005570.3C	1.03	16.0267	0.78
BraA09g009940.3C	75.7233	3.08	44.78
BraA03g012880.3C	12.09	72.2567	12.8133
BraA08g035230.3C	55.3433	2.82333	41.4167
BraA03g030000.3C	3.87667	46.97	5.32
BraA07g015270.3C	0.456667	23.9	1.02333
BraA03g008140.3C	25.4667	2.40333	19.6967
BraA08g032550.3C	37.13	279.297	48.8767
BraA09g019250.3C	250.703	22.2233	191.097
BraA05g040740.3C	72.6467	762.47	78.48
BraA09g034660.3C	1.2	9.37667	1.34
BraA06g003120.3C	14.5433	0.416667	8.16
BraA01g043230.3C	1.98	25.16	1.8
BraA02g013870.3C	56.69	187.187	51.0967
BraA05g037110.3C	204.843	26.1633	154.243
BraA03g027290.3C	4.05	87.4733	9.47
BraA02g044520.3C	20.08	145.523	17.4767
BraA04g022090.3C	0.243333	43.9833	8.82333
BraA06g026760.3C	106.213	382.56	121.283
BraA09g022520.3C	11.1967	75.91	12.9667
BraA05g042370.3C	27.9867	161.75	40.7233
BraA04g003260.3C	0.543333	24.5233	3.21667
BraA03g024060.3C	18.78	117.643	15.25
BraA07g033110.3C	8.39667	31.4667	3.89333
BraA07g031940.3C	43.71	3.36667	27.5633
BraA07g031310.3C	328.517	33.6733	231.367
BraA04g003380.3C	53.4267	1694.7	304.57
BraA06g035180.3C	24.3967	1.27333	13.4867
BraA01g003230.3C	28.9233	135.98	22.54
BraA10g011470.3C	2.54333	99.97	6.47667
BraA01g039470.3C	7.83333	76.08	13.5233
BraA08g019620.3C	20.6667	65.4467	20.59
BraA02g015410.3C	3.31	41.7833	5.05
BraA03g015180.3C	36.5433	0.25	24.42
BraA05g031820.3C	6.51667	64.7133	10.3833
BraA03g022310.3C	0.366667	11.3433	1.14667
BraA09g047910.3C	32.4433	698.473	93.1667
BraA06g030600.3C	76.74	5.55	60.7867
BraA10g030990.3C	167.377	31.8233	116.48
BraA03g035740.3C	8.90333	67.2933	7.03333
BraA04g026730.3C	2.97333	22.25	3.27
BraA07g018130.3C	2.36667	41.8533	4.49333
BraA10g013290.3C	68.7367	511.57	94.9367
BraA02g022480.3C	3.53	29.6667	3.63667
BraA09g063780.3C	2012.99	615.89	1628.85
BraA03g029060.3C	12.9133	193.663	19.4833
BraA10g021990.3C	69.0467	7.74667	55.8533
BraA05g032750.3C	30.7533	149.75	33.55
BraA09g015910.3C	138.82	648.747	153.307
BraA10g031670.3C	25.86	1.08667	16.5467
BraA01g021200.3C	27.4767	128.943	24.88
BraA05g042090.3C	2.15667	34.51	6.71
BraA05g015180.3C	72.23	3.81333	52.3533
BraA04g006250.3C	0.483333	16.0733	2.11667
BraA06g025320.3C	75.21	223.28	80.12
BraA03g029050.3C	6.63333	146.207	13.9567
BraA08g016140.3C	4.53333	37.4967	4.65
BraA03g043090.3C	14.8	0.313333	10.0467
BraA03g042380.3C	1.03333	20.66	0.783333
BraA07g033730.3C	3.61	34.3833	2.09
BraA02g027150.3C	27.57	326.927	55.2
BraA04g003370.3C	525.753	3216.74	851.51
BraA07g024160.3C	3.94667	47.0867	6.23667
BraA03g050380.3C	4.72667	49.16	2.93
BraA08g035250.3C	8.13667	0.813333	5.61333
BraA05g004340.3C	1.33667	14.42	1.79667
BraA02g020420.3C	0.59	26.4433	2.24333
BraA01g037350.3C	17.1967	75.5967	15.95
BraA01g008590.3C	0.673333	18.5567	1.07
BraA03g042600.3C	255.85	1575.42	335.233
BraA03g013440.3C	1.38	75.1867	5.29333
BraA03g013660.3C	5.15667	39.0567	6.09667
BraA09g047010.3C	537.303	44.91	301.26
BraA06g028680.3C	101.017	11.1167	71.0967
BraA04g005710.3C	6.83333	107.537	11.9367
BraA07g026110.3C	0.613333	9.09	0.846667
BraA09g032260.3C	0.266667	14.3967	0.826667
BraA03g040880.3C	34.2067	241.143	54.61
BraA09g003480.3C	0.203333	11.7933	0.54
BraA05g023340.3C	2.56333	20.24	2.56667
BraA04g008810.3C	17.3867	59.91	12.5867
BraA02g027080.3C	6.29	0.473333	4.31
BraA09g046800.3C	0.92	29.3267	3.57333
BraA01g011210.3C	33.7667	5.87333	30.6433
BraA09g059440.3C	4.74667	26.4533	5.79
BraA03g036850.3C	70.3033	4.85333	44.33
BraA10g014240.3C	11.7867	49.0767	8.39667
BraA07g027960.3C	5.41667	102.37	12.5867
BraA09g039040.3C	36.62	211.723	41.76
BraA05g032160.3C	26.2133	8.36	29.1867
BraA06g003360.3C	146.78	27.9367	112.35
BraA04g030200.3C	2.71667	46.9367	5.80333
BraA06g043580.3C	1.05667	15.7333	2.37
BraA05g018020.3C	3.02333	18.4467	4.98333
BraA10g009750.3C	0.37	857.9	212.377
BraA10g030180.3C	45.3467	3.14667	31.4333
BraA09g024650.3C	580.923	138.797	430.753
BraA04g031340.3C	14.93	81.0533	27.7967
BraA09g006070.3C	66.4867	13.5967	50.5233
BraA07g034410.3C	31.4033	271.127	60.99
BraA10g003640.3C	0.0433333	10.7267	0.45
BraA09g027830.3C	21.5533	1.98333	13.88
BraA01g024750.3C	64.6433	183.887	44.8467
BraA04g016370.3C	10.7467	0.483333	10.2733
BraA07g035420.3C	7.51333	34.4267	6.01667
BraA09g018740.3C	178.583	1105.7	223.133
BraA04g001670.3C	15.9333	0.456667	10.9733
BraA04g016770.3C	9.96	0.206667	6.36
BraA05g040640.3C	0.106667	6.26333	0.216667
BraA06g019200.3C	19.9333	53.3533	17.6167
BraA08g017290.3C	1.56	31.5267	2.35
BraA10g019590.3C	26.5867	1.34	22.2267
BraA02g009870.3C	29.5267	6.71	24.2567
BraA03g014820.3C	16.4567	75.3233	20.0467
BraA02g004780.3C	1.05	10.8333	0.773333
BraA07g034400.3C	206.783	713.433	255.903
BraA10g026870.3C	86.8233	18.4467	64.6167
BraA02g039190.3C	9.31667	0.706667	7.76667
BraA03g052260.3C	0.0766667	5.96	0.28
BraA03g020520.3C	18.0767	0.72	10.5533
BraA09g013920.3C	150.42	35.16	116.68
BraA10g015680.3C	14.7067	2.81667	12.2167
BraA03g059570.3C	19.9933	83.4367	17.53
BraA09g022980.3C	17.2633	79.2533	19.16
BraA05g028070.3C	0.776667	16.32	2.31667
BraA03g029500.3C	18.5767	49.21	9.74333
BraA06g001380.3C	8.99667	55.7167	13.79
BraA05g010560.3C	11.6267	1.36333	9.46
BraA08g035500.3C	10.6	0.613333	9.56667
BraA05g035550.3C	4.91333	15.8133	5.26
BraA04g021100.3C	0.79	7.69667	0.35
BraA01g012100.3C	0.346667	5.71333	0.376667
BraA02g002710.3C	13.4133	57.2467	19.4467
BraA07g025410.3C	69.7833	322.027	39.4967
BraA02g007660.3C	13.72	280.627	38.3
BraA01g017210.3C	23.22	64.9367	23.1
BraA04g006940.3C	3.93333	19.7267	3.27667
BraA08g030460.3C	4.19667	30.4433	4.69
BraA03g005720.3C	2.76333	20.8533	4.76667
BraA03g022860.3C	53.78	463.897	73.6767
BraA01g000240.3C	2.51333	15.1967	2.56333
BraA03g035760.3C	5.89333	19.2233	4.27667
BraA02g011500.3C	7.39667	0.14	5.91
BraA07g035300.3C	4.19	19.8433	4.50333
BraA10g009650.3C	0.61	1819.23	364.22
BraA04g002970.3C	36.2733	8.73667	30.9533
BraA07g042210.3C	11.0367	0.713333	10.0033
BraA10g027130.3C	11.55	58.7067	17.0467
BraA03g043850.3C	13.6533	74.5633	15.4433
BraA09g042200.3C	1.11667	11.6333	0.896667
BraA03g058660.3C	23.0033	91.4067	28.4867
BraA06g014860.3C	0.0333333	8.28333	0.116667
BraA02g007090.3C	32.2767	7.22667	25.1867
BraA08g033140.3C	27.7067	1.55667	22.9633
BraA10g022220.3C	8.32667	18.8867	3.71
BraA02g019450.3C	2.34667	68.4533	8.46333
BraA02g025210.3C	13.1	38.2	9.3
BraA01g001740.3C	4.18667	18.8467	3.30667
BraA09g001640.3C	342.387	78.4	244.627
BraA08g024450.3C	15.7533	0.876667	10.0567
BraA07g032900.3C	13.6867	0.876667	9.72667
BraA04g020810.3C	78.0533	126.03	37.75
BraA01g004190.3C	39.56	11.6767	34.2333
BraA01g043570.3C	9.03667	31.6	10.4133
BraA03g020740.3C	0.473333	7.60333	0.57
BraA10g013620.3C	8.99333	0.763333	8.92
BraA08g011820.3C	118.093	213.87	95.8633
BraA06g029590.3C	4.02	29.86	3.70667
BraA01g015480.3C	4.34333	31.59	5.75333
BraA03g046280.3C	35.25	135.017	44.5133
BraA03g017510.3C	47.34	175.61	55.27
BraA07g024890.3C	23.6033	1.87	13.5567
BraA02g009940.3C	78.12	10.86	77.3833
BraA02g021310.3C	77.6933	0.0166667	67.4033
BraA08g019990.3C	46.49	122.487	32.52
BraA01g005360.3C	7.26333	0.503333	6.38333
BraA05g014830.3C	12.0667	67.36	15.78
BraA03g039640.3C	27.5	100.75	30.53
BraA03g012770.3C	15.72	2.67333	12.4867
BraA05g032080.3C	9.79667	37.3467	9.43
BraA09g027850.3C	40.62	10.7767	32.2767
BraA07g004430.3C	1.43	14.6167	0.936667
BraA05g013260.3C	21.0167	50.12	14.7567
BraA03g060680.3C	36.8133	92.7167	26.17
BraA10g011700.3C	12.2833	35.9133	13.3333
BraA04g020850.3C	6.45667	32.2033	4.60667
BraA10g006950.3C	32.8867	0.113333	14.79
BraA04g031090.3C	0.703333	11.5433	0.866667
BraA07g032440.3C	0.473333	8.00667	0.716667
BraA07g022770.3C	171.45	1132.56	254.437
BraA09g009030.3C	63.4467	855.74	147.927
BraA07g040480.3C	11.7333	54.4433	16.1133
BraA07g000220.3C	67.0333	182.13	73.4933
BraA07g031100.3C	0.883333	10.0067	1.52333
BraA08g023390.3C	245.597	64.3667	200.717
BraA02g016960.3C	0.506667	12.22	1.31333
BraA03g035460.3C	31.9467	77.9867	29.3933
BraA09g017710.3C	1.06	9.04667	0.676667
BraA09g017730.3C	1.06	9.04667	0.676667
BraA04g021450.3C	20.3	0.02	23.2533
BraA01g005820.3C	1785.9	610.043	1413.56
BraA02g040990.3C	0.403333	9.14	0.26
BraA09g054080.3C	10.9933	91.23	11.7667
BraA10g022340.3C	146.627	39.3633	115.353
BraA02g003710.3C	12.9167	119.423	40.59
BraA06g015140.3C	11.6133	54.9567	20.5033
BraA06g027460.3C	6.02667	16.9267	5.3
BraA09g046860.3C	30.22	5.67333	25.4433
BraA04g023520.3C	1.86333	10.96	2.8
BraA09g006250.3C	3.1	22.99	2.09333
BraA06g036660.3C	1.01667	14.23	1.27667
BraA03g020670.3C	6.27333	24.9867	6.97667
BraA02g007380.3C	15.6967	2.34333	11.2233
BraA10g014890.3C	0.366667	8.72667	0.31
BraA04g006680.3C	3.47333	27.9067	8.47667
BraA06g007530.3C	8.06667	0.626667	8.94333
BraA09g003490.3C	2.34	17.4933	2.93
BraA03g015680.3C	35.4733	97.1167	33.9367
BraA05g021880.3C	7.84	26.6267	7.44
BraA01g030610.3C	2.14	10.3767	2.51333
BraA09g001650.3C	0.233333	12.6933	0.686667
BraA03g030840.3C	62.05	217.28	88.3833
BraA09g020490.3C	1.4	8.01667	1.37667
BraA08g035270.3C	37.5167	0.0266667	24.46
BraA08g035280.3C	50.9467	0	35.2933
BraA08g015080.3C	2.39333	0.02	1.80667
BraA06g040950.3C	5.99333	29.28	8.54333
BraA08g031200.3C	450.717	89.7667	504.967
BraA03g040010.3C	4.72333	22.43	6.25667
BraA05g035120.3C	18.9033	63.87	26.0133
BraA04g031750.3C	2.90667	27.8567	4.13667
BraA04g014630.3C	40.22	196.78	32.1933
BraA07g003290.3C	8.05667	49.6933	7.89667
BraA08g003230.3C	204.2	101.733	206.927
BraA06g016680.3C	0.04	5.6	0.17
BraA07g005400.3C	18.86	46.5	9.02
BraA09g018570.3C	2.01	10.8	1.54333
BraA04g001820.3C	1.35667	16.1767	1.25
BraA05g001360.3C	27.94	72.38	23.9633
BraA09g060880.3C	69.1667	24.1367	56.3833
BraA02g005080.3C	15.4733	1.14667	10.8633
BraA07g028550.3C	1.20333	9.82667	1.07
BraA03g027490.3C	73.49	444.36	107.68
BraA08g032320.3C	3.19333	20.6733	2.09333
BraA07g028130.3C	2.65667	24.8067	4.15667
BraA04g023380.3C	0.273333	6.48667	0.623333
BraA07g006070.3C	7.50667	29.8567	6.97333
BraA10g002150.3C	325.383	101.717	250.577
BraA10g032490.3C	8.51	24.21	5.42667
BraA10g000340.3C	2.02333	16.9633	2.06667
BraA08g022620.3C	11.4633	0.843333	8.97667
BraA06g016590.3C	17.2267	50.1767	9.57
BraA08g019700.3C	118.373	274.483	82.57
BraA10g029030.3C	65.9567	289.613	57.0667
BraA07g000510.3C	0.196667	5.23	1.16333
BraA08g019400.3C	0.453333	6.73667	0.546667
BraA09g045150.3C	6.29333	23.37	3.87333
BraA04g017830.3C	10.9167	56.5667	11.38
BraA09g051710.3C	7.60333	27.0467	5.57
BraA04g008800.3C	4.20667	33.3833	6.71667
BraA03g032990.3C	3.47	0.633333	3.47333
BraA01g014090.3C	37.2933	10.1333	35.3167
BraA06g028460.3C	69.4367	215.473	89.8633
BraA02g025530.3C	3.98333	13.1033	3.4
BraA04g013280.3C	29.2233	4.32667	21.45
BraA01g044410.3C	10.8233	43.6033	17.6367
BraA07g037810.3C	9.4	39.7833	5.42333
BraA09g004230.3C	57.67	22.1167	56.8767
BraA09g053420.3C	0.65	7.17	0.536667
BraA09g062540.3C	8.82	42.51	7.90333
BraA08g023340.3C	2.71333	10.27	2.93
BraA07g029550.3C	0	14.9867	0.306667
BraA03g036580.3C	61.27	13.5533	40.9567
BraA07g031830.3C	64.5933	148.383	63.5867
BraA09g022550.3C	30.5467	80.62	33.1367
BraA03g042710.3C	65.9767	145.883	53.7333
BraA02g022100.3C	52.1733	120.293	46.92
BraA05g015120.3C	2.31333	12.34	2.96333
BraA02g021160.3C	6.74333	33.9633	8.72667
BraA07g006150.3C	31.7767	0	16.9467
BraA06g005720.3C	13.1167	29.99	8.67
BraA03g031710.3C	0.526667	6.68667	0.816667
BraA02g015350.3C	20.0033	42.04	15.1033
BraA08g026970.3C	1.74	9.66667	1.29333
BraA09g038950.3C	6.95667	34.74	4.58
BraA01g035580.3C	28.6733	80.3267	32.72
BraA07g025730.3C	11.93	2.89	12.2633
BraA02g010840.3C	0.53	10.0867	1.92
BraA04g015780.3C	6.55667	29.94	10.29
BraA04g017820.3C	101.263	282.843	101.72
BraA04g021970.3C	19.5367	4.60667	14.7
BraA07g038940.3C	309.19	100.68	265.69
BraA08g024200.3C	8.34667	1.14	6.38
BraA02g017120.3C	10.23	50.4967	10.2167
BraA05g029770.3C	18.5067	54.1967	19.3167
BraA09g001840.3C	18.92	116.02	19.77
BraA03g038060.3C	36.4567	142.24	59.2767
BraA02g008300.3C	49.54	185.98	65.1267
BraA05g000840.3C	1.08	5.38	1.08
BraA01g016870.3C	1.79667	9.47333	0.9
BraA05g014700.3C	40.4433	7.89	33.61
BraA04g027070.3C	147.893	458.55	135.54
BraA09g060270.3C	5.08667	21.4333	4.30667
BraA07g020820.3C	97.2533	23.5467	73.13
BraA02g021100.3C	1.11	6.32667	0.703333
BraA04g024120.3C	4.79333	25.9367	4.53667
BraA08g023800.3C	25.1267	0	21.1
BraA08g018180.3C	18.8233	5.79	15.7033
BraA08g018710.3C	0.633333	5.31667	0.85
BraA09g022920.3C	15.67	39.5967	14.8133
BraA10g016180.3C	192.907	60.7367	164.99
BraA08g015280.3C	1.87333	17.01	3.51333
BraA03g021980.3C	74.3767	29.8267	68.9167
BraA06g016580.3C	3.82	19.1233	1.96333
BraA08g030300.3C	2.35333	21.8633	5.76
BraA08g023760.3C	13.8833	36.3767	11.5667
BraA06g033300.3C	1.27333	19.52	4.64
BraA03g006570.3C	8.39333	1.22667	6.93333
BraA02g016750.3C	1.93667	7.56	1.22333
BraA06g038320.3C	0.463333	6.43	0.683333
BraA01g012600.3C	5.4	22.6167	6.20333
BraA10g024830.3C	5.55667	18.6333	5.21333
BraA10g028260.3C	0.36	8.09667	0.886667
BraA04g020830.3C	3.38	20.6567	3.14667
BraA09g054250.3C	25.97	64.8133	30.74
BraA10g031440.3C	9.72	29.37	8.25333
BraA08g015070.3C	33.9433	104.697	27.2067
BraA03g005880.3C	2.14	7.05333	1.03333
BraA05g007840.3C	46.6067	133.08	59.6233
BraA03g031390.3C	432.297	2894.9	754.413
BraA09g039000.3C	37.7633	102.557	34.3233
BraA07g010220.3C	10.5467	36.35	12.7767
BraA05g014990.3C	17.9433	1.40667	16.8567
BraA09g020300.3C	52.2967	0	27.0167
BraA04g006990.3C	2.61667	26.3567	2.07667
BraA06g026200.3C	8.03333	28.1433	7.20667
BraA03g025860.3C	54.3733	23.24	61.49
BraA10g020760.3C	1.18667	28.57	4.14333
BraA02g020430.3C	0.946667	18.6933	3.62667
BraA06g003740.3C	14.8967	41.78	15.1933
BraA06g010020.3C	45.7833	19.7767	45.38
BraA05g034340.3C	17.9967	56.0633	22.7167
BraA01g007240.3C	57.6167	113.9	54.88
BraA06g036300.3C	3.14667	12.67	2.83
BraA03g023250.3C	0.29	8.76667	0.963333
BraA02g033510.3C	0.26	6.56	0.186667
BraA09g013800.3C	28.72	4.42333	21.8267
BraA10g017990.3C	1.15333	13.38	1.63667
BraA02g035850.3C	9.41333	26.55	10.4333
BraA09g024100.3C	24.4667	1.35667	20.01
BraA01g040530.3C	22.4	58.3033	28.51
BraA06g028240.3C	0.0666667	12.67	0.88
BraA01g005640.3C	7.25667	0.976667	5.22
BraA06g019600.3C	50.2	75.8133	28.1933
BraA10g007880.3C	3.57	14.0867	3.17667
BraA07g001790.3C	21.8033	8.77667	24.09
BraA05g000460.3C	29.78	101.113	35.9733
BraA03g022840.3C	38.4167	221.893	59.6133
BraA09g060900.3C	41.3033	125.723	49.6767
BraA07g015820.3C	0.06	49.16	15.9067
BraA05g040600.3C	19.77	77.6567	26.4267
BraA01g007720.3C	27.16	44.99	16.8867
BraA08g003060.3C	2.70333	17.5467	2.63333
BraA04g025890.3C	9.11667	22.6367	8.79333
BraA04g030330.3C	52.3967	6.04	42.79
BraA04g028340.3C	19.5567	61.6867	19.87
BraA10g027150.3C	40.34	9.40667	30.9133
BraA07g018380.3C	2.43333	9.36	2.61667
BraA01g019070.3C	16.83	32	13.0967
BraA09g003510.3C	0	3.11667	0.0833333
BraA09g004760.3C	190.697	52.94	155.507
BraA04g024250.3C	37.6867	90.03	33.0667
BraA09g060720.3C	5.56	0.293333	4.26
BraA03g050900.3C	12.7233	46.4467	15.1067
BraA01g034090.3C	51.0467	157.34	41.0467
BraA06g036890.3C	15.9433	2.33333	11.8433
BraA09g011560.3C	4.72333	13.8433	2.95
BraA06g011250.3C	2.03667	7.84667	0.966667
BraA09g047950.3C	7.45667	21.6133	7.35667
BraA05g023920.3C	50.9167	9.14	41.2267
BraA03g028220.3C	11.9967	0	8.71667
BraA10g031610.3C	7.45	31.4333	5.2
BraA09g063820.3C	7.21	19.9467	4.96667
BraA10g023800.3C	34.8233	6.17667	22.2633
BraA06g035240.3C	17.9233	4.42333	13.8933
BraA01g007790.3C	39.29	0	18.1967
BraA02g013500.3C	7.97667	0.86	5.81667
BraA01g007780.3C	25.15	0	16.15
BraA08g004150.3C	179.797	64.42	153.337
BraA06g023480.3C	12.53	72.2	12.3467
BraA09g017760.3C	6.52667	0.0566667	3.87
BraA07g019650.3C	0.67	6.49333	1.01667
BraA04g026500.3C	0.483333	10.5133	1.54667
BraA03g056960.3C	2.94	17.2633	2.27667
BraA04g003440.3C	0.736667	25.2867	6.92667
BraA01g034870.3C	51.74	69.9633	23.0567
BraA07g029480.3C	14.8733	0	13.4233
BraA08g029330.3C	6.80333	18.9733	7.60667
BraA04g030340.3C	27.2433	6.86	21.6233
BraA01g011270.3C	4.90333	36.5533	9.41333
BraA07g035100.3C	25.3967	67.9033	26.57
BraA09g047100.3C	13.5333	97.4867	19.07
BraA04g024190.3C	7.36333	0	7.04333
BraA01g000760.3C	17.9933	0.88	11.42
BraA08g012930.3C	19.4233	6.79667	18.5133
BraA06g016760.3C	5.36667	20.4633	5.6
BraA03g040000.3C	22.2133	40.8133	16.42
BraA02g009250.3C	0.173333	3.23667	0.3
BraA02g022390.3C	0.133333	10.6267	0.293333
BraA05g000900.3C	19.38	80.5767	17.3533
BraA08g024310.3C	10.2233	0.353333	6.28667
BraA10g005630.3C	3.64667	20.1967	3.03
BraA01g033330.3C	3.48333	56.4667	11.4367
BraA04g011130.3C	2.06	11.6567	2.9
BraA09g042670.3C	41.54	174.88	76.64
BraA08g010250.3C	25.9533	0.0433333	19.0267
BraA04g016290.3C	10.9767	27.8367	8.95667
BraA02g006290.3C	98.1467	3.78	49.4133
BraA09g029120.3C	18.7367	55.3767	24.75
BraA06g024690.3C	10.59	24.5033	9.59667
BraA04g026170.3C	103.02	36.8733	118.1
BraA04g027890.3C	5.55667	0.42	6.78667
BraA02g041440.3C	3.65667	24.9167	4.93
BraA06g025040.3C	0.163333	5.85667	0.62
BraA10g003560.3C	7.65667	39	9.94667
BraA03g008720.3C	4.55333	14.6133	2.85
BraA08g023450.3C	1.03	11.6	1.68667
BraA02g040260.3C	19.1233	0	18.7333
BraA04g029950.3C	279.01	518.503	228.867
BraA09g002350.3C	28.5333	88.4733	36.9033
BraA03g044210.3C	17.7967	55.0133	18.2033
BraA10g025800.3C	0.476667	5.41	0.313333
BraA05g022240.3C	0.826667	7.28667	0.786667
BraA03g021520.3C	58.4433	10.2733	43.82
BraA06g001290.3C	22.42	0	14.24
BraA05g014050.3C	107.03	44.6667	95.9167
BraA06g034580.3C	158.257	51.26	123.937
BraA01g006490.3C	20.31	0	15.8667
BraA08g015770.3C	93.8733	196.337	59.0233
BraA01g003770.3C	34.7433	136.813	53.1933
BraA07g038680.3C	192.377	80.31	175.557
BraA08g029290.3C	0.513333	8.30667	0.883333
BraA01g029520.3C	10.85	18.03	6.01667
BraA02g019850.3C	6.42333	23.7767	5.04
BraA04g022180.3C	0.0266667	5.79667	0.223333
BraA02g006250.3C	0.183333	39.1367	2.12667
BraA03g046040.3C	36.9633	71.8233	29.9967
BraA04g001630.3C	4.99	0.533333	3.88667
BraA04g027480.3C	8.89667	30.06	11.23
BraA03g058710.3C	45.53	93.5533	43.4433
BraA09g059750.3C	2.24333	89.74	5.02667
BraA09g004080.3C	26.5733	64.08	27.82
BraA09g029080.3C	1.57	15.8367	3.69
BraA09g039210.3C	7.49333	30.2367	6.71667
BraA08g016620.3C	32.0433	97.4633	37.4933
BraA01g003020.3C	1.35667	4.51333	1.27
BraA08g011230.3C	63.9667	22.19	54.8433
BraA07g014710.3C	3.38	11.62	3.58
BraA07g019110.3C	38.6733	86.5433	42.32
BraA10g021480.3C	6.11	20.5133	3.07
BraA01g003940.3C	43.3667	9.79	38.3133
BraA02g040690.3C	2.43667	20.0567	1.86667
BraA09g062780.3C	43.5	129.29	61.9467
BraA08g018920.3C	6.30333	21.7733	6.91
BraA10g027810.3C	15.85	59.38	26.75
BraA02g026330.3C	138.343	291.823	144.67
BraA10g026690.3C	180.14	74.1633	160.59
BraA10g019220.3C	28.43	7.56667	22.4433
BraA08g035710.3C	36.3733	83.8167	38.5867
BraA04g002140.3C	8.10333	0.0566667	7.23
BraA06g007980.3C	22.68	4.41333	13.6133
BraA03g057120.3C	16.56	33.8267	16.3433
BraA06g026930.3C	57.51	17.5467	43.8167
BraA07g034800.3C	6.61667	20.24	5.26667
BraA08g003420.3C	14.28	3.81333	13.4667
BraA10g033610.3C	2.99333	20.4567	2.59333
BraA07g040410.3C	8.64667	361.403	23.13
BraA02g038570.3C	2.92	14.96	4.36667
BraA08g033120.3C	7.02333	17.0267	5.7
BraA06g027760.3C	15.0933	42.6267	16.5067
BraA08g000860.3C	15.3067	44.21	14.48
BraA03g042270.3C	7.14	0.18	4.66333
BraA02g020290.3C	15.3833	0	10.8767
BraA10g005430.3C	25.4467	159.28	55.1
BraA06g006960.3C	1.15667	16.2367	2.60333
BraA10g029420.3C	3.57333	220.513	8.17333
BraA08g035260.3C	18.66	0	11.67
BraA01g004140.3C	11.16	65.75	17.6933
BraA10g009920.3C	0.133333	4.62667	0.896667
BraA05g011000.3C	16.2133	4.24333	15.9233
BraA01g014300.3C	1.11333	13.53	1.97
BraA02g018000.3C	16.6233	61.6733	20.4133
BraA09g001340.3C	51.09	20.0167	46.8333
BraA09g043070.3C	2.38	16.8967	6.54
BraA03g007440.3C	1.14667	6.57667	1.34333
BraA03g031830.3C	9.08	313.693	17.5233
BraA09g025830.3C	1.2	7.68667	1.42667
BraA01g032530.3C	9.87333	1.93	8.57
BraA01g000790.3C	3.38	11.52	2.36
BraA05g033020.3C	13.4567	44.7933	10.85
BraA07g040220.3C	3.80667	16.5933	2.92333
BraA03g046830.3C	55.29	10.6667	36.3067
BraA07g034830.3C	13.11	96.8667	15.9033
BraA04g005440.3C	107.883	24.38	69.8367
BraA08g027360.3C	3.43667	13.2467	3.50333
BraA03g035000.3C	13.9733	36.3233	13.0167
BraA07g001580.3C	37.72	10.1467	25.9667
BraA02g021780.3C	35.6833	12.8233	30.1333
BraA08g035080.3C	27.5	7.94667	27.4767
BraA02g009110.3C	14.13	36.0033	14.5233
BraA02g021020.3C	6.31	27.56	6.05
BraA10g023910.3C	15.5133	43.0367	16.44
BraA07g021420.3C	8.48333	13.6133	6.06
BraA03g012690.3C	15.6733	0	14.0233
BraA09g013860.3C	40.5567	16.2167	35.6833
BraA10g026440.3C	9.44333	0.353333	8.23667
BraA03g005190.3C	2.95667	0.66	2.55
BraA03g028180.3C	7.03	1.11333	6.2
BraA05g029060.3C	18.9667	38.1833	17.0633
BraA06g028030.3C	8.45667	19.94	6.76
BraA03g036740.3C	17.4367	32.38	9.33
BraA10g016170.3C	10.4467	0.41	8.26333
BraA03g057130.3C	6.06	16.3967	6.35667
BraA01g027880.3C	33.03	14.6	31.0733
BraA06g016090.3C	41.96	243.953	60.8033
BraA05g017000.3C	6.98667	15.4033	4.97333
BraA06g030730.3C	10.85	3.06	10.0067
BraA08g016160.3C	1.23667	5.76333	1.17667
BraA03g050840.3C	3.00667	26.2133	5.44667
BraA02g044860.3C	56.1633	17.8833	48.4433
BraA07g034660.3C	0.49	7.66667	0.956667
BraA02g021420.3C	33.7633	48.5533	20.57
BraA01g031990.3C	12.6067	29.1767	8.73333
BraA01g037770.3C	4.60667	15.4167	4.52
BraA09g044100.3C	0.286667	6.95333	0.893333
BraA04g014950.3C	4.25333	21.35	5.96333
BraA01g007140.3C	61.47	16.7733	48.2733
BraA06g037830.3C	4.73	6.75	2.12333
BraA09g020280.3C	24.3367	0	17.59
BraA05g006350.3C	2.19333	11.6367	2.43667
BraA06g014920.3C	67.5833	4239.73	222.093
BraA09g056560.3C	7.03333	0	6.38333
BraA03g010380.3C	31.1667	7.20667	30.0133
BraA02g004670.3C	32.4667	5.22667	27.3
BraA05g000730.3C	87.73	190.127	41.78
BraA02g006130.3C	40.69	10.0533	35.8767
BraA01g043170.3C	168.55	434.243	203.277
BraA09g021560.3C	0.41	4.16	0.533333
BraA03g007630.3C	9.12667	1.97333	6.18333
BraA03g040570.3C	0.04	23.13	5.71667
BraA07g038280.3C	3.07667	15.54	3.11667
BraA05g002440.3C	13.0333	1.36333	8.96
BraA04g026490.3C	0.39	8.64	0.903333
BraA04g008060.3C	52.5433	17.8567	40.1733
BraA03g046300.3C	4.64667	90.6733	6.13
BraA01g013770.3C	4.29667	12.7767	3.58333
BraA08g011540.3C	2.14667	8.76333	1.3
BraA09g000610.3C	19.46	5.99	18.0733
BraA09g026730.3C	4.61333	9.16	3.54
BraA02g042300.3C	0.0866667	3.68	0.336667
BraA03g056010.3C	1.76	8.63667	1.36333
BraA08g012500.3C	151.07	60.7033	127.443
BraA09g030720.3C	1.56	22.46	6.37667
BraA02g018360.3C	12.74	26.2433	10.5333
BraA10g004080.3C	0.566667	3.41333	0.663333
BraA10g024400.3C	10.6633	27.7133	11.2133
BraA03g027620.3C	0.12	3.05667	0.11
BraA03g027520.3C	11.0767	0	6.30333
BraA03g008200.3C	2.66333	0.213333	2.21667
BraA07g006160.3C	0	13.8167	0.813333
BraA07g040330.3C	6.77667	21.1467	7.10333
BraA03g024300.3C	19.93	0.02	12.42
BraA02g016160.3C	0.02	2.32667	0.153333
BraA01g008110.3C	27.0233	6.4	28.67
BraA09g009780.3C	71.3167	32.8033	66.23
BraA08g020190.3C	0.923333	4.82667	0.443333
BraA04g025030.3C	33.89	12.37	30.65
BraA05g010070.3C	29.58	41.9133	16.0133
BraA05g001070.3C	50.9833	98.1967	31.9933
BraA06g016660.3C	13.3167	35.3633	16.1833
BraA05g014470.3C	19.54	31.6533	14.1733
BraA03g006100.3C	82.6167	207.14	100.56
BraA04g028950.3C	17.48	55.6933	19.7467
BraA10g019670.3C	2.15333	0.0233333	1.36333
BraA08g032440.3C	19.7133	6.37	16.98
BraA04g029230.3C	1.51	10.3567	1.76667
BraA09g051950.3C	7.05333	0.72	5.15333
BraA01g014560.3C	2.12667	16.7833	2.83667
BraA05g013100.3C	420.967	160.34	371.22
BraA03g029120.3C	0.61	3.8	0.75
BraA06g008260.3C	24.26	58.54	28.6167
BraA10g012310.3C	218.907	94.5867	228.627
BraA04g025490.3C	49.1967	20.61	45.2433
BraA02g015020.3C	50.9267	16.5667	46.29
BraA09g061290.3C	7.22667	0.946667	4.43333
BraA10g012300.3C	194.18	81.0667	221.377
BraA07g012890.3C	7.99667	19.1167	9.04
BraA02g032970.3C	6.83333	0	4.69
BraA09g002340.3C	12.56	30.1767	13.4333
BraA03g031840.3C	1.51	13.13	3.09667
BraA08g032930.3C	0.486667	3.29667	0.353333
BraA10g009280.3C	5.44333	1.51667	5.18333
BraA07g004400.3C	0.213333	2.46	0.376667
BraA09g002070.3C	1.32667	8.35333	2.87667
BraA04g031950.3C	4.58333	11.49	4.59
BraA08g023010.3C	19.9	0	14.8567
BraA07g029080.3C	315.553	124.12	305.437
BraA04g023790.3C	2.69	9.88333	3.61667
BraA08g032200.3C	18.6667	0.0233333	12.6433
BraA04g006240.3C	13.16	23.7167	9.42667
BraA09g022710.3C	0.14	5.13667	0.496667
BraA05g003640.3C	4.92667	0.0633333	2.21
BraA09g023530.3C	2.93	26.4267	5.31
BraA03g028320.3C	12.6367	2.74333	15.84
BraA03g002500.3C	18.4733	48.7033	17.8567
BraA01g039270.3C	9.01	3.74	8.53667
BraA03g046160.3C	6.75	0	5.08
BraA01g039510.3C	12.2233	0.836667	7.64667
BraA06g031100.3C	5.17	1.41667	6.26333
BraA01g001520.3C	24.82	35.3167	17.6
BraA02g021280.3C	15.17	0	12.3167
BraA04g031380.3C	25.4167	52.23	24.21
BraA09g064600.3C	62.7267	25.8433	57.7667
BraA09g014270.3C	22.8867	36.5767	15.6067
BraA10g003620.3C	0.08	32.6733	0.733333
BraA09g011530.3C	4.15333	26.45	4.62333
BraA02g020620.3C	1.4	4.14	0.456667
BraA06g015200.3C	4.36333	9.78333	3.79333
BraA04g025600.3C	1.19667	7.70667	0.28
BraA10g000820.3C	71.54	104.883	40.1433
BraA07g037700.3C	26.15	48.3367	18.8367
BraA10g002810.3C	10.6467	23.21	10.9567
BraA07g037210.3C	10.6533	35.2567	13.6067
BraA01g007070.3C	16.37	0.03	15.1333
BraA09g053440.3C	6.67333	26.8833	4.83333
BraA03g011060.3C	8.07667	42.7233	16.7633
BraA07g035910.3C	4.81	21.1633	9.39
BraA03g037720.3C	16.8433	47.23	22.57
BraA02g021320.3C	3.57	0	3.62667
BraA08g032860.3C	3.91333	52.57	13.9067
BraA03g056290.3C	23.74	50.5067	13.04
BraA07g026170.3C	39.8533	17.0833	34.64
BraA08g030230.3C	29.9767	10.37	29.77
BraA03g026850.3C	5.21333	1.50667	4.95
BraA02g002030.3C	82.17	30.0033	92.43
BraA08g034920.3C	2.28667	12.5567	3.34667
BraA07g020350.3C	8.87667	20.2533	6.28
BraA03g037950.3C	37.8433	73.9833	30.7833
BraA08g018460.3C	1.8	5.73667	0.733333
BraA03g048240.3C	30.65	13.2667	31.9933
BraA04g002000.3C	5.95667	21.2333	8.59
BraA05g030310.3C	14.4433	2.87	13.8633
BraA03g041610.3C	221.98	82.17	192.357
BraA05g033960.3C	6.4	3.06333	10.0833
BraA07g041410.3C	13.8933	7.35333	17.6333
BraA09g034240.3C	8.36	22.69	6.10333
BraA01g030530.3C	1.04667	10.04	1.64667
BraA05g042390.3C	14.9767	51.4033	24.34
BraA07g029590.3C	0.943333	9.36667	2.35
BraA05g036410.3C	41.5533	17.02	36.2333
BraA08g022990.3C	17.4067	54.8633	14.9467
BraA04g001840.3C	1.45	11.08	1.14333
BraA08g005780.3C	2.67667	8.17667	1.62333
BraA02g044390.3C	17.23	74.1367	24.03
BraA09g062580.3C	0.386667	2.90333	0.29
BraA03g027930.3C	5.14667	33.77	8.48333
BraA03g055500.3C	0.206667	2.47667	0.333333
BraA06g014260.3C	1.94	17.2733	6.43
BraA09g010170.3C	9.17333	0.853333	7.52667
BraA02g045800.3C	10.16	2.70333	9.06333
BraA09g009490.3C	0.786667	6.84333	1.03667
BraA05g029760.3C	16.2333	39.25	19.5833
BraA08g031720.3C	0.566667	3.8	0.496667
BraA09g008440.3C	1.19	14.2167	1.09333
BraA05g004390.3C	11.7567	32.1933	9.53333
BraA06g032130.3C	11.8033	24.6367	11.58
BraA07g006210.3C	3.79333	0	2.72667
BraA09g021970.3C	11.11	0.02	7.15
BraA08g024730.3C	7.48333	22.76	2.77333
BraA09g019290.3C	0.193333	5.54	0.16
BraA04g001190.3C	28.0333	79.9567	37.16
BraA03g056400.3C	11.0733	5.27333	12.12
BraA04g024050.3C	9.34667	2.36	12.9067
BraA03g030230.3C	6.83333	1.24667	5.47333
BraA03g027770.3C	1.78	0	1.42
BraA05g028920.3C	31.0267	14.9967	33.02
BraA02g017230.3C	4.99667	1.70333	4.26333
BraA05g032460.3C	0.296667	3.94	0.55
BraA01g012110.3C	2.38333	12.0967	2.88667
BraA01g012670.3C	3.51667	12.06	4.85667
BraA02g009300.3C	49.0067	123.87	48.3033
BraA03g014010.3C	14.4533	5.58	14.4733
BraA03g005730.3C	1.17667	12.1067	3.40667
BraA08g027790.3C	22.4267	49.1267	20.76
BraA09g054100.3C	7.45	25.9467	10.1833
BraA01g005390.3C	8.71	0.166667	5.45667
BraA09g006210.3C	4.03	0	2.31333
BraA09g002420.3C	9.21333	0.846667	6.49667
BraA09g025320.3C	6.50667	19.51	7.81667
BraA10g011020.3C	7.93	32.35	5.95
BraA06g018210.3C	7.26667	14.7367	5.17
BraA03g006890.3C	1.01333	12.36	3.02667
BraA02g013300.3C	1.44	24.81	3.28667
BraA01g011890.3C	10.4133	2.61333	11.4433
BraA03g007310.3C	245.533	83.95	207.047
BraA06g035080.3C	5.94	0	3.09667
BraA03g007320.3C	27.69	10.3433	21.0167
BraA01g035850.3C	38.2633	16.07	52.9067
BraA02g022570.3C	10.1133	24.41	11.4733
BraA10g005700.3C	11.6533	45.0133	19.84
BraA07g038200.3C	24.7167	9.36333	22.2433
BraA01g040540.3C	5.53333	17.3367	3.22
BraA04g004020.3C	20.3633	67.5	17.35
BraA05g040690.3C	5.04333	14.6167	4.85667
BraA07g036990.3C	1.84	12.1267	4.47
BraA03g055330.3C	35.5733	75.28	29.9267
BraA10g022320.3C	3.43	14.2733	4.44333
BraA10g019270.3C	102.643	35.7933	80.3333
BraA05g002650.3C	0.69	5.56	0.536667
BraA03g009210.3C	18.8467	7.17333	18.5567
BraA03g008580.3C	1.02333	6.50667	1.09333
BraA03g012830.3C	53.32	15.0133	56.5767
BraA06g035910.3C	8.77	42.8833	10.2467
BraA03g011660.3C	13.4833	38.1767	13.5767
BraA02g017690.3C	50.4733	18.1167	47.19
BraA09g013970.3C	1.00667	6.01333	0.783333
BraA01g006370.3C	4.41	48.9833	13.1733
BraA06g009510.3C	63.04	11.6267	49.5767
BraA08g027460.3C	1.04667	8.79667	1.43
BraA06g036670.3C	6.79333	34.6233	10.2333
BraA03g045740.3C	6.04333	14.8733	5.10667
BraA09g006350.3C	108.45	180.773	70.9033
BraA08g014810.3C	0.216667	3.53	0.49
BraA06g037210.3C	8.86333	3.93	8.92667
BraA06g027130.3C	4.88	18.93	8.19667
BraA03g034950.3C	19.7433	67.0067	28.9167
BraA09g062480.3C	69.9667	175.633	55.5067
BraA03g029370.3C	5.50333	0.933333	4.29333
BraA07g017060.3C	35.1667	19.3133	40.47
BraA01g026180.3C	28.77	80.3767	32.62
BraA10g025560.3C	7.3	34.2533	8.20333
BraA02g009740.3C	1.29333	8.23333	1.06333
BraA01g041760.3C	3.03667	0	2.02333
BraA03g011170.3C	8.23	1.33667	4.92667
BraA10g027510.3C	15.9167	0	11.57
BraA05g008470.3C	131.74	43.98	117.467
BraA06g003280.3C	2.46333	9.40333	3.33667
BraA01g037040.3C	6.15333	17.7967	7.14
BraA01g031500.3C	5.43	14.11	5.51333
BraA02g020260.3C	10.2233	38.74	13.14
BraA01g041350.3C	23.99	12.06	25.0733
BraA10g026480.3C	6.25667	0.37	4.08333
BraA09g002680.3C	7.57333	0	6.06
BraA02g018520.3C	12.2833	3.16667	9.82333
BraA02g024660.3C	0.0766667	26.5333	7.74667
BraA09g011050.3C	0.0166667	6.15667	0.12
BraA07g029240.3C	0.46	2.22333	0.343333
BraA08g006360.3C	8.24	3.43667	8.53667
BraA06g019210.3C	2.07	6.66	2.57667
BraA09g005530.3C	15.2067	3.40667	12.6133
BraA02g042590.3C	40.9933	63.5867	23.23
BraA03g054290.3C	18.53	7.51333	21.5633
BraA09g000130.3C	136.307	74.4067	195.677
BraA05g008070.3C	12.9833	43.0967	21.06
BraA05g037180.3C	338.71	131.337	293.073
BraA08g015160.3C	9.68333	29.8033	6.83333
BraA07g034140.3C	34.9467	17.35	38.2567
BraA06g009180.3C	14.4367	8.29667	18.33
BraA09g052440.3C	18.8233	7.86333	20.7333
BraA06g037880.3C	36.0733	71.6033	34.3267
BraA07g015790.3C	54.4367	370.49	153.68
BraA06g010510.3C	5.28333	0.163333	3.8
BraA10g021000.3C	9.18667	2.73667	8.81
BraA04g004560.3C	3.98	14.89	2.26667
BraA03g050880.3C	3.79333	8.47667	2.80667
BraA10g033460.3C	0.246667	3.81667	0.516667
BraA09g014040.3C	19.8267	2.62333	13.2067
BraA06g033410.3C	7.6	0.02	6
BraA10g033380.3C	54.27	117.367	56.7167
BraA09g034160.3C	31.4133	9.96333	24.4133
BraA03g051090.3C	17.27	43.7767	17.9933
BraA01g013520.3C	4.22333	10.4067	4.44
BraA07g020760.3C	15.76	6.27333	15.55
BraA01g039790.3C	14.34	5.14667	13.3667
BraA06g008100.3C	97.3733	42.9133	94.96
BraA09g065260.3C	13.0733	6.35333	14.9033
BraA05g030460.3C	33.5	13.9633	37.0267
BraA01g041110.3C	59.5067	22.12	50.6967
BraA06g035520.3C	21.8667	73.9267	28.7633
BraA03g046440.3C	8.05	1.70333	10.7733
BraA06g032440.3C	6.23	0.0166667	4.80333
BraA03g059560.3C	19.8267	41.6067	15.9733
BraA01g009280.3C	0.983333	9.89667	3.61333
BraA06g003170.3C	27.17	7.16	17.7267
BraA05g035000.3C	65.81	26.88	59.14
BraA07g009970.3C	61.4867	114.683	55.4767
BraA07g016770.3C	5.77333	2.13	9.5
BraA06g010500.3C	4.13	0	3.08667
BraA07g038010.3C	5.44667	14.11	5.26667
BraA03g047900.3C	16.2733	3.81667	11.32
BraA02g030180.3C	4.81	0	4.21333
BraA07g030350.3C	2.51	0.506667	1.90667
BraA08g009680.3C	23.16	9.68333	24.6533
BraA04g030050.3C	68.7833	14.0733	63.5833
BraA09g014910.3C	0.776667	3.81667	0.653333
BraA08g026870.3C	3	14.1533	5.37333
BraA03g044780.3C	2.04333	0.786667	3.99333
BraA10g028600.3C	0.733333	6.15667	1.07667
BraA08g011840.3C	25.99	7.67	20.1667
BraA07g006630.3C	11.41	0	7.18333
BraA01g009000.3C	17.2267	34.56	14.76
BraA01g014050.3C	25.3	59.9	29.6133
BraA05g025130.3C	0.556667	6.94	0.546667
BraA10g025610.3C	11.9367	2.75	10.48
BraA06g041020.3C	400.063	713.333	322.567
BraA06g032870.3C	428.007	165.793	425.313
BraA03g044930.3C	5.61667	0.23	4.18667
BraA06g008300.3C	1.17	0.213333	1.39667
BraA07g020790.3C	0.606667	5.75333	1.28
BraA07g019700.3C	13.61	39.2733	13.7633
BraA05g016630.3C	16.0867	55.51	19.3
BraA09g065790.3C	12.8733	30.93	14.0433
BraA01g039800.3C	25.5867	7.95	20.5833
BraA04g029240.3C	21.3733	48.1167	14.51
BraA03g016270.3C	11.7367	3.17333	11.61
BraA06g004110.3C	26.0433	5.91667	17.95
BraA01g004560.3C	8.75333	2.39667	6.64333
BraA05g000390.3C	5.74	14.0567	3.65667
BraA05g042080.3C	5.21667	2.25333	6.04
BraA03g029130.3C	68.9033	123.09	37.46
BraA06g033230.3C	13.9433	4.46	14.0433
BraA09g043570.3C	10.6767	25.1367	9.84667
BraA09g060940.3C	15.68	38.2233	16.3667
BraA09g004830.3C	22.6	7.03	19.5967
BraA01g016910.3C	48.8533	49.5867	21.09
BraA05g036780.3C	7.87	23.79	10.8733
BraA01g038360.3C	0.883333	3.11333	0.94
BraA07g012860.3C	9.84667	30.1133	7.07
BraA03g023480.3C	0.816667	7.32	0.993333
BraA08g014230.3C	0.206667	4.53333	0.416667
BraA03g038720.3C	3.91	0.903333	4.54667
BraA03g028520.3C	3.34333	25.0367	6.77667
BraA05g004180.3C	0.753333	89.8167	5.70333
BraA01g018670.3C	12.31	33.39	12.7133
BraA08g016190.3C	88.7333	719.88	250.78
BraA09g014400.3C	113.207	44.1567	93.0433
BraA06g038870.3C	3.17667	7.08333	2.87667
BraA05g025570.3C	0.34	11.2	0.84
BraA03g019340.3C	16.61	33.3867	14.41
BraA09g026760.3C	10.6867	17.37	5.97333
BraA01g044420.3C	2.81667	26.2833	9.9
BraA08g029130.3C	26.7867	99.1133	38.62
BraA08g028050.3C	3.60667	0.88	3.54
BraA04g021020.3C	1.32	15.3067	4.53333
BraA05g037570.3C	18.2067	33.38	12.8033
BraA07g039630.3C	2.26333	5.79333	1.37
BraA07g020810.3C	13.87	53.41	11.73
BraA04g003450.3C	0	23.37	8.85
BraA01g016440.3C	10.14	23.7133	10.9233
BraA06g027090.3C	3.42333	0.493333	2.83667
BraA06g041360.3C	21.71	43.8267	21.5967
BraA05g030050.3C	9.14333	32.6367	13.5667
BraA10g003660.3C	1.50667	48.4333	3.15
BraA07g035970.3C	0	4.36333	0.77
BraA07g004470.3C	43.8867	20.18	48.7767
BraA01g015820.3C	909.377	318.673	725.437
BraA08g032380.3C	8.47333	4.43667	10.17
BraAnng006450.3C	1.75	4.54333	0.606667
BraA04g026300.3C	0.946667	10.75	3.41333
BraA06g019530.3C	1.67667	10.8233	2.27667
BraA01g001330.3C	20.74	43.87	18.4
BraA08g031920.3C	5.57667	1.76667	5.59667
BraA06g002980.3C	3.04667	0.356667	2.58667
BraA02g027670.3C	0	4.21667	0.443333
BraA08g008060.3C	4.80667	12.3133	4.86667
BraA05g013640.3C	0.273333	12.7567	4.44333
BraA09g006820.3C	7.96	1.8	8.73667
BraA02g007320.3C	2.6	0.916667	2.63333
BraA01g033350.3C	62.3267	23.7767	48.1233
BraA09g040050.3C	19.9367	49.8367	18.4633
BraA05g038540.3C	11.1	35.9033	15.3533
BraA04g031140.3C	26.8333	56.3433	27.86
BraA03g050640.3C	0.313333	4.11333	0.533333
BraA04g017350.3C	1.03667	5.45	0.533333
BraA10g017140.3C	5.89	19.46	4.06667
BraA09g008240.3C	2.42333	9.51	3.16
BraA09g006550.3C	3.45	8.66333	1.46
BraA10g016360.3C	20.77	8.33	18.9033
BraA05g026800.3C	12.29	6.08667	14.1067
BraA04g025330.3C	2.70667	11.15	1.59
BraA06g044590.3C	5.33667	18.55	8.14
BraA04g018570.3C	0.0966667	2.16667	0.0666667
BraA07g042250.3C	2.86667	0.143333	2.5
BraA09g007110.3C	20.31	111.053	36.8833
BraA09g009540.3C	11.4367	5.81333	15.0633
BraA06g033310.3C	13.3333	2.04	9.81333
BraA02g000900.3C	3.59	19.5567	5.54333
BraA08g006200.3C	16.8033	3.91	13.33
BraA08g003160.3C	0.523333	3.23667	0.43
BraA03g015000.3C	2.16	0	2.76
BraA01g018130.3C	3.69667	12.5433	1.42333
BraA02g002250.3C	10.8733	28.11	7.94667
BraA04g026930.3C	0.526667	2.80667	0.456667
BraA04g021040.3C	13.2033	47.9433	18.58
BraA01g033120.3C	7.48333	4.15	11.1933
BraA05g015080.3C	30.4267	10.31	24.5767
BraA10g022890.3C	3.6	1.78667	5.15
BraA09g001050.3C	11.82	2.24	10.29
BraA02g038670.3C	4.69333	26.23	4.49
BraA07g007920.3C	0.273333	12.87	4.79
BraA05g037290.3C	0.546667	6.02	1.11
BraA03g053620.3C	22.0767	38.7467	11.8433
BraA03g002370.3C	60.1133	19.3767	53.2267
BraA09g035530.3C	4.37667	14.99	3.87667
BraA03g060270.3C	3.11333	6.27667	1.51667
BraA10g017280.3C	16.4767	40.8967	18.43
BraA04g011350.3C	8.69333	1.50333	8.12333
BraA05g022080.3C	16.2333	33.6033	16.0333
BraA04g010080.3C	5.69	3	7.32667
BraA06g044280.3C	9.59	3.71333	10.68
BraA05g031600.3C	0.226667	5.87667	0.86
BraA06g000220.3C	5.48333	31.4733	8.08333
BraA03g023560.3C	7.07333	3.84667	9.00333
BraA10g021220.3C	3.52	0.413333	2.38
BraA03g005690.3C	0.08	3.69667	0.276667
BraA03g011090.3C	68.7233	24.9633	60.7633
BraA05g031220.3C	10.36	1.66	9.04667
BraA02g041180.3C	1.06333	8.71667	1.29333
BraA06g040480.3C	0.34	7.87333	0.216667
BraA02g042100.3C	1.52	0	1.76
BraA03g049310.3C	23.87	48.07	19.23
BraA02g036930.3C	8.99	3.77333	10.84
BraA07g036370.3C	12.4167	3.63	11.23
BraA04g009920.3C	0.94	1.95667	0.18
BraA09g011700.3C	8.45333	0.05	5.66333
BraA01g007870.3C	87.32	32.5333	70.4767
BraA09g061030.3C	0.58	5.17	0.923333
BraA05g031870.3C	2.01333	9.79333	2.21333
BraA06g004620.3C	55.6833	90	43.9933
BraA03g004740.3C	38.96	84.05	41.0533
BraA01g041730.3C	8.83667	2.73667	7.93667
BraA02g036960.3C	1.69667	6.68667	1.06333
BraA05g007880.3C	0.186667	3.65667	0.0966667
BraA06g038620.3C	3.34667	15.9433	3.45667
BraA09g031080.3C	0.346667	3.15667	0.84
BraA02g020790.3C	7.84333	2.11667	6.34
BraA10g016510.3C	7.57	21.6067	7.74333
BraA06g001830.3C	39.0833	23.22	49.9867
BraA02g021090.3C	1.09	23.82	0.943333
BraA07g028670.3C	258.713	690.537	315.22
BraA06g033100.3C	4.86333	0	4.19
BraA07g024850.3C	6.53	4.24333	8.77333
BraA07g007640.3C	0.243333	2.34	0.14
BraA07g010760.3C	13.1667	6.16	14.85
BraA01g010270.3C	6.23667	2.44667	5.6
BraA07g009470.3C	40.7833	16.2667	43.8867
BraA09g032690.3C	5.11667	13.0267	3.09
BraA07g024720.3C	22.3667	46.1567	16.43
BraA06g032660.3C	7.95	26.8033	6.69333
BraA09g016030.3C	15.4667	44.2567	10.9167
BraA05g014220.3C	24.9067	25.16	6.56
BraA03g048940.3C	0.503333	5.60667	0.92
BraA10g011000.3C	7.25	39.9467	8.88
BraA10g011010.3C	7.25	39.9467	8.88
BraA01g041120.3C	4	11.7767	5.29333
BraA05g024640.3C	7.44	3.26667	11.1367
BraA10g026230.3C	5.96333	1.02333	4.92
BraA01g000700.3C	466.137	895.83	398.85
BraA06g005090.3C	12.5667	0	9.5
BraA07g031550.3C	8.32	26.19	12.4933
BraAnng004400.3C	3.29333	0.01	2.63333
BraA07g039820.3C	1.90333	0	1.53
BraA01g013890.3C	1.13333	11.13	2.4
BraA05g027030.3C	5.15	10.4	4.84333
BraA06g019840.3C	0.24	2.08	0.183333
BraA08g035100.3C	7.98333	3.60667	8.7
BraA10g030360.3C	251.47	113.063	244.837
BraA01g013530.3C	0.163333	3.02	0.36
BraA09g020290.3C	52.2233	0	18.37
BraA05g009050.3C	8.15333	1.3	4.93667
BraA02g043270.3C	2.71333	10.1933	4.83667
BraA02g003590.3C	30.4867	71.8833	28.4867
BraA01g013200.3C	8.45333	24.3867	10.7933
BraA03g007460.3C	50.7967	25.07	50.8633
BraA04g007050.3C	14.4333	28.8067	13.5533
BraA09g013360.3C	2.42333	13.3533	3.29
BraA10g000740.3C	6.28667	31.24	10.9733
BraA06g011260.3C	26.5067	93.29	12.9067
BraA06g044030.3C	4.43667	0.773333	5.65
BraA06g025400.3C	1.16667	4.44	0.893333
BraA10g024420.3C	43.5233	71.7433	31.0767
BraA09g061500.3C	14.3667	4.35333	11.0933
BraA02g021800.3C	22.94	50.92	22.1233
BraA05g035830.3C	7.70333	20.93	7.78667
BraA06g015240.3C	2.97333	8.23	3.18667
BraA01g013170.3C	6.53	3.89	10.7367
BraA03g014020.3C	3.50333	16.6867	2.72
BraA01g031180.3C	40.6267	14.4	32.7367
BraA09g004180.3C	0.213333	1.55	0.186667
BraA09g047690.3C	6.75667	0.75	5.75
BraA06g023330.3C	8.42333	41.0333	12.5533
BraA05g033340.3C	7.32	23.3467	9.17333
BraA03g017970.3C	21.8267	16.2767	36.5933
BraA03g003370.3C	17.9033	8.12333	16.3367
BraA03g059830.3C	5.23667	18.5533	6.03
BraA06g027250.3C	29.6467	12.5733	29.5233
BraA03g040930.3C	2.10333	6.84667	1.99667
BraA02g021870.3C	23.6667	8.08667	16.99
BraA08g015170.3C	8.82333	28.2367	6.58333
BraA10g031290.3C	38.9467	8.62667	25.44
BraA04g000760.3C	0.18	3.65667	0.766667
BraA01g029770.3C	6.38667	22.5733	8.1
BraA09g008690.3C	3.1	7.84333	3.19
BraA03g009930.3C	1.75	0.11	1.66333
BraA01g011340.3C	39.9633	17.9867	38.8133
BraA06g024130.3C	54.51	27.8833	55.83
BraA09g048060.3C	8.12667	21.8567	10.8767
BraA08g012560.3C	0.22	2.25667	0.47
BraA06g035600.3C	0.0433333	1.53	0.05
BraA02g012610.3C	1.73667	6.88667	0.866667
BraA07g015760.3C	2.56667	0.103333	1.96333
BraA02g041940.3C	32.0267	56.2133	17.8667
BraA02g037010.3C	9.10667	18.4267	6.88667
BraA05g037530.3C	4.11333	15.86	5.06667
BraA08g005570.3C	18.6933	5.21333	14.8767
BraA06g017070.3C	2.94667	25.82	6.11
BraA09g059830.3C	4.77	18.1533	8.08667
BraA07g027570.3C	8.26	0	6.17667
BraA03g008930.3C	7.54667	0	6
BraA09g035560.3C	5.44333	1.91	6.31
BraA08g014550.3C	0.783333	2.79667	0.746667
BraA03g013070.3C	5.22667	16.0333	5.38667
BraA09g033970.3C	4.73333	11.33	5.4
BraA07g022810.3C	27.5433	54.83	26.61
BraA05g005940.3C	2.07333	11.5933	2.03
BraA04g014940.3C	13.8467	1.17333	7.1
BraA02g023500.3C	12.6633	26.8333	8.18333
BraA06g035200.3C	0.733333	5.15667	1.54
BraA10g032480.3C	13.01	4.04667	11.6633
BraA10g016260.3C	6.18667	2.94333	8.26667
BraA09g009050.3C	3.59667	10.7567	3.71
BraA04g022660.3C	51.4967	13.3767	34.3633
BraA10g033750.3C	0.05	3.29667	0.383333
BraA03g004100.3C	3.83	0.613333	2.48
BraA05g023720.3C	42.6267	10.6533	29.1167
BraA03g000470.3C	0.0966667	40.61	15.2733
BraA01g014750.3C	3.63	7.47333	3.16333
BraA01g001890.3C	34.1733	68.2	24.3933
BraA03g061220.3C	0.343333	2.84	0.426667
BraA07g014210.3C	2.95	5.93	1.51
BraA05g036220.3C	10.92	0.733333	8.73667
BraA05g009450.3C	0.453333	3.16333	0.25
BraA09g051580.3C	16.2533	6.62333	14.37
BraA05g003580.3C	3.85667	12.93	4.51333
BraA06g036960.3C	0.18	5.77667	1.17667
BraA06g041470.3C	5.44667	3.5	7.86
BraA04g022000.3C	2.3	11.7533	3.56667
BraA04g004260.3C	3.1	8.84667	2.64
BraA07g035040.3C	3.30333	10.77	2.52333
BraA06g017730.3C	0.133333	3.11	0.336667
BraA06g032170.3C	69.24	14.6767	41.1467
BraA05g026310.3C	72.7867	188.597	91.88
BraA05g040660.3C	3.26	9.53333	4.65
BraA05g035860.3C	19.7433	4.93333	13.6133
BraA04g032360.3C	1.94333	4.35	1.67667
BraA03g016590.3C	3.16667	13.4667	5.20333
BraA09g018130.3C	0.0266667	10.7267	3.74
BraA02g040170.3C	0.463333	24.8133	6.32333
BraA02g035300.3C	4.11333	45.97	4.78333
BraA01g021150.3C	8.96333	17.3967	6.31667
BraA05g013270.3C	9.21333	25.5867	12.5833
BraA01g043990.3C	8.35	31.3933	14.5233
BraA01g012680.3C	529.047	185.913	541.297
BraA01g038370.3C	0.52	1.69667	0.49
BraA01g017730.3C	2.07667	1.12	2.43
BraA01g043290.3C	6.18333	16.1833	3.82333
BraA09g010840.3C	0.183333	2.21333	0.24
BraA05g015830.3C	6.76	1.04333	4.84333
BraA10g025140.3C	0.18	3.91	0.286667
BraA06g017080.3C	6.83	13.9933	5.73667
BraA01g038570.3C	0.57	2.01667	0.543333
BraA01g007130.3C	2.05667	0	1.12333
BraA07g022750.3C	76.6333	33.9	82.9033
BraA02g020380.3C	8.55333	0	5.18
BraA03g025390.3C	8.55	22.6533	8.80333
BraA03g034990.3C	0.03	3.03333	0.196667
BraA09g037240.3C	7.04333	21.05	5.41667
BraA07g029630.3C	14.0533	5.59667	12.2833
BraA06g023670.3C	2.72667	0	1.75333
BraA05g020840.3C	1.60667	4.83	1.47
BraA01g004850.3C	3.42667	0	2.42667
BraA09g017770.3C	1.85	0	1.02
BraA05g018420.3C	5.36	2.08	6.24
BraA05g042020.3C	0.0666667	2.67	0.273333
BraA07g024600.3C	0.09	5.78667	0.603333
BraA03g036100.3C	1.73333	5.65	1.74
BraA09g039560.3C	3.58333	21.67	3.78667
BraA07g031770.3C	0.596667	16.8367	0.83
BraA02g006260.3C	3.87667	29.0367	12.0567
BraA02g041010.3C	8.45667	3.99333	8.06667
BraA07g004250.3C	6.19333	14.8367	5.76667
BraA09g040030.3C	2.10333	18.34	8.62
BraA04g030650.3C	1.79	12.8967	2.60333
BraA09g063040.3C	0.993333	5.84	0.62
BraA08g001320.3C	1.21	127.27	4.5
BraA02g008310.3C	4.41333	11.22	5.17
BraA04g029020.3C	2.31333	17.8933	6.17667
BraA04g003880.3C	125.873	53.76	108.907
BraA10g013010.3C	34.53	60.59	23.8433
BraA04g017140.3C	10.2267	29.6333	7.60667
BraA02g036530.3C	5.46667	27.3167	3.64333
BraA09g019910.3C	9.22	28.7533	11.3533
BraA06g036490.3C	36.5667	62.02	28.9367
BraA10g031140.3C	26.87	8.32333	18.89
BraA03g011780.3C	11.61	27.31	10.65
BraA07g038340.3C	27.7167	19.75	39.92
BraA09g061180.3C	29.5833	9.29333	37.4533
BraA08g029770.3C	5.01667	1.37	5.01667
BraA07g030940.3C	5.53333	1.40667	5.04333
BraA03g005740.3C	4.43	35.6433	15.0133
BraA10g024900.3C	22.7133	12.35	25.0733
BraA03g016980.3C	20.43	52.1267	19.1267
BraA05g035080.3C	5.79333	1.26667	4.40333
BraA09g020410.3C	4.06	10.6033	3.17667
BraA07g038730.3C	1.51667	0	4.18667
BraA03g009890.3C	35.88	13.0967	29.7833
BraA08g004690.3C	4.83	0.873333	3.96
BraA03g043990.3C	17.3367	30.12	14.1867
BraA08g032340.3C	1.05667	86.5367	8.35333
BraA10g026560.3C	4.91	0.16	3.19
BraA02g039310.3C	18.6	51.72	16.3933
BraA09g020900.3C	2.75667	6.71333	1.84667
BraA06g029760.3C	10.6567	27.9633	7.63333
BraA03g031300.3C	1.65667	14.85	4.28667
BraA01g014860.3C	17.42	9.49333	27.2433
BraA03g036250.3C	75.96	33.6667	68.2467
BraA05g041310.3C	11.2967	5.45667	15.9667
BraA07g037780.3C	16.84	4.84667	13.91
BraA07g038140.3C	0.103333	1.32333	0.14
BraA08g017280.3C	10.8333	4.73667	11.6833
BraA10g015660.3C	1.70333	10.9	2.12333
BraA05g031840.3C	19.5633	41.0933	20.26
BraA09g042060.3C	6.18	23.5833	8.92333
BraA09g003170.3C	9.65333	20.6467	9.75333
BraA01g011300.3C	18.1467	6.98333	14.9733
BraA03g008090.3C	12.24	3.75	9.71333
BraA09g014180.3C	9.90667	6.02667	12.6233
BraA05g020000.3C	85.21	35.97	95.8167
BraA04g019040.3C	0.646667	3.14333	0.88
BraA08g031490.3C	0.19	1.70667	0.216667
BraA05g022880.3C	0.0333333	2.15333	0.166667
BraA10g005910.3C	3.93667	8.64	3.30667
BraA10g004630.3C	0.0133333	2.34333	0.17
BraA01g029710.3C	11.77	39.0533	14.02
BraA01g028580.3C	2.85	12.09	4.07
BraA10g012940.3C	3.22333	11.5833	4.48
BraA07g036140.3C	4.41667	15.4	3.79
BraA09g019360.3C	24.52	59.8333	29.5
BraA08g026860.3C	10.6433	35.39	15.0967
BraA05g000260.3C	6.30667	21.9733	8.23333
BraA03g045800.3C	6.55667	2.51667	6.93
BraA06g005770.3C	80.51	181.5	64.25
BraA03g032430.3C	18.1033	59.2633	22.6433
BraA07g018570.3C	13.0167	7.71	15.49
BraA07g026510.3C	4.73	0.336667	2.86667
BraA01g032050.3C	0.83	21.4267	6.62667
BraA03g051410.3C	1.85667	0.763333	4.08667
BraA05g025530.3C	4.58333	0.08	2.20333
BraA08g012320.3C	6.71	2.33	5.55333
BraA06g039430.3C	14.9467	6.45333	19.42
BraA09g062410.3C	22.73	63.5267	25.09
BraA05g000160.3C	1.41	0.04	1.20667
BraA02g022500.3C	27.0433	46.0333	21.0933
BraA03g015120.3C	16.1167	6.00667	15.22
BraA02g033740.3C	1.23333	7.34	1.00667
BraA05g000670.3C	1.22333	4.93333	0.72
BraA09g007550.3C	5.38667	1.74	5.48333
BraA02g009530.3C	4.36667	6.60333	1.84
BraA09g036900.3C	9.68667	32.2133	7.52667
BraA02g022090.3C	0.0466667	4.33	0.363333
BraA03g040350.3C	5.53667	13.9133	6.14333
BraA08g015480.3C	10.6133	19.6167	4.79667
BraA09g044110.3C	2.71	6.87667	2.25667
BraA09g015890.3C	4.75	21.3467	4.92667
BraA09g009250.3C	1.37667	0.426667	2.00333
BraA07g030700.3C	4.42667	2.20333	6.47333
BraA04g000960.3C	11.2933	43.1267	16.6333
BraA01g022080.3C	0.81	4.20667	1.30667
BraA03g008210.3C	1.23	7.55333	2.29667
BraA01g013690.3C	2.68333	10.3967	2.82667
BraA08g027400.3C	5.16333	14.62	6.50333
BraA03g034320.3C	1.71333	5.55333	1.87667
BraA05g037260.3C	4.24333	0.34	2.8
BraA06g033020.3C	2.49667	19.83	1.71333
BraA07g031570.3C	191.96	89.3433	196.397
BraA06g030550.3C	0.6	3.15333	0.48
BraA03g025060.3C	29.4767	3.37333	18.8967
BraA08g002180.3C	97.3933	56.5367	114.963
BraA10g007340.3C	5.50667	12.63	5.18
BraA09g001480.3C	3.36	0.37	2.64667
BraA02g007960.3C	7.67333	1.61	6.33667
BraA10g011130.3C	1.86333	7.66333	3.23667
BraA10g022460.3C	7.91	122.97	56.5867
BraA08g019500.3C	21.33	26.63	10.13
BraA04g017740.3C	29.2767	120.527	58.7067
BraA06g016710.3C	1.01333	5.27333	1.46
BraA06g031580.3C	8.93333	20.0633	8.10333
BraA10g031910.3C	2.9	9.06	2.72333
BraA10g018990.3C	0.423333	24.06	0.62
BraA03g009330.3C	3.79333	10.59	4.09333
BraA03g029170.3C	0.0633333	2.04	0.136667
BraA03g042730.3C	49.61	20.26	51.9133
BraA05g036840.3C	7.43	2.45	6.84
BraA04g027580.3C	0.206667	1.82667	0.216667
BraA03g016050.3C	36.52	57.92	19.99
BraA10g009230.3C	3.03667	0.573333	2.66333
BraA08g001870.3C	3.83	11.56	4.16
BraA07g040490.3C	3.77333	0	3.27333
BraA06g012140.3C	0.16	7.60667	2.25667
BraA07g014390.3C	3.60667	7.64333	2.96333
BraA02g012200.3C	2.82333	10.89	1.81667
BraA05g023930.3C	13.1067	5.04	10.4467
BraA07g021120.3C	8.67667	0.426667	6.5
BraA07g029230.3C	6.43667	1.74333	5.65333
BraA06g035390.3C	6.3	1.20667	6.22667
BraA02g020270.3C	4.74333	9.22	3.95
BraA03g031010.3C	0	8.06	1.38333
BraA08g021740.3C	0.0533333	1.40333	0.08
BraA03g045730.3C	8.88333	4.8	9.82333
BraA10g003860.3C	13.02	6.12	14.3433
BraA10g005490.3C	0.87	7.43333	1.95
BraA02g024080.3C	4.87	0.31	4.33667
BraA06g003380.3C	1.27333	0	1.06333
BraA07g003970.3C	37.1567	17.42	41.5833
BraA02g042760.3C	1.07333	4.52333	1.77333
BraA07g040900.3C	2.94667	1.60667	4.16333
BraA10g026900.3C	4.39333	0.973333	4
BraA08g022610.3C	2.66	9.01333	3.14333
BraA08g022850.3C	3.09667	0	4.34667
BraA03g019670.3C	33.9667	61.6033	25.0233
BraA08g027490.3C	11.0633	23.27	6.63333
BraA06g014960.3C	57.68	99.9167	44.32
BraA03g045230.3C	1.27	7.44667	1.22333
BraA02g026700.3C	0.82	5.29	1.19
BraA02g018610.3C	26.7967	48.0167	19.28
BraA06g005950.3C	0.77	2.69333	0.503333
BraA03g052670.3C	2.23667	6.23	2.75333
BraA10g015350.3C	0.0666667	2.67	0.24
BraA04g022540.3C	6.17	3.61	8.15667
BraA05g001510.3C	20.5967	33.2967	10.35
BraA09g004100.3C	11.88	1.95667	7.97333
BraA09g038320.3C	0.223333	3.04333	0.436667
BraA05g020870.3C	3.09	8.86667	3.01667
BraA09g037700.3C	0	3.33667	0.113333
BraA03g046340.3C	0.233333	4.74667	0.353333
BraA04g030630.3C	3.77333	9.65667	4.24333
BraA06g019860.3C	1.08667	3.01333	0.823333
BraA03g014740.3C	11.4067	28.3	12.5933
BraA09g011320.3C	0.706667	4.66667	0.96
BraA02g017300.3C	3.40667	0.94	3.20667
BraA10g002620.3C	7.58667	3.03	7.29667
BraA01g003680.3C	10.9967	69.7733	27.6533
BraA01g023770.3C	27.58	62.8267	31.0467
BraA02g019990.3C	1.98667	6.93667	1.76667
BraA02g043350.3C	18.3867	41.06	18.78
BraA01g019340.3C	10.4467	27.8667	12.8067
BraA10g021080.3C	70.93	395.873	134.22
BraA10g000430.3C	1.61	0.123333	1.26
BraA06g027440.3C	13.7167	19.3433	8.51
BraA10g033350.3C	7.14333	2.12	7.80667
BraA03g058730.3C	9.93333	5.22667	14.31
BraA07g012360.3C	3.47333	12.12	4.94333
BraA07g027140.3C	2.04667	384.39	13.2367
BraA07g015340.3C	6.62333	71.0267	4.31333
BraA07g020340.3C	0.356667	2.31	0.44
BraA10g025850.3C	5.68333	14.52	6.18333
BraA06g032160.3C	13.8367	5.74333	14.8133
BraA08g032100.3C	2.44	12.5667	5.01667
BraA10g001880.3C	5.66333	2.62667	6.82333
BraA10g027210.3C	5.30667	0.0466667	3.39
BraA08g020770.3C	12.26	24.73	7.60667
BraA03g050510.3C	28.6	59.65	22.6133
BraA07g040880.3C	40.4133	101.07	46.98
BraA01g018420.3C	13.4667	8.67667	17.54
BraA03g044380.3C	0.363333	5.23333	1.19333
BraA08g033880.3C	28.8767	12.7933	33.35
BraA04g017290.3C	4.80333	0	2.4
BraA07g028710.3C	5.17333	13.0933	5.05
BraA10g024540.3C	2.64667	0.766667	2.43667
BraA06g020970.3C	0.0566667	1.73667	0.203333
BraA03g016100.3C	2.58333	5.83333	1.73333
BraA03g015410.3C	5.02	39.4733	18.2767
BraA03g025040.3C	4.93667	0.5	5.49667
BraA09g056540.3C	5.3	1.27667	7.82667
BraA03g024290.3C	3.63	13.62	2.49333
BraA03g000810.3C	6.82333	17.1433	7.03
BraA10g016420.3C	3.10667	7.54333	2.72667
BraA02g028080.3C	8.17667	16.75	8.13
BraA02g012650.3C	0.796667	4.62333	1.46
BraA03g021790.3C	6.77	66.5567	21.87
BraA03g020880.3C	0.216667	2.75	0.123333
BraA03g004780.3C	7.05667	18.6	8.97333
BraA06g035420.3C	3.12	14.3667	3.06
BraA04g026910.3C	28.15	53.52	17.3133
BraA03g009600.3C	0.666667	4.59333	1.9
BraA05g027250.3C	4.30333	1.17667	4.51333
BraA01g010260.3C	11	2.27	7.66667
BraA07g014010.3C	0.306667	26.8467	1.31333
BraA03g050870.3C	0.78	6.19667	1.71667
BraA02g043260.3C	4.82667	15.8033	5.24667
BraA07g019420.3C	0.516667	7.12333	1.19
BraA09g022970.3C	8.35667	17.2433	5.55333
BraA08g005670.3C	5.02667	1.98	7.39667
BraA09g014520.3C	4.39	0.09	2.06333
BraA10g013370.3C	0.19	10.75	0.966667
BraA09g043780.3C	1.65	7.16	2.22
BraA04g000120.3C	8.37	3.21333	9.13
BraA01g016660.3C	1.32	3.67333	1.09667
BraA03g038860.3C	1.74667	5.70667	2.15
BraA03g048960.3C	21.32	32.4633	14.4267
BraA03g040710.3C	1.26667	6.08333	2.21
BraA05g036420.3C	14.6333	4.85333	9.98333
BraA04g015750.3C	0.956667	0.0833333	1.46
BraA03g030680.3C	3.12333	11.0333	2.94333
BraA01g004230.3C	46.9767	80.84	36.2867
BraA07g004020.3C	5.24	20.0567	4.66333
BraA07g037030.3C	1.09	4.06333	1.91
BraA05g024020.3C	1.04667	4.84667	1.52667
BraA09g012880.3C	7.5	0.95	5.38333
BraA05g032350.3C	10.8767	21.8267	5.49
BraA05g008680.3C	62.32	94.25	43.65
BraA03g023180.3C	25.6067	11.3533	22.99
BraA09g055930.3C	11.47	19.8	8.05
BraA02g014830.3C	26.4	14.02	29.7867
BraA02g017030.3C	10.1167	5.55333	12
BraA08g030880.3C	1.76	7.04333	1.70667
BraA08g012250.3C	8.28	15.2433	7.45
BraA04g026290.3C	4.48667	25.3	8.91
BraA08g033640.3C	1.73667	5.92333	2.47
BraA05g015010.3C	7.59	3.31667	7.45
BraA02g042960.3C	13.0467	26.39	10.68
BraA07g022390.3C	33.65	83.1067	34.9467
BraA07g021510.3C	14.1033	37.5533	16.49
BraA04g027700.3C	5.64333	2.57667	8.28333
BraA09g012240.3C	2.85667	6.15667	2.76667
BraA03g023380.3C	2.08	0.65	3.13333
BraA01g016630.3C	3.57	8.93333	4.44333
BraA07g031760.3C	0.946667	2.84	0.943333
BraA03g031170.3C	0.463333	4.82	0.446667
BraA07g032650.3C	1.87333	0.856667	2.39667
BraA06g009170.3C	15.3767	4.94	11.0133
BraA06g024990.3C	0.98	0.29	1.72333
BraA01g001050.3C	0.0333333	1.63333	0.0466667
BraA07g022400.3C	1.38667	4.38333	1.46667
BraA03g029320.3C	4.01333	9.10333	4.33
BraA09g061760.3C	9.28	0.69	5.38667
BraA09g057780.3C	3.17	8.12333	3.91333
BraA07g036650.3C	3.22	8.60667	3.85333
BraA03g007740.3C	2.25333	0.0133333	1.97333
BraA07g005430.3C	0.06	116.143	57.53
BraA05g016210.3C	59.48	106.93	41.0833
BraA09g054170.3C	6.18	13.77	5.40667
BraA09g029360.3C	4.92667	8.12	2.94667
BraA05g041680.3C	15.6967	5.40667	18.03
BraA01g043980.3C	2.94333	10.8133	4.23
BraA09g047840.3C	14.4867	7.42333	14.8967
BraA07g001160.3C	5.42	2.05	5.90333
BraA08g025520.3C	2.80667	7.09	2.14333
BraA07g024550.3C	1.48667	5.72333	2.03667
BraA03g009900.3C	0.113333	14.1933	5.39333
BraA01g030180.3C	19.7	7.03	20.46
BraA06g024070.3C	0.363333	6.33667	0.766667
BraA01g009130.3C	0.12	4.72333	0.383333
BraA03g025870.3C	5.26667	2.04333	5.50667
BraA09g022610.3C	1.84	10.27	1.42333
BraA03g048270.3C	9.28	4.25667	8.98
BraA06g042810.3C	3.01333	1.55	3.93
BraA01g014480.3C	4.32667	2.2	5.87667
BraA01g006130.3C	14.7767	29.05	8.42333
BraA03g036700.3C	11.1467	3.17	6.78333
BraA10g007840.3C	1.09333	10.6533	2.88667
BraA01g016090.3C	21.1567	11.7567	26.05
BraA09g026300.3C	0.156667	8.69333	1.27
BraA08g012240.3C	5.55333	15.1067	4.72333
BraA06g033590.3C	10.3833	30.7733	9.38667
BraA09g019480.3C	1.33	4.83333	1.80333
BraA03g046230.3C	1.65333	0.24	2.31
BraA03g022040.3C	4.73333	13.0233	5.01333
BraA09g061280.3C	19.7067	32.8233	11.4833
BraA05g018050.3C	2.40667	5.63333	1.84667
BraA03g015020.3C	1.53667	0	1.58333
BraA05g035990.3C	3.62333	14.63	3.2
BraA03g051700.3C	0.343333	1.89333	0.376667
BraA09g015710.3C	6.71	13.14	6.32333
BraA03g013250.3C	18.2067	6.18667	17.1833
BraA07g042570.3C	0.0833333	1.15333	0.123333
BraA03g000500.3C	27.9967	14.92	33.3267
BraA03g026790.3C	20.7867	8.22667	17.2333
BraA03g034630.3C	9.04	3.73333	8.03667
BraA07g033650.3C	30.3067	11.9033	28.0933
BraA01g031480.3C	3.91	8.17667	3.75333
BraA07g035110.3C	2.43333	7.63333	2.95667
BraA06g028990.3C	0.256667	1.44333	0.15
BraA05g038650.3C	8.62333	4.12667	8.99
BraA09g004740.3C	3.74	0.0366667	3.96
BraA05g013060.3C	0.573333	153.25	70.1533
BraA09g054280.3C	0.706667	3.27333	0.906667
BraA04g017950.3C	0	5.61333	1.65667
BraA09g062680.3C	6.59333	1.20333	6.06667
BraA03g004340.3C	2.38667	6.98667	3.26
BraA08g025060.3C	1.22	3.14667	0.44
BraA10g026320.3C	0.606667	1.98333	0.33
BraA01g009870.3C	17.3133	8.55333	17.2867
BraA09g013870.3C	0.576667	2.82667	0.846667
BraA04g019030.3C	25.13	11.4433	25.5
BraA02g025510.3C	3.81667	27.1667	2.11667
BraA04g020820.3C	3.54	8.86667	3.45667
BraA09g051900.3C	26.6867	66.14	29.7633
BraA06g043250.3C	57.7833	33.63	84.6867
BraA04g017580.3C	6.47	2.93	6.14333
BraA06g017270.3C	3.53333	1.98333	4.53333
BraA02g026450.3C	12.7433	5.8	15.0767
BraA02g013600.3C	2.53333	0.48	2.52667
BraA06g010430.3C	176.557	78.2333	156.653
BraA05g039550.3C	7.3	0.306667	4.37333
BraA10g029440.3C	0.04	2.05333	0.186667
BraA03g053700.3C	4.64	1.90333	6.16667
BraA03g042640.3C	0.0233333	1.39667	0.0833333
BraA05g032190.3C	3.42333	7.64	2.16667
BraA09g028350.3C	10.0567	2.61333	7.68333
BraA09g055060.3C	13.9167	4.91333	14.5533
BraA07g028410.3C	0.47	2.01667	0.58
BraA10g023710.3C	11.95	24.5	10.2467
BraA09g027190.3C	5.14667	21.2033	7.07667
BraA03g008180.3C	11.5733	2.22667	9.45667
BraA05g028290.3C	6.19667	8.46333	3.48667
BraA06g000630.3C	14.5833	7.41667	17.5833
BraAnng005730.3C	1.47	6.81333	2.91333
BraA06g009970.3C	2.56667	7.54	1.98
BraA03g021990.3C	3.77333	1.28667	4.55333
BraA02g010940.3C	9.57333	3.17	8.44
BraA01g004160.3C	0.156667	2.14667	0.0333333
BraA01g003600.3C	0.48	1.69	0.166667
BraA05g040730.3C	2.60333	9.61667	4.46333
BraA03g025000.3C	58.9867	31.45	70.0733
BraA10g031210.3C	32.8933	5.58	20.56
BraA04g018580.3C	16.36	53.0733	21.0733
BraA07g004350.3C	6.05333	2.64667	5.75
BraA10g002300.3C	5.27333	0.84	3.72333
BraA06g040880.3C	1.09667	6.64667	0.64
BraA02g004110.3C	7.55667	2.89	8.6
BraA07g023540.3C	20.5667	11.37	24.3833
BraA02g040380.3C	2.43	0.08	1.89
BraA06g028610.3C	0.17	3.82	0.673333
BraA10g016210.3C	7.43	2.07333	5.56667
BraA08g033510.3C	1.58667	0.296667	1.91667
BraA03g041780.3C	38.97	16.5333	42.8667
BraA06g015170.3C	30.3567	11.86	25.19
BraA08g013400.3C	208.747	60.6933	142.46
BraA07g041720.3C	6.45333	19.18	9.33
BraA02g021330.3C	10.1733	4.17	9.19
BraA09g057740.3C	2.27	0.32	1.97
BraA10g028180.3C	0.116667	3.85333	0.303333
BraA05g027600.3C	7.67333	1.09667	4.78333
BraA04g027260.3C	17.2433	7.53333	22.0533
BraA07g030160.3C	10.8567	25.5567	6.66333
BraA09g046980.3C	5.43667	0.166667	3.32333
BraA03g009500.3C	4.45333	0	5.52333
BraA01g000190.3C	6.16	2.03	4.7
BraA06g036330.3C	2.36333	7.03667	2.21
BraA10g018830.3C	21.5267	49.2633	23.4333
BraA06g013920.3C	3.85333	13.69	6.18667
BraA08g009990.3C	9.28667	2.91	7.55333
BraA08g008110.3C	6.60667	15.3467	6.70333
BraA07g004330.3C	0.706667	3.73	1.3
BraA07g016630.3C	69.9267	125.6	49.8733
BraA01g040630.3C	2.61333	8.09333	3.17667
BraA06g001700.3C	0.8	11.21	0.2
BraA02g013860.3C	0.383333	2.03667	0.293333
BraA03g014730.3C	5.77333	0	5.05667
BraA09g054200.3C	0.216667	2.77	0.62
BraA02g045790.3C	42.3833	61.17	29.93
BraA03g039370.3C	37.2033	11.6133	29.17
BraA01g000070.3C	33.0867	55.6	20.9333
BraA07g028970.3C	7.11333	2.81	7.35333
BraA09g061360.3C	5.6	2.45333	6.72333
BraA02g027550.3C	0.12	2.13	0.12
BraA04g031450.3C	7.97	1.03333	5.30333
BraA08g030240.3C	4.04	26.45	11.24
BraA03g044520.3C	2.49667	7.90333	2.52
BraA04g018600.3C	5.32667	7.97667	3.60667
BraA07g009880.3C	0.143333	3.27333	0.223333
BraA07g041880.3C	20.6633	45.1933	18.71
BraA08g007210.3C	24.2067	46.3	21.36
BraA08g032140.3C	7.44333	11.2067	4.48
BraA06g009130.3C	7.27	0.76	3.68
BraA01g037840.3C	2.20333	9.46667	1.65333
BraA03g011590.3C	16.5267	5.36333	12.0567
BraA09g037110.3C	7.16	3.13	8.23
BraA01g011610.3C	146.127	291.06	106.28
BraA05g011870.3C	8.53	18.4033	7.44333
BraA05g016950.3C	5.95333	12.14	5.98667
BraA07g027150.3C	1.14	12.5	2.17
BraA03g004400.3C	5.67	0.0933333	4.50333
BraAnng005440.3C	1.39667	6.15333	2.03333
BraA05g016030.3C	1.03333	3.55667	1.09667
BraA07g012340.3C	0.0166667	1.15333	0.02
BraA07g008160.3C	4.44333	1.14667	4.12
BraA09g004720.3C	17.5633	8.44667	16.95
BraA07g018260.3C	21.7733	47.5533	19.2167
BraA10g028690.3C	4.75667	16.5333	5.45333
BraA08g032040.3C	6.60333	3.9	8.74667
BraA08g002410.3C	10.96	1.8	6.84333
BraA09g004020.3C	0.83	7.59333	0.586667
BraA08g016760.3C	32.8633	72.9233	30.9267
BraA05g002220.3C	8.70667	1.57667	5
BraA10g018550.3C	1.95667	9.06667	2.55
BraA06g035630.3C	17.16	31.0467	15.1233
BraA09g014740.3C	12.3367	20.4067	9.80667
BraA05g038800.3C	5.37333	0.776667	4.44
BraA08g024680.3C	6.72	12.98	5.80667
BraA04g010580.3C	1.41667	4.13	1.32
BraA01g015120.3C	0.726667	6.17	0.823333
BraA06g010190.3C	8.56333	41.6733	15.1467
BraA06g007170.3C	3.03	0.946667	3.42
BraA06g013950.3C	0.603333	4.25	0.506667
BraA10g017400.3C	2.85333	0.543333	2.22
BraA06g029430.3C	21.1833	11.07	22.44
BraA05g042470.3C	5.67667	1.18333	6.65333
BraA01g039600.3C	2.22333	0.343333	1.59667
BraA05g009180.3C	0.21	2.76667	0.2
BraA06g008290.3C	2.81	0.99	3.02333
BraA09g029730.3C	14.2433	33.9567	16.9
BraA03g026680.3C	8.93	1.6	7.56667
BraA03g018660.3C	15.35	5.31	13.6733
BraA04g022050.3C	2.71333	0.116667	3.94667
BraA07g018970.3C	1.58667	0.633333	3.17
BraA02g000170.3C	3.17	11.25	4.79333
BraA01g018090.3C	1	5.09667	1.33667
BraA08g028330.3C	1.75	6.93667	1.66333
BraA07g003770.3C	3.1	1.06	3.86333
BraA10g012090.3C	0.33	1.58667	0.286667
BraA09g024890.3C	21.8833	5.36667	13.4
BraA09g024090.3C	3.81667	1.45	4.15667
BraA01g013620.3C	0.0833333	1.41	0.153333
BraA09g057720.3C	2.40333	5.66333	2.68
BraA07g004500.3C	2.9	0.67	2.9
BraA03g007430.3C	2.58667	0	2.55
BraA01g011070.3C	29.1067	9.35333	19.6733
BraA09g015960.3C	0.416667	1.79	0.41
BraA03g061080.3C	75	153.03	75.6733
BraA10g031180.3C	0.783333	2.27333	0.723333
BraA07g025740.3C	51.1067	19.7433	47.6333
BraA06g016510.3C	34.46	53.82	22.31
BraA10g000660.3C	3.62667	0	2.45
BraA06g010180.3C	4.55667	16.03	6.8
BraA03g041130.3C	6.76333	2.27	6.26
BraA10g033770.3C	2.78333	0.863333	2.73
BraA04g022980.3C	0.683333	2.88	0.756667
BraA06g031960.3C	5.24	0.563333	4.91
BraA06g002140.3C	1.74333	10.55	2.95667
BraA05g035100.3C	3.76333	8.49667	3.15667
BraA03g056000.3C	13.35	20.2233	9.52333
BraA03g053670.3C	7.91333	15.5967	2.91667
BraA10g017950.3C	2.99667	7.47333	3.48
BraA05g008190.3C	3.46667	6.78333	2.75
BraA10g027900.3C	1.10667	3.28667	1.17333
BraA10g018330.3C	4.68667	1.62	5.91
BraA03g011130.3C	10.1567	0	3.21667
BraA06g011160.3C	1.66333	7.74333	1.42
BraA02g040160.3C	0	24.9833	7.99667
BraA08g017720.3C	5.02	2.59667	5.71
BraA10g027500.3C	17.2	45.7467	21.6933
BraA09g022490.3C	3.89667	9.25333	3.46667
BraA02g027990.3C	22.5833	57.09	28.2267
BraA06g003190.3C	4.64333	0.67	3.52
BraA05g014240.3C	6.45	15.5133	4.44
BraA06g030710.3C	6.47	4.12667	11.3233
BraA09g018870.3C	2.19	1.41667	3.34
BraA01g032280.3C	0.68	2.76333	0.48
BraA03g015920.3C	1.66	4.13333	1.47667
BraA05g029670.3C	6.77667	13.3867	5.25333
BraA02g044790.3C	5.62667	18.1133	7.68333
BraA03g043390.3C	0.18	2.33	0.323333
BraA01g042770.3C	13.4967	32.0567	10.0467
BraA09g023190.3C	0.75	4.74	0.583333
BraA07g000490.3C	5.93	12.54	6.24333
BraA03g052600.3C	1.79	0.463333	1.49333
BraA02g009120.3C	13.5067	14.2867	2.93667
BraA01g019010.3C	17.1333	5.12667	15.07
BraA04g003800.3C	30.9433	72.7067	35.14
BraA01g017970.3C	3.44	0.836667	3.44
BraA09g045350.3C	1.93	10.2767	1.98667
BraA10g009850.3C	2.08333	14.0367	6.03333
BraA07g034020.3C	4.49667	2.91333	5.95333
BraA09g050360.3C	1.06	5.70333	1.28
BraA03g028140.3C	7.57333	12.3433	5.7
BraA02g001580.3C	1.76667	5.07	1.59333
BraA03g025890.3C	12.37	23.5567	11.24
BraA09g010080.3C	7.78333	4.98667	11.74
BraA09g059900.3C	5.99667	1.95667	6.76667
BraA03g009120.3C	8.42333	36.4533	16.0933
BraA01g000090.3C	0.36	6.1	2.07
BraA07g036320.3C	3.74	2.18	5.47667
BraA07g006480.3C	0.0533333	1.39	0.296667
BraA09g047040.3C	9.91667	2.53	8.83333
BraA03g042450.3C	1.53667	7.43	1.54
BraA05g002240.3C	2.56333	11.6033	4.2
BraA04g019700.3C	13.1067	13.1567	4.36333
BraA01g040600.3C	10.8267	5.81	12.3567
BraA02g042120.3C	8.37333	1.40333	5.11
BraA07g029790.3C	26.0967	28.6	10.99
BraA05g032970.3C	13.28	5.19	11.7067
BraA03g045140.3C	0	3.38333	0.223333
BraA09g057560.3C	3.42667	4.46	0.8
BraA07g031730.3C	1.86667	6.56667	2.76667
BraA02g008090.3C	14.3267	10.7567	22.0067
BraA10g030570.3C	0.02	1.55	0.14
BraA09g048110.3C	4.94667	13.29	3.56333
BraA05g004090.3C	3.06333	5.63333	2.00667
BraA02g010030.3C	2.65333	0.913333	3.41667
BraA01g013860.3C	0.393333	2.27667	0.376667
BraA09g055480.3C	4.39667	5.49	1.36
BraA09g063370.3C	0.63	3.31667	1.24
BraA02g017220.3C	1.79667	8.95333	4.24
BraA02g011140.3C	13.98	4.30333	14.3767
BraA07g020740.3C	8.66667	3.43667	6.98667
BraA05g024290.3C	0.23	1.83333	0.56
BraA01g017280.3C	2.25333	1.62	4.32333
BraA10g003870.3C	7.39	4.39333	12.4067
BraA01g019230.3C	2.83333	13.36	5.16
BraA06g008080.3C	20.25	13.2633	27.72
BraA01g000170.3C	18.6933	11.1267	22.9467
BraA07g029020.3C	0.61	2.18667	0.776667
BraA03g042530.3C	1.23667	0	1.79333
BraA05g039690.3C	4.26	9.95333	3.32333
BraA09g002470.3C	25.41	23.1667	10.15
BraA08g001310.3C	0.493333	24.64	1.02667
BraA02g017580.3C	5.3	1.67333	3.62333
BraA03g022330.3C	251.777	72.9733	201.38
BraA03g006400.3C	1.75667	0.566667	1.76667
BraA05g028390.3C	16.1333	6.49667	18.5733
BraA04g021110.3C	0.11	3.50333	0.07
BraA08g002700.3C	3.06	2.01	4.46667
BraA08g010890.3C	7.90667	18.0167	7.83333
BraA06g039030.3C	6.79	0	4.09333
BraA06g031500.3C	13.8467	18.9733	4.87
BraA07g027130.3C	1.03	4.29	1.53667
BraA05g025990.3C	12.2933	17.2833	4.04667
BraA10g029310.3C	5.13	0.04	3.14
BraA07g010340.3C	5.42333	2.09	5.34333
BraA02g002150.3C	4.79	2.58667	5.68333
BraA04g028090.3C	1.16667	7.55667	1.09333
BraA01g040810.3C	0.1	3.09	0.25
BraA09g061530.3C	24.4233	4.61333	23.5267
BraA10g021930.3C	6.76	10.6567	4.96
BraA09g056640.3C	0.0233333	1.00333	0.08
BraA09g031540.3C	24.88	45.6633	20.84
BraA07g037420.3C	2.53333	0	1.94
BraA02g022270.3C	6.30333	1.40667	4.34
BraA05g013800.3C	7.46333	2.61333	6.93333
BraA03g028490.3C	0	17.3533	7.69333
BraA07g028160.3C	7.29333	2.41667	9.24667
BraA06g005750.3C	32.95	10.04	28.5367
BraA09g004570.3C	0.0933333	2.04667	0.206667
BraA07g039370.3C	3.05667	0.226667	2.37
BraA01g031660.3C	2.50333	4.68	2.07
BraA03g050130.3C	10.7467	4.28667	10.0867
BraA04g016970.3C	0.403333	5.74	0.433333
BraA04g026870.3C	18.6033	81.2567	13.1033
BraA05g000750.3C	42.3633	14.1	34.9133
BraA05g024940.3C	6.04333	3.49667	7.41333
BraA10g009410.3C	13.8967	3.35667	9.14667
BraA03g040440.3C	0.253333	4.09333	0.14
BraA03g022720.3C	19.1333	8.68667	18.8933
BraA05g039950.3C	11.9967	30.54	15.0233
BraA03g008100.3C	10.4433	26.1633	12.4933
BraA09g039700.3C	21.87	6.04333	19.9933
BraA09g040380.3C	4.72333	9.86667	3.86
BraA08g016010.3C	7.01	16.03	6.28
BraA06g003230.3C	12.2367	4.93333	9.96
BraA05g034630.3C	13.1467	7.69667	16.4967
BraA07g031220.3C	1.68	0.176667	1.54667
BraA09g010180.3C	13.17	4.65	11.55
BraA09g045660.3C	4.23	11.2433	3.96
BraA02g006270.3C	1.85	8.44333	3.57333
BraA03g018210.3C	2.37	4.90333	2.15
BraA09g010190.3C	8.15	0.376667	3.89333
BraA10g009440.3C	52.8767	19.9033	41.2933
BraA05g002320.3C	0.08	1.74667	0.0366667
BraA04g006310.3C	0.0133333	1.32333	0.0466667
BraA03g044600.3C	2.04	0.85	2.35667
BraA05g017700.3C	4.20667	0.893333	3.48333
BraA08g020490.3C	0.78	2.23333	0.71
BraA03g015580.3C	3.77	0.61	2.80667
BraA03g030780.3C	13.0933	1.31	4.95333
BraA06g012970.3C	2.75667	9.54667	3.29333
BraA10g027970.3C	1.2	0.36	1.46
BraA07g038720.3C	3.47333	1.75333	4.06667
BraA10g022510.3C	1.66333	4.94333	2.05
BraA07g019200.3C	13.7033	2.75	11.7867
BraA04g018750.3C	25.3267	50.2333	22.8
BraA08g024340.3C	6.59333	14.04	4.34
BraA05g024380.3C	3773.28	1426.63	2921.71
BraA03g021170.3C	1.13	6.05333	1.06
BraA05g039160.3C	12.5367	3.03667	8.93667
BraA05g041830.3C	0.91	2.69333	0.976667
BraA08g012990.3C	1.08667	0.143333	1.66333
BraA06g001320.3C	12.2533	28.6633	13.7933
BraA04g021700.3C	0	5.4	0.25
BraA07g025640.3C	4.06333	1.58333	4.68
BraA09g041490.3C	25.0267	45.8867	20.2867
BraA10g006000.3C	3.01	12.8733	5.51333
BraA01g002060.3C	1.50667	4.12333	1.68
BraA09g011740.3C	8.27667	20.58	7.21333
BraA06g043060.3C	2.51667	12.3067	4.17
BraA05g018200.3C	1.15	6.81333	1.97333
BraA09g056830.3C	0.87	3.9	0.5
BraA08g021360.3C	1.97333	0.7	3.2
BraA10g023720.3C	9.61333	29.06	8.74
BraA03g034810.3C	6.47	0.72	4.32333
BraA02g027960.3C	8.93	4.38333	9.59
BraA08g030310.3C	0.6	3.15667	0.833333
BraA08g034430.3C	0.113333	1.16333	0.243333
BraA06g035530.3C	14.33	5.42667	12.74
BraA04g013980.3C	26.7733	13.2333	28.8
BraA06g036270.3C	10.5767	23.7867	9.06667
BraA09g015360.3C	18.02	9.58333	19.3433
BraA09g035910.3C	20.94	6.76	15.6367
BraA02g009810.3C	1.05667	8.05	3.90667
BraA03g024260.3C	3.79667	0.483333	2.43667
BraA05g004880.3C	0.763333	8.82667	2.63667
BraA05g007370.3C	0.51	1.56	0.4
BraA01g014390.3C	0.296667	24.2433	1.01333
BraA02g028310.3C	0.273333	20.3267	1.24333
BraA05g041590.3C	1.21333	4.74	1.62
BraA05g038140.3C	9.22	2.95333	6.95333
BraA01g012730.3C	0.0833333	1.18	0.0566667
BraA09g006630.3C	14.03	6.75333	14.6733
BraA06g002840.3C	12.6433	5.94667	12.62
BraA07g035950.3C	0.04	1.78333	0.593333
BraA01g037360.3C	17.32	51.95	25.4733
BraA09g040100.3C	0.276667	7.60667	0.713333
BraA07g016600.3C	8.65667	13.2567	6.45667
BraA09g028460.3C	13.21	6.87	14.6367
BraA10g010940.3C	1.34667	0.393333	1.76
BraA09g052100.3C	16.8933	8.82	22.22
BraA07g018640.3C	5.01	2.40667	5.88667
BraA07g024830.3C	1.01333	3.47	1.23667
BraA05g006330.3C	805.72	1290.3	639.18
BraA02g011070.3C	15.94	2.25	16.21
BraA02g009470.3C	0.48	4.95667	1.18667
BraA02g023990.3C	7.46333	3.04	6.97667
BraA10g026470.3C	3.32333	0	2.78
BraA03g028410.3C	11.2533	6.16667	14.04
BraA06g027100.3C	9.92	3.26667	6.98
BraA03g023760.3C	10.97	26.8133	12.24
BraA01g001540.3C	3.9	9.81333	4.41667
BraA07g008890.3C	7.34667	2.04333	5.72333
BraA06g016300.3C	3.03	0.306667	2.54667
BraA02g000030.3C	0.153333	2.61333	0.253333
BraA10g027520.3C	5.16667	11.7933	3.8
BraA03g019440.3C	34.48	120.09	47.0333
BraA07g001280.3C	9.98	4.25	8.64
BraA10g013610.3C	9.51333	0.356667	6.03
BraA02g041760.3C	0.0933333	2.30333	0.536667
BraA06g001110.3C	0.426667	2.87667	0.77
BraA03g006320.3C	10.2067	3.89333	8.96667
BraA09g036520.3C	0.973333	4.44667	0.553333
BraA08g015960.3C	3.16	1.25333	3.95667
BraA01g010070.3C	3.25667	2.33	5.11
BraA06g028260.3C	3.88333	0.956667	2.96
BraA09g024840.3C	6.57	3.33	8.66
BraA02g020090.3C	2.14	7.83667	1.57667
BraA08g028290.3C	0.0133333	4.34667	0.09
BraA10g020770.3C	5.79333	13.3433	6.55
BraA02g006180.3C	11.2733	5.01667	12.9733
BraA09g028040.3C	0	1.16	0
BraA09g025810.3C	0.0833333	1.41667	0.0766667
BraA09g055920.3C	0.58	2.13667	0.383333
BraA02g016440.3C	4.95	0.756667	3.32667
BraA03g001770.3C	5.66333	12.5933	5.77333
BraA02g044830.3C	0.486667	9.18333	0.573333
BraA03g043690.3C	14.85	8.63667	18.2067
BraA01g000350.3C	48.65	22.21	47.6167
BraA07g034350.3C	0	1.61	0
BraA01g015650.3C	17.3367	4.58333	15.3467
BraA09g012370.3C	9.00667	4.62667	9.27333
BraA02g037220.3C	4.60333	13.1667	4.73
BraA09g009290.3C	15.71	34.01	15.5267
BraA10g016430.3C	7.89333	15.8533	7.69
BraA06g011370.3C	0.49	2.88333	0.81
BraA10g031720.3C	3.56333	0.993333	3.19333
BraA09g011070.3C	0.12	2.03667	0.196667
BraA02g008730.3C	2.33	0	3.54
BraA07g000720.3C	2.66	5.93333	1.98333
BraA06g017650.3C	7.01	20.2967	6.47667
BraA07g008050.3C	1.94333	0.55	2.31
BraA07g026780.3C	12.31	37.6633	17.22
BraA06g033030.3C	2.12	4.05	1.22667
BraA07g002550.3C	11.36	6.63	13.7233
BraA07g029840.3C	9.45333	4.01667	8.85
BraA06g035290.3C	1.91667	0.41	1.89667
BraA03g039360.3C	0.14	2.39333	0.346667
BraA01g017530.3C	11.51	5.10333	10.9067
BraA09g065240.3C	0.393333	1.26333	0.253333
BraA09g055070.3C	0	1.66333	0.04
BraA07g014850.3C	1.71667	3.58	0.766667
BraA03g041510.3C	13.2867	38.9967	18.7733
BraA05g035720.3C	7.94333	2.03667	5.94333
BraA10g032110.3C	0.296667	2.67	0.56
BraA02g038840.3C	3.2	4.02333	0.53
BraA03g042430.3C	0.723333	18.3433	1.31333
BraA06g038690.3C	5.84	17.5033	8.73
BraA01g033620.3C	4.49	10.1733	2.73333
BraA10g012120.3C	0	2.34333	0.05
BraA03g027780.3C	2	0.203333	1.77333
BraA01g041780.3C	4.11	0.363333	3.37667
BraA01g003300.3C	5.57667	14.35	6.07667
BraA04g021070.3C	2.35	6.6	2.53667
BraA06g008700.3C	4.19667	2.14667	4.59667
BraA10g032160.3C	6.66	1.74	6.62333
BraA07g002920.3C	0.206667	2.31333	0.66
BraA10g001830.3C	37.4133	10.1933	21.39
BraA09g051460.3C	1.45667	4.98333	2.18333
BraA08g035340.3C	4.68	1.05667	3.19333
BraA07g002050.3C	2.12	12.4	4.17667
BraA02g032090.3C	3.58	0.0466667	3.46
BraA03g039380.3C	22.7867	47.44	20.29
BraA02g044360.3C	0.78	3.91	1.65
BraA05g034640.3C	3.85333	0	2.46667
BraA06g010630.3C	2.26333	2.11	4.33
BraA07g037800.3C	1.84333	17.4833	2.31667
BraA01g023860.3C	9.09333	5.15333	10.87
BraA05g015060.3C	0.243333	5.28667	1.51667
BraA07g038080.3C	5.53333	17.5133	7.34667
BraA04g016810.3C	1.77333	4.91667	1.36
BraA07g031280.3C	1.71333	0.69	1.62333
BraA04g023130.3C	1.28	6.94	1.16667
BraA07g028990.3C	4.72	14.7867	4.04333
BraA05g000890.3C	22.2733	19.6767	40.03
BraA07g028250.3C	2.73	1.02	2.93333
BraA09g047340.3C	16.7033	53.8333	22.16
BraA03g033770.3C	47.0467	24.4367	49.07
BraA08g016660.3C	11.1133	23.6767	11.5067
BraA01g029840.3C	1.86333	4.64333	1.93333
BraA07g036640.3C	0.486667	0	1.65333
BraA07g018340.3C	4.22333	1.75333	4.82
BraA03g022850.3C	0.956667	21.1533	1.32
BraA05g032830.3C	7.76	37.99	17.7833
BraA06g042060.3C	22	9.42333	20.4867
BraA01g032990.3C	2.72	8.17333	2.17
BraA03g038570.3C	1.92	0.836667	2.74333
BraA04g013700.3C	2.86667	9.4	2.27
BraA09g001440.3C	0.513333	2.14333	0.69
BraA07g025240.3C	1.79	4.79667	1.56333
BraA01g009100.3C	15.2967	25.5233	10.5267
BraA01g004940.3C	0.946667	38.44	2.43
BraA04g028160.3C	0.876667	5.82333	1.15
BraA09g025770.3C	0.0133333	1.17667	0.0933333
BraA02g001810.3C	13.3233	6.04667	12.4567
BraA06g032930.3C	3.69333	1.42333	3.56667
BraA06g028470.3C	3.45333	14.3767	6.97
BraA03g052060.3C	13.5367	3.06667	7.98667
BraA05g017350.3C	1.87667	0.593333	1.71667
BraA06g011710.3C	2.90333	8.40667	3.21
BraA06g001710.3C	1.65667	4.31	0.876667
BraA04g011230.3C	0.0833333	2.74	0.413333
BraA05g039450.3C	8.73333	3.15333	7.18
BraA05g017250.3C	2.60667	1.45667	3.6
BraA09g013710.3C	4.97333	1.96333	4.32333
BraA02g043690.3C	27.07	12.88	28.3967
BraA07g034650.3C	3.94333	18.4367	6.72667
BraA02g011550.3C	5.77667	0.653333	3.56667
BraA01g044740.3C	40.3667	52.6767	8.47
BraA09g032320.3C	14.2067	4.08667	10.8967
BraA02g031060.3C	16.57	17.74	8.30667
BraA02g024180.3C	1.16667	3.36	0.633333
BraA02g034220.3C	5	2.30667	6.56667
BraA10g018940.3C	9.50667	4.08	8.83
BraA09g046640.3C	1.72	8.41333	2.37
BraA06g011540.3C	6.23333	3.72667	7.53333
BraA08g002470.3C	7.58	16.8633	5.84333
BraA03g005540.3C	0	3.88667	0.0533333
BraA02g006880.3C	37.7033	12.3033	38.74
BraA03g043230.3C	5.68333	0	2.52333
BraA02g016730.3C	3.6	0	3.06333
BraA04g018060.3C	10.8667	17.1467	8.39667
BraA02g004730.3C	6.24667	13.52	5.94333
BraA03g029830.3C	1.52	0.343333	2.09333
BraA09g011440.3C	3.67	1.99667	5.2
BraA05g013500.3C	8.19	2.31667	6.02667
BraA09g021600.3C	0.58	2.94667	0.7
BraA09g039150.3C	1.42667	0.706667	2.19333
BraA04g003650.3C	0.0533333	1.49667	0
BraA05g026770.3C	1.67667	0	1.24667
BraA03g001950.3C	0.92	5.91667	1.74
BraA09g025190.3C	5.14333	10.2867	2.54333
BraA08g033500.3C	0.136667	2.37333	0.36
BraA06g014220.3C	9.29333	15.5833	7.27667
BraA09g024960.3C	2.57667	1.10667	2.63
BraA09g018690.3C	46.17	131.31	56.24
BraA03g053580.3C	0.17	1.19667	0.24
BraA03g054450.3C	2.93	1.17333	3.72333
BraA09g049950.3C	0.843333	14.7567	0.98
BraA09g060230.3C	10.7633	2.53333	7.04667
BraA03g006970.3C	1.15333	6.73667	3.07
BraA03g036330.3C	4.98	1.65333	4.05
BraA09g039480.3C	1.04	4.02667	1.36333
BraA07g027830.3C	4.18	8.71	3.96
BraA09g008640.3C	3.23	1.32667	4.70667
BraA04g001510.3C	2.04	5.20333	1.66667
BraA10g001050.3C	0.0166667	1.36667	0.0733333
BraA03g013160.3C	0.343333	1.97333	0.166667
BraA04g016520.3C	13.6333	3.8	9.69
BraA03g028340.3C	11.3167	5.76	12.1567
BraA01g022650.3C	1.85333	4.7	1.49333
BraA07g009820.3C	0.113333	3.01	0.116667
BraA05g024530.3C	8.5	1.34333	6.51667
BraA03g018770.3C	4.23333	0.09	3.00667
BraA05g014820.3C	14.2267	3.29	9.53
BraA08g029700.3C	4.61667	10.4567	4.81667
BraA07g032180.3C	3.77	0.93	3.17667
BraA05g001170.3C	1.12	2.06	0.546667
BraA06g034510.3C	5.83333	14.2333	5.42333
BraA08g001700.3C	2.11333	0.396667	2.27333
BraA04g001200.3C	3.82333	29.2667	13.9033
BraA06g019310.3C	5.31667	16.13	5.98
BraA01g039820.3C	2.09333	4.37333	1.92667
BraA06g018850.3C	1.22	4.34333	0.606667
BraA06g026710.3C	10.2067	26.9633	6.37667
BraA03g043920.3C	2.29333	7.13	2.16667
BraA09g004030.3C	23.9367	8.12667	23.03
BraA03g041730.3C	0.92	4.05	0.676667
BraA09g046660.3C	1.54667	0	1.39333
BraA10g026840.3C	3.46667	1.62667	3.79667
BraA09g052310.3C	0.423333	2.22	0.353333
BraA09g005010.3C	1.03667	6.3	1.68667
BraA03g031530.3C	0.183333	3.94333	1.09
BraA01g023540.3C	16.15	7.39	15.2533
BraA06g038960.3C	0.31	2.37	0.436667
BraA01g001360.3C	5.92333	14.26	6.62667
BraA10g028480.3C	3.67	6.88	3.33
BraA03g051730.3C	3.84	6.63667	2.66667
BraA01g030520.3C	2.21333	4.77	2.08333
BraA02g034730.3C	3.78333	9.49	3.94667
BraA08g022160.3C	1.80667	0	1.35
BraA05g016300.3C	15.3933	5.80333	13.5267
BraA10g026300.3C	5.35333	16.1467	7.67333
BraA08g001190.3C	4.09333	6.34667	2.95
BraA04g016310.3C	5.67	10.0867	4.69
BraA06g043270.3C	1.90667	0.306667	1.76
BraA02g044920.3C	2.80333	0	1.57667
BraA05g038570.3C	1.47333	0.333333	1.14667
BraA04g012110.3C	30.18	14.1033	30.9533
BraA02g021190.3C	23.8067	9.62333	21.3767
BraA03g006720.3C	7.83	17.7567	2.94667
BraA07g019430.3C	0.616667	2.91667	0.63
BraA06g024420.3C	1.74	0.873333	2.49
BraA03g051670.3C	23.5733	12.7033	28.52
BraA06g027730.3C	10.7667	21.79	7.79667
BraA01g023760.3C	5.91667	13.32	6.61333
BraA02g015120.3C	1.79667	12.9833	3.59
BraA06g011560.3C	23.1433	11.2667	24.5
BraA03g049020.3C	0.03	1.45	0
BraA04g012050.3C	4.33667	8.92333	3.91333
BraA04g031230.3C	3.87667	1.66333	4.13667
BraA10g000540.3C	6.23667	4.19333	8.73667
BraA04g028830.3C	0.32	1.99333	0.203333
BraA02g023010.3C	28.05	12.9	27.16
BraA02g011440.3C	17.5067	6.94333	13.9067
[truncated: 1,654 more rows]

## Sheet: 2768 DEGs in the mature stage
ID	DM	DP	DZ
BraA06g004830.3C	50.72	0.55	31.2167
BraA08g005360.3C	267.333	1.17	131.12
BraA09g017760.3C	21.4233	0.113333	11.5767
BraA09g035160.3C	2820.26	425.573	2586.41
BraA04g027890.3C	291.767	0.856667	155.143
BraA03g011210.3C	44.4233	0.193333	17.4833
BraA01g039800.3C	104.73	2.90333	64.93
BraA03g015180.3C	55.38	0.98	32.7233
BraA02g011500.3C	28.1067	0.34	18.51
BraA09g061260.3C	81.48	9.07333	58.0467
BraA08g024450.3C	62.3533	3.34667	35.36
BraA02g027080.3C	20.3133	1.97	11.3267
BraA06g003120.3C	17.0667	0.48	10.4833
BraA06g035180.3C	40.4567	2.49333	25.53
BraA04g003380.3C	28.8133	670.27	124.007
BraA08g018620.3C	0.0766667	88.0267	1.86333
BraA02g040170.3C	0.11	150.343	31.03
BraA09g055390.3C	283.677	49.8367	194.063
BraA02g021310.3C	268.647	0	182.91
BraA03g020520.3C	35.4067	1.23667	21.3667
BraA06g003430.3C	19.8233	0.933333	13.9333
BraA03g043090.3C	32.38	2.87333	23.6967
BraA07g023440.3C	125.193	18.52	78.4667
BraA08g035250.3C	18.48	2.47333	12.15
BraA09g024590.3C	19.39	2.21667	14.5333
BraA04g001670.3C	26.9167	1.40333	17.78
BraA06g007900.3C	26.61	3.32	39.42
BraA04g021890.3C	267.497	30.7167	164.14
BraA01g039790.3C	118.213	13.3467	69.13
BraA02g007520.3C	69.71	3.61333	40.7967
BraA02g013500.3C	26.8933	1.92667	16.64
BraA01g041760.3C	10.5533	0.23	6.8
BraA03g042270.3C	39.42	1.66667	31.3733
BraA05g031220.3C	135.413	12.25	89.03
BraA10g009280.3C	19.7133	2.79	12.7033
BraA09g060090.3C	43.3067	4.53667	27.18
BraA05g026470.3C	122.79	11.7967	66.19
BraA08g015080.3C	9.9	0.0133333	5.28333
BraA02g040160.3C	0.07	107.217	27.12
BraA08g012320.3C	17.65	3.72	12.3367
BraA04g023900.3C	14.3833	1.59	10.4133
BraA09g019270.3C	7.62667	527.097	79.2067
BraA10g030990.3C	115.007	18.94	63.54
BraA06g003170.3C	88.6133	11.87	64.9533
BraA04g014940.3C	15.2367	0.56	8.04667
BraA08g035270.3C	63.7867	0.0133333	41.64
BraA03g015580.3C	21.1267	0.876667	10.3133
BraA03g061080.3C	51.96	273.633	86.45
BraA02g039190.3C	63.4767	2.88667	32.96
BraA06g029240.3C	4.67	199.493	14.5067
BraA06g010510.3C	14.8933	0.683333	9.79
BraA10g009750.3C	0.116667	1373.26	304.71
BraA05g032240.3C	0.25	7.77	0.83
BraA01g040960.3C	12.3833	1.19667	8.81
BraA03g046160.3C	21.4	1.47667	13.16
BraA02g020290.3C	75.8667	0	37.9567
BraA08g035280.3C	34.9133	0	28.3967
BraA01g007790.3C	27.1667	0.183333	16.85
BraA08g033140.3C	63.2367	3.36	31.16
BraA07g025640.3C	0.413333	9.06	0.6
BraA01g007070.3C	49.06	0	39.1667
BraA03g008200.3C	8.16667	0.42	4.58333
BraA02g020720.3C	0	32.79	5.19333
BraA10g013620.3C	19.2067	3.59	18.47
BraA07g037900.3C	52.39	17.8333	45.0067
BraA06g031850.3C	13.5167	0.38	6.19667
BraA09g055370.3C	4.02333	108.91	34.5833
BraA02g022460.3C	0.21	15.1967	4.13
BraA03g005900.3C	82.68	13.51	52.42
BraA09g024100.3C	82.0067	7.68	49.3133
BraA05g036220.3C	59.7033	1.50667	29.7533
BraA10g031290.3C	147.66	13.6633	67.0033
BraA03g044930.3C	24.47	0.99	15.3767
BraA06g032440.3C	32.8567	0	14.4133
BraA08g035260.3C	42.5067	0	24.5967
BraA06g007980.3C	45.93	6.29	33.4867
BraA02g040260.3C	23.8533	0	30.66
BraA02g021320.3C	57.3667	0.0166667	24.83
BraA03g013210.3C	21.7267	3.14667	15.86
BraA02g008800.3C	70.06	11.1733	46.6667
BraA03g007630.3C	12.34	2.06333	8.34333
BraA07g032180.3C	23.37	3.3	17.38
BraA04g003450.3C	0	50.9767	17.0667
BraA07g031310.3C	228.03	35.4633	132.06
BraA09g021970.3C	29.26	0.04	20.7267
BraA01g007770.3C	1.99667	0.09	1.32
BraA06g010450.3C	33.5833	4.78	21.7667
BraA07g020690.3C	60.43	11.6567	43.5967
BraA08g013400.3C	636.72	139.733	619.37
BraA08g015460.3C	1.08333	35.8733	2.01
BraA07g006150.3C	23.8567	0.0166667	19.8
BraA03g039190.3C	62.4133	8.10333	35.74
BraA04g016520.3C	20.6067	0.246667	17.9
BraA08g032200.3C	33.0033	0	17.1
BraA10g019670.3C	3.37667	0.0266667	2.89667
BraA01g007780.3C	52.0533	0.03	32.0633
BraA07g017450.3C	0.0466667	11.9067	2.25
BraA09g020300.3C	15.7333	0	22.1867
BraA10g031210.3C	674.893	102.237	465.92
BraA06g016300.3C	14.62	0.156667	9.62333
BraA03g010300.3C	26.3667	2.65333	18.78
BraA09g002680.3C	35.8233	0	21.1567
BraA04g024190.3C	20.2567	0	6.76
BraA04g006680.3C	14.36	67.1633	24.31
BraA09g063840.3C	45.4767	12.7767	45.0567
BraA02g043990.3C	88.7	24.79	63.45
BraA03g012690.3C	26.6733	0	19.3433
BraA09g006210.3C	8.90667	0	7.15667
BraA09g031780.3C	6.12	0.0366667	3.37333
BraA09g000310.3C	52.0333	11.58	35.2767
BraA06g036860.3C	7.62	0.416667	6.87333
BraA03g027770.3C	4.25667	0	3.54
BraA07g029480.3C	13.4367	0	13.81
BraA02g027120.3C	0.07	7.09333	1.40333
BraA01g010370.3C	38.6567	5.92	21.64
BraA09g054410.3C	3.09333	29.0867	6.19333
BraA07g029550.3C	0	14.9167	0.946667
BraA08g005660.3C	4.72	0	2.35667
BraA03g024350.3C	29.9633	55.4167	10.2567
BraA02g016960.3C	18.6667	129.137	22.3767
BraA09g024890.3C	134.42	9.00667	50.4133
BraA02g042120.3C	28.5233	2.09667	14.1267
BraA07g006210.3C	18.4067	0.0133333	11.1033
BraA02g005080.3C	47.82	4.47667	34.3
BraA03g027760.3C	5.14	0	3.11333
BraA09g046980.3C	26.3333	0.126667	16.2167
BraA04g021450.3C	13.02	0	6.25667
BraA03g010310.3C	28.99	3.49667	16.0967
BraA08g023220.3C	43.9833	10.1233	27.9667
BraA02g011840.3C	708.057	165.517	617.54
BraA01g006490.3C	44.0067	0.0366667	24.19
BraA05g032220.3C	0.673333	17.8433	2.19
BraA07g009310.3C	13.8633	0.0366667	10.8133
BraA07g030350.3C	16.3667	2.57667	8.36
BraA01g007890.3C	20.6733	1.46667	11.98
BraA08g028050.3C	12.0467	3.07667	10.2767
BraA09g039480.3C	2.3	9.21	2.73333
BraA10g031270.3C	36.18	1.88	23.8267
BraA02g032970.3C	10.1333	0	6.03333
BraA04g004960.3C	8.43667	30.9567	10.3333
BraA04g002140.3C	6.66667	0.0866667	6.40667
BraA03g039690.3C	0.16	6.14	1
BraA02g024660.3C	0	31.7933	6.33667
BraA04g016770.3C	4.07	0.51	4.30667
BraA08g023800.3C	13.17	0.05	12.3067
BraA10g027210.3C	20.03	0.06	15.3033
BraA07g040490.3C	33.35	0	13.8
BraA04g022660.3C	125.98	24.6767	80.3533
BraA09g009940.3C	44.1133	8.73667	49.8867
BraA03g008140.3C	15.05	1.87667	10.2433
BraA09g024910.3C	3704.25	679.627	1958.06
BraA03g043570.3C	25.64	2.33333	13.4467
BraA10g032480.3C	30.87	6.12333	23.8067
BraA07g030710.3C	1.55667	21.08	5.17333
BraA09g056560.3C	9.71667	0	6.20667
BraA08g022850.3C	21.9667	0	18.3
BraA04g026730.3C	0.73	16.61	2.18
BraA01g005710.3C	100.89	14.4067	66.8867
BraA05g017700.3C	8.55	0.74	6.88667
BraA10g005670.3C	106.357	10.98	40.81
BraA01g005720.3C	75.4067	22.5	57.1733
BraA10g006950.3C	10.53	0	11.0133
BraA05g020320.3C	13.2333	1.40667	9.48667
BraA04g025880.3C	5.58333	0	3.91667
BraA05g003640.3C	7.52333	0	3.31667
BraA09g052160.3C	24.4367	91.18	45.1533
BraA06g029190.3C	4.44333	22.19	4.27333
BraA07g039820.3C	8.43667	0	4.19
BraA05g015290.3C	153.933	26.8567	90.2867
BraA06g042670.3C	29.71	6.09333	19.89
BraA03g011150.3C	27.0967	2.12	14.7967
BraA10g031140.3C	80.0867	16.87	63.3367
BraA10g015210.3C	3.49333	0	2.41
BraA09g020280.3C	20.3	0	15.89
BraA05g027120.3C	0.1	2.86	0.34
BraA07g027570.3C	43.4867	0.0533333	24.8933
BraA01g011340.3C	320.27	74.25	189.54
BraA10g031670.3C	26.0767	3.12	15.46
BraA06g010500.3C	9.63	0	5.19333
BraA02g019000.3C	1.97333	15.8967	4.76
BraA03g024260.3C	15.14	1.80667	9.69
BraA10g016170.3C	21.9667	0.14	12.9467
BraA03g010100.3C	24.4267	2.97667	13.47
BraA03g042020.3C	154.207	64.7633	177.47
BraA03g043230.3C	37.44	0	16.59
BraA03g007900.3C	18.2933	1.1	9.17
BraA02g003930.3C	1.32333	31.99	3.32333
BraA02g037520.3C	12.1833	0	9.10333
BraA09g047910.3C	13.8333	158.407	23.9667
BraA09g051580.3C	26.4233	4.39	18.68
BraA08g026680.3C	0	26.1033	6.52
BraA08g013180.3C	8.53	1.44333	7.53667
BraA09g025170.3C	13.4267	0.513333	6.93667
BraA08g019790.3C	26.84	7.29667	18.8533
BraA10g016990.3C	85.4967	14.2633	54.7033
BraA09g004370.3C	9.99333	72.78	17.8233
BraA03g009900.3C	0.113333	25.2667	10.5233
BraA02g041550.3C	909.157	267.047	709.973
BraA01g007110.3C	11.8033	0	6.87667
BraA02g044600.3C	22.0067	4.69	17.6533
BraA03g028170.3C	11.1033	0.36	7.34333
BraA08g035230.3C	110.557	14.5433	63.1467
BraA09g063810.3C	19.76	0	10.21
BraA03g040570.3C	0	27.68	8.20667
BraA03g028180.3C	10.4167	0.116667	6.32
BraA03g011130.3C	113.527	0	147.977
BraA06g033030.3C	13.9567	2.18333	10.7933
BraA09g001320.3C	17.3833	1.46667	8.29667
BraA09g035670.3C	17.21	2.14667	10.4267
BraA03g028220.3C	8.75	0.0166667	6.18333
BraA03g038160.3C	2.70667	44.4233	16.6633
BraA03g025040.3C	83.0133	4.17	29.6
BraA04g030600.3C	41.37	6.64667	29.4433
BraA02g042450.3C	39.07	14.2	28.6567
BraA03g022860.3C	838.767	925.51	275.837
BraA03g035300.3C	10.53	109.607	23.6067
BraA03g006550.3C	61.8567	13.0633	55.2933
BraA05g042090.3C	0.353333	15.9367	4.58333
BraA09g065740.3C	18.99	0.306667	5.73667
BraA03g005190.3C	14.98	2.04	12.4967
BraA03g008920.3C	5.21667	0	3.41667
BraA03g041290.3C	18.8933	0	11.91
BraA07g020250.3C	12.52	0.366667	6.32333
BraA01g033350.3C	97.2367	29.4333	68.42
BraA06g044590.3C	4.81667	49.5533	21.4667
BraA09g063470.3C	11.6533	1.51	9.5
BraA06g031150.3C	263.33	42.17	173.29
BraA03g008690.3C	17.36	0	7.10333
BraA03g028490.3C	0.0133333	18.0567	5.57667
BraAnng004400.3C	5.82333	0.0266667	3.98333
BraA09g014400.3C	1.88333	11.6833	2.17
BraA03g015020.3C	8.33	0	4.54667
BraA03g022760.3C	12.5967	0.14	11.1267
BraA06g035080.3C	4.93	0	2.76
BraA03g030780.3C	17.8567	0.16	8.06
BraA07g006630.3C	15.4167	0	8.71667
BraA02g021280.3C	25.7467	0.0566667	17.1967
BraA02g024080.3C	15.8367	0.856667	9.21
BraA06g008300.3C	3.03	0.59	2.73333
BraA04g001200.3C	6.38	62.41	18.94
BraA04g026660.3C	0.723333	47.4167	14.4467
BraA08g022620.3C	6.88333	0.423333	5.26333
BraA04g002390.3C	12.6167	2.19667	8.73
BraA06g000630.3C	57.2367	18.0833	40.7533
BraA01g004190.3C	135.873	43.1067	105.663
BraA04g013280.3C	41.73	6.20667	20.87
BraA10g016090.3C	74.3767	5.94	51.5233
BraA03g004400.3C	13.7667	0.293333	7.33333
BraA04g018910.3C	35.33	3.45667	18.0933
BraA06g007460.3C	0.0566667	14.5067	4.78333
BraA03g000110.3C	4.48667	0.523333	4.13
BraA01g041330.3C	26.24	12.1033	28.1267
BraA04g004730.3C	24.4933	5.98	16.8633
BraA06g029980.3C	23.9733	0	8.24667
BraA03g036380.3C	3.68667	30.6467	7.62333
BraA03g011170.3C	14.41	4.67	19.23
BraA10g022350.3C	1.96667	21.5733	4.73
BraA01g001920.3C	18.5667	4.42	13.1333
BraA06g030600.3C	22.3533	3.85333	19.0133
BraA01g005640.3C	9.65333	1.19	6.78
BraA03g035690.3C	3.31	10.8833	3.84
BraA10g031280.3C	47.8833	7.71333	25.7233
BraA09g042740.3C	3.99	23.3	6.05333
BraA05g014810.3C	0.0533333	5.5	0.143333
BraA09g006070.3C	69.9167	20.9	47.5167
BraA04g014950.3C	0.13	22.1133	7.02333
BraA07g032900.3C	9.40667	0.75	6.12667
BraA06g000210.3C	25.06	195.593	75.6867
BraA06g000940.3C	2.89333	23.8933	4.57333
BraA10g029310.3C	9.24667	0	6.43333
BraA05g035090.3C	18.3033	4.41333	13.18
BraA10g032070.3C	14.3033	2.50667	10.36
BraA09g061290.3C	7.48333	0.693333	5.76667
BraA06g030110.3C	133.41	56.5267	185.44
BraA09g010440.3C	3.01333	11.6267	4.47333
BraA02g030180.3C	6.63	0	4.67667
BraA03g029050.3C	113.64	188.163	88.6267
BraA03g018770.3C	15.6733	0.0466667	11.9133
BraA02g039240.3C	190.75	24.9	79.14
BraA03g057700.3C	10.87	0	3.95333
BraA09g048100.3C	848.63	179.707	553.783
BraA05g002590.3C	9.71333	69.5133	22.3167
BraA04g029900.3C	13.73	1.65333	5.82
BraA03g009990.3C	48.52	14.12	37.77
BraA04g006250.3C	0	13.9867	4.28333
BraA09g020570.3C	1.36333	3.92333	1.53667
BraA03g013510.3C	6.57667	0	4.19667
BraA10g009650.3C	0.736667	2755.41	887.78
BraA05g032610.3C	10.6833	5.00667	14.4733
BraA01g003280.3C	2.91	41.3067	8.47
BraA01g004740.3C	0.55	7.32333	1.72
BraA08g034980.3C	2.63667	44.75	7.93
BraA03g007740.3C	4.93667	0.0566667	3.21
BraA04g017290.3C	5.81667	0	4.88333
BraA07g032120.3C	54.3367	15.8867	41.11
BraA03g024210.3C	15.7833	0.0166667	5.62333
BraA09g023100.3C	73.44	13.1267	63.2767
BraA06g030620.3C	1.84667	0	5.14667
BraA01g012290.3C	79.6133	23.69	61.0533
BraA10g026240.3C	208.17	1.50667	102.02
BraA06g033100.3C	8.09667	0	4.99
BraA03g058730.3C	0.303333	11.8467	1.06
BraA08g031380.3C	4.42667	25.7367	12.5433
BraA09g057250.3C	27.9667	4.47333	16.0933
BraA08g028510.3C	19.86	5.09333	17.3567
BraA07g005430.3C	0.0366667	65.45	21.7267
BraA08g035500.3C	8.76	0.973333	7.08333
BraA04g010820.3C	45.0533	5.49	27.13
BraA05g001810.3C	10.9133	0	5.99
BraA03g042600.3C	680.617	1269.73	441.567
BraA08g023010.3C	18.9967	0.06	13.0467
BraA10g016560.3C	0.12	21.1233	7.15333
BraA03g015000.3C	6.79	0	2.85667
BraA03g007440.3C	83.2233	23.9633	76.66
BraA02g019240.3C	51.5933	202.957	66.7267
BraA06g031200.3C	0	12.2133	3.38
BraA07g035910.3C	1.83	11.78	3.78667
BraA05g002650.3C	3.09333	15.02	4.50333
BraA04g015160.3C	40.3833	10.7933	32.1667
BraA10g016160.3C	11.5967	2.33667	9.02667
BraA05g033340.3C	24.3233	33.6633	14.7067
BraA01g031700.3C	8.82	0	4.13
BraA01g007870.3C	106.29	28.0133	71.9267
BraA05g036990.3C	6.20333	1.25667	5.37333
BraA05g025530.3C	8.69667	0.356667	4.86
BraA03g042100.3C	1.09	3.39333	0.69
BraA04g001030.3C	5.28	0	3.41333
BraA07g015790.3C	9.46333	171.337	37.47
BraA01g004960.3C	11.4	60.26	30.0433
BraA08g022650.3C	253.297	13.1933	79.1233
BraA10g027170.3C	670.463	148.537	398.7
BraA05g014740.3C	0.243333	10.65	2.48667
BraA09g011700.3C	9.19333	0.0866667	4.69333
BraA10g000820.3C	70.9167	229.29	97.73
BraA08g011570.3C	16.5967	0	8.24333
BraA10g009330.3C	1.3	15.64	4.63667
BraAnng005410.3C	6.58667	11.2167	4.31
BraA04g016620.3C	6.71333	18.0833	7.14667
BraA04g017950.3C	0	18.2833	8.62667
BraA06g003290.3C	17.4767	4.78333	12.3433
BraA10g007000.3C	52.8533	15.8567	35.78
BraA06g031050.3C	48.79	12.0067	31.5467
BraA10g027490.3C	13.7133	5.37667	15.3733
BraA01g033330.3C	6.28667	66.1933	25.9267
BraA02g036920.3C	48.2867	13.9267	32.83
BraA08g022480.3C	1.83	4.60667	1.63333
BraA04g005810.3C	5.05667	61.8667	13.4533
BraA05g026310.3C	56.2033	278.28	115.12
BraA09g020180.3C	2.64667	38.06	8.84333
BraA10g003160.3C	21.77	5.22	16.4
BraA05g030800.3C	6.22333	0	4.62333
BraA03g047250.3C	115.607	365.02	180.92
BraA07g036130.3C	4.36	28.68	8.49
BraA07g032170.3C	2.18667	0.106667	6.49667
BraA07g034440.3C	0.773333	14.04	1.72667
BraA02g003350.3C	4.25333	18.3933	6.74667
BraA01g010350.3C	9.95333	2.60667	7.49667
BraA03g045210.3C	6.34667	38.2533	15.07
BraA05g015300.3C	68.7233	17.0833	47.4567
BraA08g027590.3C	5.79333	0.116667	3.92
BraA01g004850.3C	4.45	0	2.94667
BraA02g020110.3C	3.31333	32.7633	8.90667
BraA09g056960.3C	0.633333	8.84	3.02
BraA03g034880.3C	42.99	10.8667	36.2633
BraA08g019950.3C	49.04	10.74	41.8033
BraA06g035460.3C	5.63667	0.916667	5.06667
BraA03g004310.3C	25.84	11.3767	23.2767
BraA05g014830.3C	21.2867	93.0467	34.47
BraA06g002980.3C	9.71667	1.67667	6.30333
BraA09g013680.3C	102.383	24.01	82.2067
BraA01g017540.3C	0.57	7.84667	1.72
BraA03g032760.3C	0.0433333	7.34	1.54
BraA10g005700.3C	6.02667	60.9933	24.3867
BraA09g066210.3C	16.25	35.6833	15.4467
BraA03g010330.3C	0.0166667	1.98667	0.206667
BraA05g035080.3C	17.9233	3.23333	10.4733
BraA10g009850.3C	1.55	21.3233	9.09667
BraA03g004100.3C	3.07333	0.556667	2.8
BraA02g040840.3C	24.0367	6.81	18.4267
BraA03g040860.3C	11.9833	0.766667	4.49667
BraA01g008920.3C	28.5933	9.51333	19.64
BraA01g011210.3C	34.2	8.89	25.52
BraA06g037440.3C	0.08	3.52667	0.583333
BraA06g000030.3C	26.0067	9.36	19.44
BraA10g002270.3C	16.19	1.59	8.57
BraA01g039780.3C	33.7767	4.08667	16.0367
BraA09g063940.3C	1.93667	0	1.39333
BraA09g004740.3C	11.5833	0.193333	5.81333
BraA06g035390.3C	15.54	1.17	9.41333
BraA05g014700.3C	42.82	7.45	39.7767
BraA03g029630.3C	2.7	13.6467	4.01667
BraA02g016000.3C	0.963333	0.126667	3.56
BraA03g022420.3C	38.14	10.23	24.3833
BraA10g018800.3C	1.58667	11.1	3.00333
BraA06g044320.3C	3.72	0	2.55667
BraA03g034930.3C	28.18	10.6	21.2467
BraA07g015760.3C	3.50333	0.0533333	2.42
BraA01g009280.3C	0.0166667	15.95	6.63333
BraA03g028330.3C	3.78667	12.2267	6.09333
BraA02g000390.3C	0.88	17.7433	1.8
BraA05g009050.3C	11.3367	2.20667	8.56667
BraA03g008220.3C	14.3633	4.26667	9.33
BraA07g008890.3C	13.1467	2.68333	8.91333
BraA09g063800.3C	42.28	12.29	34.9567
BraA04g030050.3C	0.0366667	4.99	0.223333
BraA10g026260.3C	15.6833	7.46667	21.7733
BraA03g017510.3C	219.713	595.543	250.537
BraA05g026380.3C	2	13.5367	4.43
BraA08g030080.3C	17.05	93.0233	32.27
BraA01g038200.3C	9.26	3.09	13.4667
BraA03g038060.3C	15.41	93.3433	29.0633
BraA02g008810.3C	55.9367	11.96	38.52
BraA03g031300.3C	315.27	114.85	240.943
BraA10g006100.3C	23.25	5.20667	15.88
BraA06g023670.3C	6.38	0	2.01667
BraA08g012830.3C	120.5	27.5767	68.3267
BraA05g004240.3C	7.33	33.0633	8.22667
BraA03g000820.3C	11.5367	46.21	18.5233
BraA07g006690.3C	7.37333	0	4.28667
BraA03g040360.3C	3.56	12.0267	5.86333
BraA03g004110.3C	74.83	18.9233	48.92
BraA03g030360.3C	7.3	8.70667	4.05333
BraA05g016500.3C	3.12	0.07	2.08
BraA10g022460.3C	7.14333	106.067	33.3867
BraA04g002160.3C	17.0233	3.65667	10.3133
BraA07g015820.3C	0.0466667	26.48	8.16333
BraA10g032300.3C	11.0967	0.89	5.36333
BraA01g005390.3C	15.3433	0.94	6.53667
BraA09g005550.3C	7.93333	2.87	6.52
BraA09g009810.3C	1.40667	77.47	29.0233
BraA10g026780.3C	25.9667	6.45667	15.4733
BraA07g011530.3C	4.47667	31.8	15.1467
BraA02g007650.3C	1.19	8.98667	2.50667
BraA03g006000.3C	0.406667	25.4933	9.57667
BraA04g022180.3C	7.37333	35.4933	11.3467
BraA03g007430.3C	7.89333	0	4.62
BraA08g023790.3C	6.55	59.86	21.4667
BraA09g012230.3C	14.3833	3.41333	10.6267
BraA01g019600.3C	1.72333	19.2167	4.24667
BraA01g044420.3C	1.57333	25.6667	10.5867
BraA09g018740.3C	364.153	561.507	150.767
BraA10g012240.3C	4.59	24.3767	9.26
BraA08g011960.3C	3.22333	0	3.27667
BraA01g000090.3C	0.126667	12.9133	5.01333
BraA03g007270.3C	22.36	10.4833	32.97
BraA05g035720.3C	36.4067	7.45667	23.3933
BraA10g002940.3C	15.28	2.65667	9.95
BraA10g009610.3C	0.0133333	3.70667	0.963333
BraA03g008990.3C	6.26333	0	2.10667
BraA02g021330.3C	19.6033	6.05333	15.3267
BraA01g012600.3C	9.66667	26.2267	10.7367
BraA08g032340.3C	0.756667	27.5233	6.44667
BraA06g043090.3C	11.9433	2.57	10.3233
BraA01g011050.3C	31.3767	143.703	39.83
BraA02g041780.3C	45.8033	10.7633	27.93
BraA07g015910.3C	2.50667	8.49333	0.703333
BraA07g031450.3C	3.56	0.673333	2.52333
BraA09g019250.3C	121.557	39.5133	87.38
BraA05g000160.3C	3.65667	0.0233333	1.8
BraA05g038070.3C	10.6933	2.79667	6.90667
BraA04g030340.3C	116.173	25.94	65.73
BraA01g037830.3C	49.9633	22.0433	51.9433
BraA08g027840.3C	3.72667	0.866667	3.65
BraA07g027530.3C	92.6867	24.8733	59.1333
BraA03g022700.3C	7.98	35.4933	12.0767
BraA02g021910.3C	8.64667	0.6	4.73333
BraA06g027090.3C	13.8267	1.94667	9.62333
BraA05g014020.3C	14.2	1.88667	7.76
BraA05g015060.3C	0.14	6.73	2.22667
BraA07g030440.3C	19.6733	6.73667	17.6033
BraA02g044050.3C	2.85667	0.0533333	2.04
BraA04g020320.3C	203.79	55.68	149.497
BraA03g027520.3C	2.66	0	1.85667
BraA09g043780.3C	10.6167	3.15667	14.8467
BraA07g036580.3C	7.83	2.1	10.9133
BraA02g020380.3C	12.1967	0.0533333	6.92333
BraA03g010260.3C	0.116667	3.85	0.826667
BraA01g004650.3C	0.143333	5.91333	1.85333
BraA09g011320.3C	0.313333	54.0367	14.0767
BraA08g012450.3C	5.19	0.03	4.64667
BraA06g031930.3C	0.66	7.53667	1.88667
BraA05g036840.3C	20.3467	5.16333	13.8767
BraA06g038690.3C	18.3833	75.11	20.73
BraA03g031720.3C	8.05333	1.89667	6.81
BraA03g000470.3C	0.0833333	91.9067	34.63
BraA02g021250.3C	6.05667	0.6	3.03333
BraA09g004280.3C	7.29667	0.12	7.53333
BraA04g020750.3C	0.773333	13.65	1.38667
BraA09g051680.3C	1.05333	31.4433	10.53
BraA01g014980.3C	84.9767	24.6	62.32
BraA06g042570.3C	61.2	21.1767	42.45
BraA05g038510.3C	11.4767	2.21333	7.33667
BraA02g002700.3C	7.38667	23.6633	11.66
BraA07g032920.3C	28.0667	9.2	18.66
BraA06g010660.3C	2.68	0.186667	1.47
BraA07g030990.3C	35.5933	621.033	214.073
BraA07g041840.3C	17.49	3.25	15.8733
BraA04g001900.3C	1.89333	10.13	3.70667
BraA09g006980.3C	8.03333	33.44	12.6233
BraA07g035980.3C	3.50333	6.8	3.22333
BraA05g035730.3C	2.00667	15.8933	5.29333
BraA07g001580.3C	57.82	20.0067	41.2967
BraA02g023240.3C	1.32333	4.70333	1.26
BraA10g001270.3C	57.4367	0.683333	6.51
BraA01g008590.3C	11.5433	10.71	3.77667
BraA10g031050.3C	29.9533	4.48667	17.3733
BraA10g021990.3C	80.79	24.24	60.6533
BraA02g041680.3C	9	2.03	6.91667
BraA06g000980.3C	47.7767	1359.43	495.51
BraA10g016210.3C	26.37	4.92667	15.71
BraA09g060720.3C	5.18	0.246667	2.74
BraA07g016740.3C	0.456667	6.15333	0.856667
BraA04g006260.3C	0.53	6.84667	2.57333
BraA03g014010.3C	16.0367	5.31	13.1267
BraA05g039220.3C	6.58	28.4833	11.3233
BraA05g016350.3C	16.1833	2.56333	12.01
BraA06g007450.3C	0	7.05	1.19667
BraA10g006370.3C	74.1867	41.7167	107.46
BraA08g035330.3C	116.05	19.38	109.733
BraA01g032050.3C	0.29	14.2233	2.68667
BraA10g015680.3C	11.2933	4.24	10.2867
BraA06g043410.3C	14.18	48.5567	19.4967
BraA06g041980.3C	68.3967	11.7233	38.0967
BraA03g044380.3C	1.1	17.77	5.00667
BraA05g014250.3C	0.9	5.02333	0.943333
BraA09g009870.3C	17.5367	324.3	82.9833
BraA01g006290.3C	2.44667	7.52333	3.18
BraA09g061020.3C	2.26667	0.0166667	1.82
BraA02g015440.3C	130.673	66.0733	251.947
BraA06g020210.3C	4.36333	13.5767	6.05333
BraA10g021680.3C	1.38333	9.93333	3.01333
BraA08g022160.3C	11.9267	0	3.7
BraA04g017480.3C	133.367	21.6533	67.6067
BraA02g010470.3C	3.35333	10.4333	4.3
BraA05g026060.3C	0	56.1	13.3167
BraA03g037800.3C	0.583333	7.29333	1.87333
BraA09g020290.3C	5.15333	0	2.76
BraA07g039640.3C	3.89	27.2567	10.2467
BraA03g053010.3C	11.1333	9.94	3.60333
BraA06g001260.3C	56.5867	11.17	29.1733
BraA05g027150.3C	0	1.93667	0.07
BraA09g008960.3C	0.43	7.86333	0.913333
BraA05g038800.3C	11.8867	0.876667	6.55667
BraA01g013540.3C	22.0267	3.50333	15.9133
BraA06g028460.3C	10.47	78.9333	19.09
BraA01g016940.3C	0.0266667	5.07333	1.49667
BraA05g017450.3C	2.57667	0	1.76333
BraA06g044370.3C	9.79333	64.7233	18.58
BraA08g023390.3C	264.887	73.0733	167.99
BraA06g032190.3C	21.7167	4.96667	13.8733
BraA09g015620.3C	263.407	3.94667	42.2733
BraA08g035760.3C	5.56667	4.00667	31.6733
BraA07g038660.3C	100.653	34.99	76.3533
BraA03g041810.3C	1.05	7.95333	1.61667
BraA02g036850.3C	0.966667	5.59	1.46333
BraA07g012760.3C	26.83	6.86	17.9
BraA04g022090.3C	8.02667	44.8167	16.5433
BraA07g007050.3C	2.15	0	2.25
BraA03g006580.3C	23.8267	6.54667	14.8667
BraA04g028080.3C	2.09667	8.09333	2.86333
BraA05g037260.3C	5.04	0.506667	3.64
BraA10g019590.3C	14.4867	5.82333	35.26
BraA04g025900.3C	10.9133	1.68333	7.58333
BraA03g041500.3C	0.183333	9.09667	0.366667
BraA04g021390.3C	12.5533	3.57333	10.2067
BraA05g033960.3C	13.9567	4.15667	11.51
BraA03g010320.3C	16.44	0.113333	4.41667
BraA07g021520.3C	6.62	0.69	13.4967
BraA01g002080.3C	4.76	0	2.75
BraA06g009350.3C	1.97	0.01	1.12333
BraA09g010180.3C	12.28	2.68667	8.97333
BraA08g002330.3C	12.56	17.9433	7.37333
BraA07g031280.3C	8.56667	2.57	5.65667
BraA10g009600.3C	0	18.9467	4.68333
BraA03g058950.3C	0.333333	3.3	1.05
BraA09g012560.3C	2.73667	0	1.57
BraA09g041190.3C	0.36	3.79333	0.953333
BraA02g015450.3C	144.193	24.8067	78.7133
BraA07g015430.3C	7.41	0.0833333	2.71333
BraA06g026790.3C	14.0433	64.44	23.79
BraA10g032470.3C	1.45	13.51	2.98333
BraA07g016840.3C	0.406667	1.68667	0.36
BraA07g037950.3C	8.77667	3.18333	7.59333
BraA09g065640.3C	34.0367	13.7	32.9633
BraA09g021820.3C	3.67667	0	3.12667
BraA06g015170.3C	90.2833	29.74	65.43
BraA04g025990.3C	364.463	93.5967	308.59
BraA01g041170.3C	0.54	4.20333	0.853333
BraA03g006010.3C	0.233333	13.3967	4.59667
BraA03g041300.3C	8.35	0	7.04667
BraA07g042700.3C	15.0267	8.55667	62.0633
BraA08g035040.3C	3.36333	0	1.86
BraA05g008940.3C	20.6533	2.09	9.45
BraA05g005230.3C	22.77	104.307	41.8367
BraA03g044290.3C	1.33667	10.38	2.25
BraA07g018120.3C	28.9233	114.493	40.8667
BraA06g011070.3C	3.89	0.68	3.36
BraA09g029680.3C	2.50667	0	1.88
BraA02g027150.3C	183.81	274.123	127.343
BraA09g029760.3C	16.1533	4.78	13.3
BraA05g034870.3C	2.1	0	1.51
BraA09g052150.3C	0	9.11667	1.98667
BraA02g004210.3C	1.39	8.83667	4.12
BraA10g002300.3C	13.56	3.03	10.56
BraA07g021760.3C	2.24333	18.1467	7.94667
BraA10g021760.3C	7.25333	1.52333	4.53333
BraA05g020280.3C	19.3367	5.72667	13.3833
BraA07g037120.3C	32.6433	12.0733	25.22
BraA03g021530.3C	20.87	2.85333	15.23
BraA08g035150.3C	164.8	60.73	125.403
BraA08g012460.3C	0.453333	11.1033	4.21667
BraA03g047290.3C	1.99667	15.2967	4.28667
BraA09g041230.3C	15.3633	1.22333	6.66
BraA04g014730.3C	4.38333	0.98	4.13
BraA09g013800.3C	48.8367	11.41	32.06
BraA07g035710.3C	20.1867	18.1667	51.3367
BraA03g004710.3C	241.843	52.0733	109.173
BraA09g015770.3C	8	38.0933	14.4933
BraA10g014950.3C	37.7033	13.6333	30.16
BraA04g023310.3C	0.27	5.86333	0.423333
BraA07g031340.3C	166.967	47.52	130.063
BraA02g041640.3C	1.89	23.9133	4.24
BraA02g017920.3C	62.43	6.60667	31.3033
BraA09g054200.3C	0.0466667	3.42667	0.8
BraA09g040080.3C	0.233333	11.1167	1.38667
BraA07g028970.3C	1.26667	5.72	1.96
BraA01g002110.3C	31.1667	12.37	44.12
BraA01g020780.3C	11.0933	76.03	34.86
BraA05g004160.3C	5.83	14.8533	7.17
BraA07g030200.3C	6.51667	0.58	3.99667
BraA04g003440.3C	1.54	19.52	8.59
BraA06g025040.3C	0.45	5.36667	0.833333
BraA01g039880.3C	9.51667	0.903333	4.9
BraA05g007910.3C	3.47	19.9167	5.22
BraA08g020340.3C	23.8267	8.62333	19.72
BraA06g035270.3C	5.67	43.6833	10.9967
BraA09g002470.3C	144.173	56.9333	140.157
BraA06g043200.3C	5.07667	1.18667	4.07333
BraA05g027050.3C	0.5	34.5967	13.6933
BraA02g027990.3C	486.333	157.887	349.88
BraA09g013860.3C	0.796667	4.09	1.09667
BraA05g013650.3C	4.59667	0.546667	3.05667
BraA07g034350.3C	47.6733	3.54667	20.4767
BraA02g005160.3C	9.49333	2.98667	7.29
BraA02g020740.3C	0.236667	4.41	1.06667
BraA06g013770.3C	0.12	4.52	0.916667
BraA01g036770.3C	25.3	76.3867	21.0633
BraA02g005150.3C	22.7667	5.01333	14.61
BraA06g006490.3C	49.4567	203.093	97.64
BraA07g019220.3C	2.74333	9.63333	4.5
BraA08g010250.3C	3.32333	0	2.10333
BraA01g033690.3C	18.1333	10.9167	23.0333
BraA07g011060.3C	13.6433	110.857	42.64
BraA03g050250.3C	1.43667	8.73667	2.65333
BraA03g023820.3C	6.5	0	1.49
BraA05g016300.3C	32.84	8.08333	21.7567
BraA03g009870.3C	6.85667	0.03	3.29667
BraA03g013860.3C	1.07333	21.2333	1.68333
BraA07g025610.3C	34.5533	10.82	33.1533
BraA02g037030.3C	0	5.44333	1.84333
BraA07g030190.3C	4.76333	0.696667	4.91667
BraA10g026480.3C	11.37	1.62667	6.88333
BraA01g044790.3C	3.06	5.48	2.03333
BraA05g023910.3C	50.86	15.8933	32.41
BraA01g000910.3C	66.1367	17.3733	49.0333
BraA01g000920.3C	66.1367	17.3733	49.0333
BraA02g016440.3C	9.06333	1.13	5.54333
BraA05g032830.3C	0.0566667	2.27667	0.16
BraA03g028320.3C	179.41	21.46	72.3933
BraA02g009680.3C	24.3933	12.1133	25.6267
BraA06g040480.3C	0.196667	17.7	2.12
BraA07g015560.3C	21.11	2.09	10.6567
BraA10g009940.3C	3.53667	0.36	2.37667
BraA09g042870.3C	0.61	69.0467	22.12
BraA09g000490.3C	9.68	2.25667	6.58333
BraA07g019250.3C	4.70333	40.0367	10.0467
BraA08g024310.3C	4.14667	0.416667	3.29333
BraA09g046660.3C	5.00333	0.116667	3.73667
BraA05g016550.3C	18.3467	4.62667	12.3133
BraA04g006930.3C	0.44	0.163333	2.1
BraA03g038570.3C	15.1133	2.50333	9.18667
BraA10g027200.3C	213.237	100.633	205.517
BraA09g004830.3C	35.0867	11.68	27.3333
BraA05g030820.3C	12.49	72.7867	26.3
BraA07g007920.3C	0.0166667	21.3733	10.4033
BraA06g035240.3C	18.6733	5.19667	12.5433
BraA09g051950.3C	5.98	0.876667	4.44667
BraA07g011180.3C	0	15.62	5.74667
BraA04g029510.3C	0.106667	3.54333	0.153333
BraA02g024470.3C	19.9	45.06	18.3033
BraA08g034900.3C	104.76	36.4067	73.8233
BraA01g004170.3C	0.05	2.27	0.586667
BraA06g010100.3C	31.7933	10.4567	24.0967
BraA06g027650.3C	62.97	25.9933	53.0633
BraA03g039980.3C	8.85	0	4.24667
BraA07g042250.3C	2.73333	0.19	2.12
BraA08g019970.3C	0.946667	0.06	1.03333
BraA04g030230.3C	0.333333	20.64	4.87333
BraA08g024200.3C	8.07333	1.65667	4.71333
BraA09g006060.3C	4.04	0.96	2.75667
BraA10g006730.3C	1.95667	8.79333	4.37333
BraA04g023530.3C	2.78	13.8133	6.26667
BraA03g045150.3C	30.68	9.88	23.7667
BraA06g000970.3C	16.2467	102.597	48.7933
BraA04g021360.3C	25.0133	10.3533	20.8133
BraA05g018110.3C	1.07667	5.30667	2.16667
BraA02g006250.3C	1.76	10.8533	3.23667
BraA07g022770.3C	302.15	822.713	247.08
BraA04g031340.3C	4.68	28.46	13.1567
BraA03g008180.3C	20.08	3.98667	13.4933
BraA03g005740.3C	7.94667	43.2933	19.9533
BraA02g011300.3C	25.42	7.22	21.25
BraA05g008930.3C	22.42	1.93	10.54
BraA01g006900.3C	14.2633	5.39667	13.13
BraA09g025060.3C	3.81667	0	1.14333
BraA06g037410.3C	81.9767	401.693	105.93
BraA09g002420.3C	14.55	0.61	8.56667
BraA02g010840.3C	0.433333	7.32	2.32333
BraA10g029280.3C	4.45667	0.146667	2.32667
BraA03g025130.3C	2.76333	0	3.16
BraA10g013690.3C	10.15	51.35	18.07
BraA06g044310.3C	6.45667	0	3.09
BraA06g003230.3C	21.27	5.33333	15.3933
BraA01g041560.3C	21.71	8.53333	17.4067
BraA02g018470.3C	5.89667	42.78	18.9233
BraA09g036790.3C	0.13	1.99667	0.263333
BraA05g038050.3C	6.91333	0.416667	3.57
BraA07g022600.3C	63.36	23.2367	46.5567
BraA05g038060.3C	34.91	10.73	23.3233
BraA01g007470.3C	1.15333	7.94333	1.19333
BraA08g021500.3C	8.14667	48.94	17.9033
BraA01g014510.3C	0.263333	2.88	0.493333
BraA09g059750.3C	10.2967	17.0067	3.79333
BraA06g036470.3C	6.21667	0.64	4.35
BraA04g023000.3C	16.24	6.95	24.9867
BraA06g016260.3C	6.04	3.77333	13.6033
BraA08g026660.3C	20.6767	102.817	47.79
BraA05g013060.3C	0.0733333	188.667	89.3767
BraA07g008160.3C	15.6333	4.32	10.82
BraA09g044760.3C	9.26333	4.07667	8.16667
BraA08g006110.3C	6.21333	80.12	19.5367
BraA07g038650.3C	40.78	5.61333	22.1967
BraA09g004930.3C	5.5	1.65	3.99
BraA09g004880.3C	19.6767	6.15667	14.3067
BraA08g017210.3C	104.217	31.5133	78.5767
BraA07g037400.3C	68.0433	20.7767	43.7967
BraA02g017260.3C	2.38333	0.396667	1.91667
BraA05g012860.3C	12.2567	16.6567	7.80667
BraA03g008590.3C	1.70667	8.13333	3.15667
BraA07g031790.3C	35.5667	64.4367	30.9567
BraA04g015930.3C	49.9633	21.59	47.8233
BraA08g009780.3C	2.41	0.07	1.81
BraA09g054490.3C	2.53667	13.7733	5.29333
BraA02g007380.3C	19.3567	5.10333	11.9
BraA05g026770.3C	3.28667	0	1.66333
BraA03g006030.3C	38.14	15.11	30.7533
BraA07g031000.3C	46.3667	428.8	153.913
BraA09g011370.3C	15.16	5.54667	14.14
BraA03g011110.3C	22.15	4.62333	14.1533
BraA03g020430.3C	2.83333	0.583333	2.76667
BraA02g010590.3C	4.66333	21.7867	3.29333
BraA04g006350.3C	2.8	10.6133	4.24
BraA03g054840.3C	1.32	9.09667	1.89333
BraA07g017800.3C	0.816667	6.07667	1.17
BraA08g023120.3C	11.1633	3.48	8.9
BraA03g005030.3C	15.2867	3.45	10.34
BraA02g042760.3C	0.266667	3.47667	1.31333
BraA02g017690.3C	54.01	19.0967	42.97
BraA03g015410.3C	0.986667	46.01	17.7467
BraA01g021300.3C	3.38333	15.1033	6.50333
BraA10g003620.3C	0	4.80333	0.54
BraA06g029380.3C	11.2567	36.1233	17.2333
BraA04g003370.3C	30.95	582.007	52.3833
BraA10g003540.3C	0.14	6.53	1.76
BraA02g013990.3C	2.05667	0.26	2.37
BraA07g017320.3C	7.77	2.77	6.23667
BraA10g023580.3C	1.93	14.3267	5.08
BraA01g004520.3C	41.0533	9.21667	26.0967
BraA08g010780.3C	1.88	0.1	1.28333
BraA04g021020.3C	1.33333	12.1833	2.52
BraA07g030010.3C	1.51667	5.30667	0.54
BraA05g001550.3C	42.9433	11.2567	35.3067
BraA02g041510.3C	2.35	17.6	4.28333
BraA09g040060.3C	5.32	17.4967	6.92667
BraA05g000740.3C	0.533333	3.51333	0.71
BraA09g029550.3C	1.83667	0	1.16
BraA04g030330.3C	61.1667	11.9233	41.5033
BraA09g040010.3C	15.6467	66.32	33.0333
BraA02g008290.3C	3.44333	0.863333	3.08
BraA10g016230.3C	12.2233	2.99	8.45
BraA03g005040.3C	10.9267	2.18	7.1
BraA02g022640.3C	2.96	19.3667	8.64333
BraAnng000300.3C	2.09667	0.196667	1.60667
BraA09g060230.3C	13.4533	3.07	8.4
BraA10g032700.3C	38.8533	104.497	45.7033
BraA07g012860.3C	0.703333	4.72	0.826667
BraA01g015850.3C	0.203333	4.16333	0.566667
BraA06g025020.3C	5.65333	20.23	9.41
BraA08g032100.3C	2.93333	16.79	7.18333
BraA09g028900.3C	3.2	0	1.32
BraA07g026910.3C	3.52	0.42	2.17
BraA02g016300.3C	24.0167	12.7633	42.2
BraA10g000950.3C	2.04667	0.21	2.15333
BraA06g033310.3C	8.62333	2.12667	8.85667
BraA06g041970.3C	0.81	3.11	0.96
BraA03g035670.3C	5.77333	17.8433	7.50667
BraA06g009700.3C	5.14333	1.26667	3.84667
BraA08g025670.3C	0.98	6.50333	1.17333
BraA03g012730.3C	2.97333	0	2.09
BraA08g004690.3C	11.4533	3.64667	8.25
BraA01g039470.3C	4.51	10.6167	4.08333
BraA09g040580.3C	0.27	2.78667	0.273333
BraA01g007850.3C	8.64667	1.46	4.88
BraA09g003510.3C	0.0166667	3.58	1.46
BraA03g011050.3C	6.09667	21.5633	7.89333
BraA09g005840.3C	42.4567	10.98	29.9
BraA05g018540.3C	9.71333	0	3.80667
BraA09g040030.3C	3.70333	12.7067	6.31333
BraA02g014890.3C	3.96	0.0766667	3.06
BraA09g043250.3C	13.5633	1.68333	10.1433
BraA09g025320.3C	69.2667	17.76	38.4233
BraA09g063030.3C	7.89333	3.69333	8.08
BraA05g040740.3C	98.0567	165.7	61.74
BraA09g019910.3C	38.27	89.4167	39.3367
BraA02g040370.3C	4.31	0.266667	2.03
BraA02g028310.3C	72.5067	31.2333	6.43667
BraA05g038680.3C	34.9	10.6333	21.3167
BraA03g027290.3C	5.10667	16.41	3.62667
BraA10g002450.3C	26.82	114.643	46.5267
BraA03g059240.3C	4.93	36.46	13.2567
BraA06g042510.3C	68.28	21.1033	42.3033
BraA05g018440.3C	10.65	5.00667	10.2067
BraA03g012070.3C	130.037	97.17	199.323
BraA09g022020.3C	4.18667	0	1.71
BraA01g032040.3C	62.5967	25.2167	51.9067
BraA03g044300.3C	0.833333	6.28667	1.61333
BraA09g063390.3C	1.01	4.13667	0.866667
BraA09g048600.3C	20.3767	5.70333	12.7967
BraA06g007200.3C	13.4767	139.513	49.63
BraA02g019400.3C	0.666667	16.27	6.84667
BraA09g007740.3C	8.14667	65.1067	21.52
BraA06g028340.3C	26.78	8.87667	19.17
BraA05g026120.3C	35.9467	11.5367	23.42
BraA05g001680.3C	12.07	2.91667	10.9767
BraA08g032300.3C	4.77	14.2333	5.37
BraA07g027960.3C	2.39	18.27	3.06
BraAnng003930.3C	3.45333	0.296667	1.82
BraAnng003940.3C	3.45333	0.296667	1.82
BraA03g005730.3C	0.876667	11.5933	4.51333
BraA01g040010.3C	53.9967	21.2733	62.8267
BraA06g002680.3C	1.03333	18.0867	4.03333
BraA03g047700.3C	37.2	8.50667	26.6933
BraA07g009370.3C	0.696667	6.22	1.56667
BraA09g047050.3C	1.23	6.32667	0.66
BraA04g002410.3C	4.71333	0.476667	3.03667
BraA02g006290.3C	63.5533	24.4367	69.77
BraA03g027860.3C	0.263333	34.2033	9.85
BraA01g040230.3C	4.13667	17.2233	6.20333
BraA08g010190.3C	23.48	4.76333	18.5967
BraA02g007320.3C	3.89	1.03667	2.67333
BraA06g003360.3C	67.9667	19.6367	54.6433
BraA04g030200.3C	30.76	32.8833	14.57
BraA07g036640.3C	2.66333	0	1.99667
BraA09g001350.3C	13.58	3.11667	9.97333
BraA07g035940.3C	3.55	0.146667	1.9
BraA10g030390.3C	1.58	0	1.04333
BraA09g021980.3C	1.72	0.02	1.33
BraA10g021960.3C	121.193	52.3567	107.013
BraA01g037810.3C	1.52667	8.61333	2.9
BraA05g032320.3C	0.913333	1.66667	0.496667
BraA05g039450.3C	41.18	13.6333	30.9633
BraA09g028910.3C	4.00333	0	2.18333
BraA05g001160.3C	90.6833	26.0433	63.7833
BraA09g036210.3C	0.546667	5.36333	1.40333
BraA06g028240.3C	2.06667	9.88333	3.12333
BraA09g050480.3C	222.363	870.77	384.76
BraA08g021010.3C	11.0767	4.34333	8.99333
BraA07g005830.3C	7.28333	0	3.68333
BraA02g009840.3C	12.0233	0.273333	3.05333
BraA10g031090.3C	24.69	6.1	14.5167
BraA10g020770.3C	0.0366667	3.84333	0.853333
BraA02g032090.3C	7.54667	0.0566667	3.61667
BraA09g031080.3C	0	3.31333	1.49333
BraA03g016110.3C	12.89	2.67667	7.60333
BraA10g003210.3C	1.35667	9.65	4.22333
BraA07g002920.3C	0.0533333	3.49667	1.22667
BraA07g000490.3C	0.383333	7.97	1.12333
BraA02g010850.3C	2.58667	6.91	2.2
BraA04g002640.3C	451.873	177.723	356.867
BraA09g030720.3C	0.07	29.46	12.8467
BraA05g018300.3C	2.58667	0.02	1.42667
BraA03g020390.3C	8.25	60.4467	26.58
BraA02g032740.3C	0.12	4.82667	1.87667
BraA01g007810.3C	17.9467	5.48	13.03
BraA06g036850.3C	5.00667	0.0966667	3.76333
BraA02g004570.3C	0.0566667	2.17	0.256667
BraA03g031850.3C	2.05667	5.3	2.51333
BraA03g042180.3C	58.3667	27.1367	87.16
BraA02g039460.3C	180.673	8.19	46.7167
BraA09g050150.3C	0.11	32.03	14.11
BraA03g049500.3C	26.2833	9.78333	25.29
BraA01g007100.3C	5.81333	0	1.83333
BraA02g010540.3C	6.04	0.0866667	3.13
BraA06g040740.3C	0	2.65667	0.69
BraA02g040150.3C	2.68667	0	1.68667
BraA04g031750.3C	24.07	24.16	10.9467
BraA02g010660.3C	8.59667	0.386667	5.18
BraA05g003150.3C	23.14	6.43333	14.5667
BraA03g055400.3C	7.43333	15.0133	7.34333
BraA08g018370.3C	2.41333	0	2.27667
BraA03g036320.3C	7.00667	1.11	4.23
BraA01g003600.3C	0	1.07333	0.0533333
BraA08g035340.3C	6.01667	1.74333	5.22667
BraA04g013620.3C	4.97667	0.793333	3.41667
BraA10g019620.3C	3.44333	11.5767	5.59667
BraA05g016510.3C	0.263333	7.47333	2.53333
BraA06g011160.3C	0.81	8.15667	1.65
BraA09g045530.3C	4.76333	1.85667	5.37333
BraA03g009490.3C	12.6767	5.19667	10.6167
BraA02g020420.3C	0.0233333	1.68667	0.11
BraA07g033830.3C	0.483333	4.57667	1.16667
BraA03g039430.3C	7.77333	11.1433	4.13
BraA06g035490.3C	71.9333	3.82	94.37
BraA05g035990.3C	48.8833	13.7167	43.1567
BraA10g031130.3C	6.86	0.86	3.20333
BraA04g031090.3C	1.15667	4.01	0.93
BraA03g055730.3C	0.36	2.03667	0.41
BraA07g029910.3C	30.8867	8.4	20.3167
BraA09g024230.3C	2.54667	0.0833333	1.79333
BraA06g028680.3C	23.76	7.97667	25.7033
BraA04g030680.3C	0.0333333	2.87667	0.43
BraA09g006020.3C	42.9633	16.1933	32.65
BraA06g011580.3C	7.62	5.62	1.87333
BraA03g056960.3C	12.8233	7.45	27.9
BraA05g009890.3C	27.4267	9.14667	63.7567
BraA07g041410.3C	1.81	5.19667	1.04
BraA09g035590.3C	91.7033	27.11	57.97
BraA04g017330.3C	26.93	1.36667	4.99
BraA04g030870.3C	1.43333	6.52667	2.25667
BraA07g038920.3C	11.73	4.63	10.2867
BraA04g025790.3C	50.6367	10.5433	39.84
BraA09g042670.3C	21.69	133.373	48.45
BraA06g028090.3C	19.4033	6.74667	16.1533
BraA10g013290.3C	109.957	159.887	57.0733
BraA06g008070.3C	2.01333	5.43	2.61667
BraA05g023200.3C	0.206667	2.46333	0.526667
BraA07g037380.3C	4.29	20.3233	8.01
BraA01g004970.3C	4.21333	0.186667	2.08667
BraA09g064640.3C	0.533333	4.23667	1.38667
BraA07g026010.3C	7.2	2.22333	20.0633
BraA01g039380.3C	0.36	8.37333	2.34667
BraA07g004150.3C	10.9967	4.21333	8.65
BraA05g033550.3C	2.76667	8.88667	4.38
BraA03g033650.3C	0.17	4.39	0.263333
BraA09g022670.3C	2.65	1.23667	4.63
BraA07g026810.3C	10.5333	18.1967	7.95667
BraA05g038140.3C	21.0933	8.85333	19.0067
BraA06g002000.3C	30.2767	280.66	116.707
BraA03g014130.3C	1.08	12.7233	2.84667
BraA03g034600.3C	4.37333	1.40667	4.44333
BraA02g008010.3C	0.01	2.89333	1.13
BraA09g034160.3C	31.32	11.7033	25.8767
BraA02g001730.3C	1.99	0	5.7
BraA06g032230.3C	25.3633	6.27667	17.5633
BraA02g045520.3C	3.36333	12.6633	4.45667
BraA09g066220.3C	5.6	26.9667	10.4133
BraA08g002470.3C	31.09	16.8633	43.8
BraA02g000050.3C	1.10333	2.98	1.24667
BraA06g044090.3C	0.176667	2.13667	0.65
BraA04g025030.3C	61.3233	15.9967	32.2733
BraA03g041310.3C	38.87	4.01667	20.2433
BraA01g020460.3C	3.42	0.05	3.21
BraA10g022180.3C	14.7867	5.47333	11.0667
BraA10g027520.3C	49.0567	12.2633	41.98
BraA09g000810.3C	0.37	2.03667	0.37
BraA10g002960.3C	11.37	58.6933	25.7133
BraA10g003870.3C	1.25667	6.27333	1.76
BraA10g001460.3C	2.35333	57.8233	9.81333
BraA07g037920.3C	29.0733	8.59333	19.2567
BraA09g014520.3C	9.47	1.83	5.07667
BraA09g039110.3C	37.5133	17.97	52.4967
BraA06g003830.3C	0.27	2.32333	0.796667
BraA03g023620.3C	39.5033	289.223	100.45
BraA03g052430.3C	0.16	2.12333	0.16
BraA06g010300.3C	9.04667	16.0433	6.03
BraA03g027960.3C	0.373333	4.66	0.3
BraA03g013400.3C	26.11	7.69	19.4833
BraA10g000700.3C	1.21667	4.66	0.62
BraA10g009230.3C	4.51333	1.36333	3.63
BraA06g035430.3C	78.58	24.49	51.93
BraA03g006800.3C	0.366667	3.27333	0.62
BraA04g000760.3C	0.74	7.07333	3.40333
BraA07g028740.3C	0.666667	1.50333	0.466667
BraA02g021570.3C	6.99667	2.36	5.23333
BraA06g035230.3C	0.173333	8.09333	3.03333
BraA01g010500.3C	2.69667	3.24333	1.52
BraA02g041960.3C	0.04	2.42	0.226667
BraA07g031940.3C	20.57	5.60667	19.3433
BraA01g019870.3C	257.283	46.0833	121.327
BraA02g008730.3C	10.6	0.0766667	5.31
BraA08g005810.3C	0.343333	3.06	0.243333
BraA03g051970.3C	0	7.62	1.48
BraA01g022980.3C	5.23	16.87	5.92667
BraA02g008780.3C	71.74	6.03	22.5933
BraA02g031900.3C	2.31	0	1.81
BraA06g011310.3C	2.97667	11.0767	4.39333
BraA05g031260.3C	4.06667	0.176667	2.17333
BraA02g017470.3C	2.77333	12.5133	5.81333
BraA01g031990.3C	1.13	11.44	2.89333
BraA01g004390.3C	2.38333	7.09333	3.31
BraA02g024070.3C	13.5333	4.92667	12.73
BraA01g005120.3C	7.91	3.91	8.01667
BraA03g011290.3C	39.13	17.78	97.9267
BraA06g035200.3C	0	3.66333	1.22333
BraA02g014630.3C	2.52667	0	1.74
BraA06g042940.3C	0.98	2.96333	1.05667
BraA05g041050.3C	33.9233	8.36	20.6133
BraA10g032500.3C	5.80333	2.59333	7.08667
BraA04g020490.3C	20.1467	10.3267	21.8533
BraA01g032180.3C	5.46	0.36	2.38333
BraA08g035240.3C	1.79	0.05	1.02667
BraA01g041690.3C	2.47333	0.516667	1.90667
BraA03g061240.3C	6.78333	24.2733	10.42
BraA01g037060.3C	0.88	3.18667	1.18333
BraA10g026900.3C	6.53667	1.47667	3.68667
BraA09g048620.3C	0.133333	3.84	1.19
BraA09g006680.3C	4.10333	16.1367	5.77
BraA02g004310.3C	72.8733	5.83667	42.2867
BraA07g028920.3C	3.42667	4.56667	0.603333
BraA08g004020.3C	4.96667	19.11	9.47
BraA10g011470.3C	5.22333	12.3533	3.62
BraA09g061310.3C	235.117	34.5733	126.513
BraA06g016910.3C	0.493333	2.46667	0.43
BraA01g013600.3C	3.15	1.14667	2.38
BraA08g028470.3C	0.173333	1.84	0.556667
BraA01g008110.3C	45.2	14.0367	33.0967
BraA08g011910.3C	129.837	76.35	307.327
BraA02g020200.3C	3.03667	14.69	5.98667
BraA03g041860.3C	1.5	0.156667	1.02333
BraA07g040940.3C	2.48333	0.57	2.21
BraA07g008580.3C	405.19	45.2667	171.553
BraA01g032670.3C	3.32333	0	1.87667
BraA01g006520.3C	2.6	0	3.04
BraA10g007500.3C	0.626667	2.19	0.46
BraA09g054770.3C	4.58333	2.69	11.46
BraA02g007660.3C	27.5833	84.99	32.0733
BraA09g063080.3C	25.85	6.61333	17.4333
BraA04g013670.3C	4.22	3.08667	0.83
BraA05g030850.3C	0.22	2.63667	0.843333
BraA09g060750.3C	22.63	5.18333	14.8033
BraA09g019360.3C	3.73	10.5367	2.68333
BraA09g044240.3C	0	1.88	0.0666667
BraA03g005950.3C	0.716667	0	1.11667
BraA02g023210.3C	5.84667	0.17	3.41667
BraA06g018410.3C	0.0666667	0.1	1.99
BraA10g018700.3C	1.6	8.35333	1.52333
BraA02g045800.3C	16.92	4.75	11.2733
BraA01g015830.3C	60.73	263.063	129.93
BraA10g001830.3C	64.0533	14.7333	31.8333
BraA02g009940.3C	75.7533	17.2067	52.6467
BraA01g011260.3C	5.91667	2.01333	4.95333
BraA07g040510.3C	88	22.9167	54.1967
BraA07g026180.3C	4.87667	0.33	2.19333
BraA03g007800.3C	20.8133	6.27333	16.4233
BraA02g037210.3C	0.0166667	2.68333	0.836667
BraA03g052600.3C	2.26	0.47	1.64667
BraA02g021360.3C	2.64667	0	2.10667
BraA09g043100.3C	13.9233	43.0033	18.1067
BraA07g035660.3C	12.26	0.536667	4.09
BraA03g009500.3C	8.96667	0.266667	5.36333
BraA09g040490.3C	3.86333	1.06333	3.18667
BraA02g021100.3C	9.44	1.3	3.93
BraA03g023040.3C	0.483333	3.80667	1.61667
BraA06g035790.3C	15.1367	4.01333	9.86667
BraA06g014270.3C	18.44	60.4267	29.09
BraA08g009480.3C	58.1667	22.7633	46.3933
BraA06g004430.3C	0.103333	1.69667	0.16
BraA04g001400.3C	3.26	0	2.9
BraA02g014600.3C	60.5933	19.3033	43.07
BraA02g007690.3C	2.47667	6.14	2.84
BraA03g018840.3C	0.17	3.08	0.906667
BraA06g024820.3C	15.83	65.29	31.5333
BraA06g014260.3C	0.4	13.2567	6.45667
BraA05g010560.3C	9.39	4.93667	11.0833
BraA05g030690.3C	32.91	269.863	108.153
BraA02g002210.3C	9.24667	5.72333	16.7167
BraA09g051570.3C	3.68	6.27667	1.97333
BraA05g037760.3C	9.85667	60.82	23.18
BraA06g039830.3C	3.99333	2.03	5.92667
BraA04g023430.3C	15.72	48.53	17.41
BraA02g010600.3C	3.66333	14.96	6.2
BraA09g007400.3C	2.52	0.14	3.72667
BraA07g036610.3C	0.173333	3.73333	0.556667
BraA01g026830.3C	0.13	3.47333	0.253333
BraA07g034950.3C	9.26333	18.9633	7.66667
BraA02g035180.3C	208.683	69.74	155.75
BraA07g036450.3C	0.0366667	1.45	0.29
BraA02g009850.3C	16.03	1.68	8.58
BraA07g031690.3C	4.47333	12.4167	4.49
BraA06g013190.3C	1.26667	3.36667	0.823333
BraA03g008330.3C	34.22	12.0667	26.1133
BraA07g035510.3C	45.6267	13.1633	31.5
BraA09g005880.3C	7.66667	0.986667	6.16667
BraA01g013770.3C	3.62	7.13333	2.55
BraA03g013060.3C	0.756667	5.02667	1.01667
BraA02g013300.3C	67.7367	35.66	16.22
BraA05g013450.3C	0.16	2.40333	0.683333
BraA04g004260.3C	4.89	13.1233	5.92333
BraA09g013520.3C	5.84333	51.0133	23.5167
BraA02g039260.3C	0	3.96333	1.1
BraA03g043150.3C	0.423333	1.75667	0.57
BraA01g043890.3C	0.366667	2.66333	1.23
BraA09g027850.3C	90.6333	32.66	65.55
BraA08g029700.3C	225.637	43.0867	154.817
BraA03g041490.3C	24.9633	281.513	86.2267
BraA05g005470.3C	6.20667	16.9233	6.94667
BraA09g011200.3C	345.8	121.663	276.843
BraA02g024180.3C	0.16	2.62333	0.246667
BraA07g026050.3C	169.657	29.7967	94.1033
BraA03g022180.3C	3.84	0.506667	2.49
BraA03g043670.3C	0.716667	4.57	1.63
BraA01g011890.3C	21.4867	7.30667	16.0067
BraA09g019390.3C	0	2.71	0.166667
BraA03g042380.3C	3.09667	7.3	2.55
BraA03g022140.3C	0.893333	6.27	2.49667
BraA03g034320.3C	11.8133	3.18	7.75667
BraA09g062640.3C	0.866667	5.21	1.35
BraA06g031180.3C	1.96	5.93	1.94
BraA07g009330.3C	6.92	20.6267	8.59333
BraA01g034450.3C	23.2	9.70667	21.25
BraA08g016110.3C	0.19	4.07	1.77667
BraA02g007990.3C	7.95333	1.22667	4.37
BraA08g016570.3C	1.42667	12.8	2.39
BraA02g017770.3C	0.27	1.11	0.173333
BraA10g021360.3C	56.6933	10.7667	37.39
BraA01g043490.3C	17.1867	4.18	9.17667
BraA08g016290.3C	7.27	1.03	5.2
BraA09g002130.3C	0.443333	1.19667	0.253333
BraA06g013270.3C	1.49	9.47667	2.77333
BraA09g055350.3C	139.737	33.06	98.14
BraA05g028400.3C	15.1367	3.60333	10.9667
BraA10g021220.3C	3.99	0.89	2.90667
BraA06g014860.3C	1.82	4.56667	1.63333
BraA09g056570.3C	2.94	0	1.54
BraA01g040630.3C	24.13	8.01667	17.0033
BraA06g027100.3C	11.8367	4.05667	10.3333
BraA07g016860.3C	0.966667	5.20333	0.633333
BraA10g020470.3C	9.01333	3.11	6.86
BraA09g053610.3C	26.4267	60.0033	27.96
BraA02g042580.3C	110.423	42.29	97.3533
BraA06g044120.3C	1.71333	15.9267	3.50333
BraA05g013640.3C	0.116667	9.80333	3.81667
BraA09g033340.3C	4.03	6.66333	2.79333
BraA06g019720.3C	22.3033	6.26667	15.7433
BraA06g036510.3C	24.17	76.1533	35.0567
BraA04g023010.3C	83.1367	47.6967	115.827
BraA05g017590.3C	29.23	16.4367	38.4967
BraA05g038520.3C	2.83	0.04	2.07333
BraA07g005530.3C	0.11	2.97	0.453333
BraA10g013800.3C	0.953333	5.55	1.98
BraA05g040590.3C	37.4267	182.723	74.37
BraA06g005770.3C	2.81333	6.60333	2.54333
BraA07g043050.3C	8.10667	46.2967	15.9
BraA09g003290.3C	537.593	1602.02	725.33
BraA04g007020.3C	0.873333	8.08	1.96333
BraA07g037520.3C	0.796667	1.67	0.57
BraA08g015000.3C	0.846667	2.57667	1.03
BraA07g034640.3C	3.73	9.51	3.16333
BraA04g003800.3C	21.31	30.12	10.2767
BraA02g005740.3C	9.64667	4.72667	13.49
BraA07g015850.3C	0	10.6133	2.12667
BraA05g016280.3C	4.33333	0	1.34
BraA10g023060.3C	1.56667	6.16333	2.42667
BraA01g020020.3C	57.62	12.2967	36.9433
BraA10g022360.3C	12.94	4.32667	9.72
BraA01g013640.3C	62.5033	26.6433	57.58
BraA09g013360.3C	33.8267	13.97	33.21
BraA04g029020.3C	1.47667	18.1167	6.94667
BraA03g025200.3C	0.356667	1.91667	0.586667
BraA02g044360.3C	0.17	3.38	1.40667
BraA03g009030.3C	1.02	7.41	2.52333
BraA09g003690.3C	1.55667	7.01	1.89
BraA06g021630.3C	1.9	3.66	0.76
BraA10g017480.3C	2.02333	0	1.36667
BraA10g026440.3C	9.78667	0.993333	5.14
BraA05g039160.3C	21.77	4.19	11.2133
BraA08g027920.3C	0	5.42333	2.13667
BraA01g014860.3C	0.986667	8.21	1.81667
BraA01g010720.3C	19.6267	10.6567	22.2767
BraA06g001670.3C	6.47333	1.47667	4.54
BraA09g044630.3C	27.2	6.15667	18.1267
BraA04g028520.3C	7.02333	1.65	4.8
BraA06g028470.3C	10.15	34.2267	15.5333
BraA06g038250.3C	3.79	16.13	3.32333
BraA07g013840.3C	0.776667	3.14333	0.283333
BraA08g010170.3C	2.14	0.03	1.42
BraA03g012770.3C	4.03333	2.52333	6.59667
BraA08g009600.3C	57.6567	26.1	83.42
BraA08g023320.3C	89.3233	336.903	133.427
BraA10g031990.3C	1.43	8.61333	3.96
BraA01g022310.3C	2.71	40.02	8.10667
BraA09g043070.3C	349.523	50.82	106.62
BraA07g013560.3C	0.0766667	1.34	0.153333
BraA07g033810.3C	0.713333	1.58667	0.556667
BraA10g020320.3C	107.347	23.2533	68.82
BraA10g027510.3C	2.64	0	2.31667
BraA05g015180.3C	16.3867	3.26	13.9567
BraA05g001740.3C	0.276667	4.38333	0.59
BraA03g040880.3C	105.05	144.663	66.2333
BraA03g004370.3C	13.9367	4.38667	8.88
BraA05g012270.3C	3.52333	9.39333	3.45667
BraA07g008030.3C	0.696667	7.91333	2
BraA01g026270.3C	6.38	1.43333	6.94
BraA10g031790.3C	5.59667	0.366667	3.01333
BraA07g041310.3C	3.91667	24.6333	8.58
BraA04g020120.3C	94.5367	24.3533	58.6733
BraA09g045660.3C	0.266667	6.86	1.73667
BraA06g001710.3C	8.98667	2.05	5.50333
BraA02g025740.3C	1.12333	0	2.36667
BraA09g017210.3C	8.97	5.63333	16.6133
BraA01g028180.3C	12.3033	5.46667	11.6633
BraA04g000270.3C	92.2233	531.41	221.063
BraA09g009020.3C	47.0067	82.0433	36.0767
BraA02g022080.3C	10.6633	67.3733	28.07
BraA10g010360.3C	3.16	15.46	6.52
BraA02g003050.3C	128.387	54.4333	134.29
BraA02g039280.3C	12.8867	5.74	15.0567
BraA09g057090.3C	51.5733	19.6833	40.4067
BraA05g002440.3C	15.3133	3.00667	9.30667
BraA07g011630.3C	0	3.17	1.07
BraA09g054180.3C	0.856667	0.0933333	1.25667
BraA05g038170.3C	30.8533	4.73667	13
BraA09g008350.3C	0.723333	5.05667	2.15
BraA01g007530.3C	12.1333	0.23	2.82
BraA05g032750.3C	184.203	377.94	188.357
BraA07g011370.3C	6.00667	1.95667	5.1
BraA07g001660.3C	1.62333	3.48333	1.53
BraA06g033020.3C	20.0567	7.42333	15.9033
BraA02g042300.3C	2.57	4.72333	1.70333
BraA03g005960.3C	6.66	0.766667	4.81333
BraA07g041640.3C	0.173333	7.48	3.48
BraA04g013660.3C	0.76	4.04333	1.39667
BraA09g007440.3C	0.906667	6.99	2.11333
BraA02g027900.3C	256.14	46.92	137.19
BraA07g034080.3C	0.6	2.67	0.416667
BraA05g037940.3C	13.3167	7.89	17.5433
BraA06g008370.3C	0.503333	0.343333	1.06
BraA03g006320.3C	17.6267	5.61	11.7267
BraA06g030680.3C	7.8	2.37667	5.41333
BraA02g040190.3C	0.0566667	26.24	12.4433
BraA04g017930.3C	1.62333	16.0233	5.65667
BraA08g016660.3C	0.536667	4.50667	0.74
BraA01g036030.3C	20.2467	70.0667	30.94
BraA08g035200.3C	0.1	6.93	1.39667
BraA02g035300.3C	26.25	19.5867	8.87333
BraA07g038780.3C	0.28	2.71667	0.7
BraA03g014680.3C	11.5067	1.58333	7.51
BraA04g010960.3C	20.1867	5.89333	15.2433
BraA01g004700.3C	34.3167	10.2067	22.5933
BraA09g005800.3C	11.5967	2.71333	6.45
BraA05g025070.3C	0	5.28333	0
BraA05g020380.3C	2.62333	0	1.75
BraA07g031220.3C	2.04667	0.186667	1.50333
BraA02g040040.3C	2.08667	6.53333	3.14
BraA06g033800.3C	13.0867	5.12667	10.6467
BraA10g029550.3C	8.16667	2.21	6.95
BraA09g060880.3C	108.18	50.0967	101.693
BraA01g007180.3C	65.24	21.9333	56.03
BraA03g029950.3C	1.94	4.15	1.91
BraA06g008290.3C	5.5	2.57667	5.28333
BraA03g031760.3C	0	3.72	0.683333
BraA05g009140.3C	16.5333	6.86667	18.55
BraA10g031690.3C	1.34	8.51333	4.14
BraA06g001700.3C	81.3867	33.3	111.377
BraA02g043710.3C	9.27333	5.04	14.8633
BraA01g039670.3C	133.277	63.4333	129.683
BraA02g020890.3C	4.53667	57.3733	23.38
BraA04g030550.3C	0.09	9.78667	3.36333
BraA01g018980.3C	0.913333	9.68	4.52
BraA07g026190.3C	1.28667	4.47333	1.77333
BraA09g003610.3C	0.513333	2.03	0.72
BraA03g038140.3C	0.853333	5.36	0.763333
BraA03g036590.3C	6.48333	0.66	5.24333
BraA06g027220.3C	53.58	24.9167	92.5933
BraA03g038820.3C	11.33	4.86333	9.75
BraA09g007780.3C	8.02333	26.2267	12.76
BraA01g021250.3C	9.08333	1.52667	4.06667
BraA08g018780.3C	3.08667	0.163333	2.78333
BraA10g020860.3C	1.58333	8.20667	3.63667
BraA05g029550.3C	16.1433	36.46	18.08
BraA09g063850.3C	46.0167	14.88	34.6967
BraA08g011880.3C	0.35	5.44	0.993333
BraA05g002870.3C	0.39	3.02667	0.733333
BraA08g012680.3C	116.42	27.4633	58.5533
BraA05g039540.3C	9.48	2.83	6.63333
BraA05g037290.3C	60.59	13.15	28.2767
BraA09g023530.3C	187.413	54.5433	110.113
BraA02g000660.3C	0.343333	2.52	0.573333
BraA09g052700.3C	1.07667	4.00667	1.75
BraA06g008420.3C	115.63	48.1233	97.8867
BraA04g013980.3C	1.51	6.07667	2.12667
BraA05g005740.3C	6.04333	7.67667	3.80667
BraA06g001180.3C	0.87	3.26667	1.48333
BraA06g016760.3C	30.6433	33.73	14.1567
BraA09g061180.3C	0.836667	8.62	0.98
BraA09g033060.3C	1.96333	4.50333	1.88333
BraA09g010930.3C	5.68333	0	2.75333
BraA03g013250.3C	1.61667	8.66333	2.21667
BraA10g032240.3C	3.50667	1.55	3.45
BraA01g034660.3C	0.186667	1.87333	0.496667
BraA05g034640.3C	10.0667	1.59333	6.21667
BraA07g014390.3C	2.61333	8.29333	3.55333
BraA09g004240.3C	81.1333	26.52	60.4333
BraA03g059770.3C	0.27	2.18	0.54
BraA03g059440.3C	9.82667	5.90667	17.3967
BraA08g004950.3C	0.9	4.08667	1.6
BraA05g033020.3C	120.937	54.3767	109.317
BraA09g017590.3C	40.9667	31.6933	116.593
BraA09g053810.3C	16.1733	5.18	12.58
BraA02g005040.3C	2.53667	0.853333	2.53667
BraA08g001310.3C	6.53667	10.21	3.85
BraA03g050450.3C	16.5467	5.66667	12.3633
BraA04g003720.3C	70.43	43.43	142.143
BraA05g036100.3C	0.0566667	2.25667	0.65
BraA06g011900.3C	302.767	787.363	362.02
BraA06g024280.3C	2.86333	0.683333	2.08
BraA01g000030.3C	0.0333333	3.27667	1.15667
BraA02g006220.3C	0.446667	5.50333	1.64
BraA02g039900.3C	14.8167	69.5267	29.5133
BraA09g006460.3C	8.37333	29.3467	10.0633
BraA10g027280.3C	29.2033	5.84333	14.7233
BraA04g012270.3C	7.52	1.65333	7.70333
BraAnng002730.3C	0.21	1.85	0.663333
BraA03g038360.3C	10.9633	33.4933	12.3033
BraA06g011190.3C	2.97667	9.57333	2.17
BraA05g005960.3C	1.92667	0	1.1
BraA05g028190.3C	66.41	27.6633	58.08
BraA07g039370.3C	6.18	0.593333	3.27333
BraA09g002540.3C	7.62	2.59	5.78
BraA06g006990.3C	97.44	29.5067	69.5833
BraA07g034290.3C	48.4667	7.28667	21.87
BraA10g013700.3C	2.46	11.6133	5.20333
BraA04g030620.3C	11.0233	5.55	11.6467
BraA09g009010.3C	222.24	291.093	125.397
BraA02g009750.3C	1.24667	10.0333	2.36667
BraA08g031220.3C	0.706667	4.04667	1.27
BraA01g026810.3C	5.8	16.02	7.3
BraA02g025540.3C	5.06333	4.04667	16.0233
BraA07g027520.3C	11.6967	5.37	15.4267
BraA05g036750.3C	4.14667	0.48	3.36333
BraA03g063330.3C	0	3.55667	0.09
BraA02g037730.3C	7.38667	2.44667	5.48
BraA08g014410.3C	11.6533	3.30667	7.11333
BraA10g003860.3C	0.84	3.12667	0.986667
BraA07g020910.3C	98.4667	34.2033	141.91
BraA07g006160.3C	0	12.4433	1.59667
BraA05g017460.3C	1.89333	0.0966667	1.15667
BraA02g030530.3C	0.356667	1.43333	0.403333
BraA05g038210.3C	12.9833	2.91333	8.57667
BraA01g003730.3C	4.00667	0.426667	2.89333
BraA02g020090.3C	0.73	5.64333	1.33
BraA09g038320.3C	26.66	17.35	6.89333
BraA07g012290.3C	17.3933	1.49667	5.6
BraA06g031410.3C	4.34333	1.30333	3.38667
BraA10g007840.3C	1.55	8.90667	3.72333
BraA06g015440.3C	0.966667	3.86333	0.363333
BraA03g039360.3C	0.0533333	7.06333	1.54
BraA02g010720.3C	2.08667	8.39	2.98333
BraA03g044120.3C	0.21	7.65	3.25667
BraA01g001180.3C	6.72667	1.47	3.40667
BraA08g021810.3C	0.243333	2.76667	0.63
BraA05g039460.3C	33.95	10.29	21.0767
BraA09g006120.3C	5.94333	2.17	4.93
BraA08g023650.3C	248.093	677.57	277.99
BraA06g012870.3C	1.26	0.196667	1.15667
BraA07g039090.3C	41.1367	17.8133	36.9167
BraA09g013830.3C	5.19667	0.566667	4.67667
BraA07g035930.3C	6.25333	4.16667	10.4133
BraA07g000880.3C	1.75	0.38	1.13333
BraA07g030000.3C	1.37667	17.2267	3.34
BraA10g012410.3C	185.937	462.313	206.517
BraA07g013470.3C	0.643333	2.75	0.676667
BraA06g040400.3C	0.336667	2.38	0.12
BraA01g032950.3C	2.42333	5.42333	1.52667
BraA03g047970.3C	27.5533	7.2	20.25
BraA05g000680.3C	37.2067	5.27	29.69
BraA09g052460.3C	0.246667	1.95	0.333333
BraA03g048600.3C	1.72333	5.35	1.54667
BraA03g042430.3C	16.5867	10.2933	3.76333
BraA02g005970.3C	0.846667	3.61333	1.23333
BraA02g016730.3C	1.02667	0	2.04
BraA07g010120.3C	64.4367	245.073	111.33
BraA07g009840.3C	4.79	0.756667	3.20333
BraA01g010210.3C	0.73	3.43	1.39333
BraA05g032460.3C	61.4333	18.63	41.5133
BraA10g026330.3C	0.0366667	1.59667	0.183333
BraA03g012830.3C	26.7033	8.28333	19.03
BraA05g006560.3C	1.08333	6.33	2.05
BraA03g042150.3C	19.4467	42.1467	18.2733
BraA03g031010.3C	0	7.62	2.30667
BraA10g019680.3C	0.67	1.48	0.476667
BraA05g024530.3C	17.3233	3.57667	10.4367
BraA03g008210.3C	0.0233333	12.5367	5.92
BraA08g003010.3C	22.89	7.25667	15.0733
BraA07g025870.3C	2.80667	14.8033	5.89333
BraA03g032620.3C	11.9467	3.98333	8.64667
BraA09g034690.3C	10.0467	1.55333	5.51333
BraA02g035830.3C	3.85333	15.4133	4.43333
BraA01g008700.3C	6.63667	0.343333	3.74
BraA08g011560.3C	19.43	5.80333	11.99
BraA05g030960.3C	59.1033	137.44	51.4267
BraA03g048360.3C	3.86667	3.17667	6.92333
BraA02g032480.3C	1.81	0	2.10667
BraA10g026230.3C	10.1367	3.81	8.83667
BraA08g005650.3C	0.333333	1.44667	0.473333
BraA06g034700.3C	2.43667	1.98	9.76
BraA05g032780.3C	7.79	30.6667	13.53
BraA06g029570.3C	25.4233	2.6	11.25
BraA05g028120.3C	50.8033	25.0867	73.0333
BraA07g012690.3C	7.72667	31.0733	14.23
BraA02g025920.3C	21.8533	11.67	39.5567
BraA07g030930.3C	1.90667	4.05667	1.81333
BraA10g029420.3C	27.6467	83.87	33.1933
BraA09g000290.3C	3.04667	2.37333	11.01
BraA10g009920.3C	0.09	1.40667	0.346667
BraA07g011890.3C	8.43333	2.91333	7.04
BraA01g041820.3C	39.4067	7.22	26.3267
BraA02g018780.3C	0.146667	5.71667	1.54
BraA04g022390.3C	1.56333	2.70333	1.04333
BraA01g013400.3C	8.02667	3.51667	7.79
BraA09g044100.3C	0.04	2.72333	0.793333
BraA07g006760.3C	10.6033	2.02	13.6833
BraA10g013650.3C	3.67667	0	1.53333
BraA09g015800.3C	1.08	13.87	2.74667
BraA04g012020.3C	8.45	0.533333	3.11333
BraA01g015430.3C	0.226667	1.88	0.573333
BraA03g038630.3C	5.25	4.02333	0.763333
BraA02g037160.3C	0.0566667	2.28333	0.326667
BraA03g003010.3C	5.41667	3.64	0.786667
BraA08g030010.3C	50.2733	24.4533	111.367
BraA06g013890.3C	0.673333	3.76	1.03
BraA10g015670.3C	0.58	0.0866667	1.54333
BraA04g026210.3C	48.2367	13.4533	29.1033
BraA10g019870.3C	0.373333	6.33333	0.656667
BraA01g030770.3C	0.593333	0.29	2.23333
BraA06g032310.3C	1.88667	9.07667	3.64
BraA10g012220.3C	3.43333	0.633333	2.63333
BraA08g019280.3C	1.39667	0.5	1.59333
BraA09g022960.3C	36.07	10.1533	20.4867
BraA05g004850.3C	0.41	3.62667	0.616667
BraA07g016220.3C	0	2.31333	0.0833333
BraA05g037110.3C	42.7633	15.7033	48.56
BraA03g052150.3C	52.5533	29.09	63.4433
BraA05g026300.3C	2.36667	5.77333	2.79
BraA10g009620.3C	0	1.42	0.39
BraA10g016330.3C	3.16333	0.0533333	1.89333
BraA10g020440.3C	14.2	5.61333	11.32
BraA07g029570.3C	0.32	1.89333	0.876667
BraA02g008130.3C	4.58333	16.4667	7.30333
BraA06g005920.3C	3.74667	1.82	4.05333
BraA10g027090.3C	24.7533	9.19333	29.89
BraA01g003670.3C	1.39333	3.70333	1.54333
BraA05g032720.3C	3.44	0.93	2.64667
BraA08g023840.3C	0	3.08333	0.143333
BraA06g002540.3C	0	2.86667	0.826667
BraA09g011620.3C	1.44	4.15667	1.63
BraA05g014230.3C	2.16333	0	1.66333
BraA09g001480.3C	0.98	0.246667	1.27333
BraA02g024040.3C	2.88667	0.586667	2.06333
BraA06g028760.3C	3.54667	2.36667	11.3233
BraA09g039170.3C	0.99	0.153333	1.55333
BraA05g008490.3C	1.37667	11.75	2.98667
BraA01g028620.3C	215.44	931.333	333.15
BraA08g017590.3C	1.32667	5.59333	2.08333
BraA02g010960.3C	40.5067	20.0133	81.4633
BraA06g036520.3C	5.99667	27.9267	12.8367
BraA09g017130.3C	2.49	15.0367	5.88667
BraA03g037790.3C	196.147	2030.91	767.213
BraA05g040050.3C	31.2167	13.4833	36.62
BraA03g021050.3C	13.5	5.1	10.63
BraA01g008730.3C	0.963333	9.65	2.22
BraA09g055580.3C	2.11333	15.5733	5.91667
BraA06g036680.3C	0.43	1.02333	0.316667
BraA07g031150.3C	0.943333	3.32333	0.84
BraA10g018980.3C	35.15	6.88667	21.5767
BraA09g003840.3C	18.23	3.92667	13.0267
BraA02g005120.3C	1.67667	4.44333	2.13667
BraA07g041660.3C	8.88	38.25	16.95
BraA03g010420.3C	2.71	0.713333	1.78333
BraA09g053880.3C	0.403333	1.30333	0.4
BraA03g013190.3C	0.433333	0	1.1
BraA03g005420.3C	5.24333	2.03	4.42
BraA02g038030.3C	3.52333	0.683333	2.99333
BraA03g047260.3C	3.52333	16.75	7.34667
BraA09g010390.3C	5.65333	3.23	13.16
BraA10g009410.3C	14.27	8.12	18.3333
BraA06g036380.3C	16.03	6.17333	13.5333
BraA03g057860.3C	6.42333	0.83	4.00667
BraA08g005570.3C	1.88667	6.89667	2.23667
BraA03g035940.3C	42.5667	24.74	74.91
BraA02g001880.3C	16.84	6.05333	12.81
BraA03g031580.3C	0	3.54667	0.303333
BraA02g013610.3C	8.48	2.83	6.3
BraA02g014440.3C	20.7367	5.29333	13.5133
BraA10g031250.3C	7.45667	1.76667	4.89667
BraA03g004260.3C	0.0866667	2.80333	0.82
BraA08g020850.3C	0	10.27	4.35
BraA09g004130.3C	4.29333	0.656667	2.21
BraA01g013650.3C	0.33	1.38667	0.313333
BraA01g007170.3C	5.21667	0.466667	5.11
BraA02g043100.3C	6.74333	2.72	6.16
BraA02g017200.3C	37.2433	11.7167	25.5667
BraA06g003260.3C	9.74333	7.13333	17.9967
BraA01g016790.3C	0.26	1.14	0.126667
BraA02g037060.3C	150.537	54.9	111.593
BraA10g023180.3C	1.03	3.87	1.49667
BraA05g020140.3C	5.31667	0.733333	3.29
BraA09g008590.3C	59.07	28.47	117.777
BraA10g017710.3C	2.67	6.08	1.54667
BraA07g041480.3C	0.37	4.36333	1.31667
BraA09g045230.3C	1.35667	4.18	1.95667
BraAnng006400.3C	2.28333	0.196667	1.66
BraA10g001970.3C	0.0366667	1.85	0.223333
BraA05g003520.3C	19.86	21.42	10.62
BraA09g018530.3C	0.54	4.20667	1.30667
BraA08g018790.3C	0.06	2.47	0.126667
BraA05g005160.3C	0.493333	10.14	2.75667
BraA02g022990.3C	3.04	20.4667	9.39667
BraA10g001350.3C	15.0467	25.9367	7.77
BraA04g017460.3C	21.7633	9.58	20.3867
BraA07g043000.3C	3.06333	0.446667	2.19667
BraA06g033290.3C	6.32333	2.03333	4.96667
BraA06g032770.3C	1.05	3.30333	0.616667
BraA08g032900.3C	0.286667	1.77333	0.333333
BraA04g016980.3C	4.32333	8.24333	3.15667
BraA01g008870.3C	8.49	3.18667	6.64667
BraA09g007520.3C	4.44333	6.60667	3.06667
BraA03g017200.3C	3.76667	16.2733	6.12333
BraA07g020810.3C	127.3	45.1967	163.103
BraA01g007140.3C	18.2133	6.93333	14.1133
BraA07g034110.3C	0.45	2.04333	0.51
BraA03g060490.3C	2.16667	4.69333	2.29
BraA01g035310.3C	1.72333	2.19333	0.603333
BraA01g009040.3C	20.1333	4.75	13.6133
BraA09g029750.3C	35.4567	110.36	51.78
BraA03g022330.3C	15.2267	5.76333	15.5
BraA06g044330.3C	1.90667	0	1.75667
BraA03g053670.3C	36.34	10.04	21.87
BraA03g008570.3C	6.63667	1.4	3.69333
BraA01g020490.3C	0.863333	0.04	1.40667
BraA01g016810.3C	8.86333	2.67667	5.79333
BraA08g016400.3C	0.34	5.77333	1.58333
BraA05g007880.3C	0.03	1.08667	0.14
BraA07g014210.3C	3.21333	9.05	4.07667
BraA02g003170.3C	1.46667	4.07	1.03667
BraA10g022390.3C	0.153333	3.65667	0.806667
BraA05g034760.3C	0.626667	6.11333	2.31333
BraA08g033770.3C	3.12333	3.78	1.02667
BraA06g027600.3C	15.3167	4.64333	12.2
BraA03g011540.3C	0.09	3.18	0.256667
BraA02g026980.3C	3.79667	0.64	2.30667
BraA09g056270.3C	8.04667	2.12333	4.7
BraA04g000280.3C	1.18	1.83	0.693333
BraA01g003940.3C	41.1333	15.5933	36.5433
BraA06g032950.3C	10.7833	6.21667	14.35
BraA03g036860.3C	178.34	109.613	402.017
BraA03g055990.3C	0.456667	2.97667	0.903333
BraA03g018330.3C	0.333333	2.24667	0.523333
BraA01g004070.3C	8.71	16.8933	4.14667
BraA08g017440.3C	40.2567	24.31	49.0033
BraA09g055880.3C	4.80667	0	1.57667
BraA06g026380.3C	1.46	7.94667	3.39
BraA01g013530.3C	0	3.52667	1.58
BraA03g047630.3C	0.746667	2.26	0.49
BraA08g029400.3C	0.2	2.35	0.143333
BraA03g032360.3C	1.54667	6.66	2.86333
BraA03g032940.3C	16.0967	7.85667	17.3167
BraA09g046570.3C	2.31	0	1.11667
BraA09g043240.3C	78.3767	22.4867	58.1467
BraA02g039530.3C	2.51667	6.45	1.91333
BraA03g047440.3C	4.37333	1.69333	4.04333
BraA07g014010.3C	49.36	23.0433	7.86667
BraA10g019610.3C	0.906667	7.02	2.46
BraA02g017240.3C	2.23333	0	1.46
BraA06g032960.3C	13.9533	2.88	7.91
BraA07g040830.3C	0.28	2.82667	0.913333
BraA07g037810.3C	34.7833	7.76	22.7567
BraA06g039540.3C	0.853333	2.26667	0.7
BraA07g021950.3C	5.51	0.693333	2.4
BraA03g032300.3C	0.05	1.15333	0
BraA09g057440.3C	6.63667	3.34333	7.08
BraA06g013660.3C	5.74	1.97	8.80667
BraA07g009550.3C	4.03333	24.8067	7.41333
BraA03g024150.3C	2.81	1.34333	6.12667
BraA05g042130.3C	90.5867	33.4367	70.0033
BraA02g003370.3C	0.6	3.61667	1.48
BraA01g033790.3C	13.01	8.99	20.4533
BraA04g030830.3C	0.21	3.49	1.10333
BraA06g010360.3C	0.0633333	2.86667	1.01
BraA02g013910.3C	1.32667	2.56333	0.67
BraA09g038830.3C	1.38	9.56333	1.94
BraA09g009510.3C	5.44333	17.9333	8.31667
BraA02g027060.3C	9.44667	3.58333	7.51333
BraA09g064120.3C	8.4	3.50667	7.79667
BraA08g022970.3C	1.24667	4.44667	1.82
BraA04g024020.3C	99.18	29.7767	77.15
BraA05g004710.3C	1.54	3.73	1.45
BraA05g012890.3C	2.09667	15.8267	4.80667
BraA06g012720.3C	1.14333	0.606667	4.49333
BraA05g010790.3C	0	1.06	0
BraA08g006200.3C	25.1667	8.12	18.8467
BraA02g017790.3C	0.593333	5.64	1.03
BraA04g032140.3C	7.24	1.78667	5.55
BraA02g009810.3C	2.20667	6.60333	2.44333
BraA01g043220.3C	0.103333	2.24333	0.223333
BraA07g011550.3C	0.283333	9.34	3.57333
BraA04g002290.3C	2.58	0.72	2.18
BraA04g017410.3C	1.70667	7.79	3.25
BraA03g023360.3C	1.95667	1.69333	5.93333
BraA01g036660.3C	19.1533	3.27667	10.83
BraA10g031780.3C	6.07667	0.17	1.68
BraA10g012720.3C	65.2633	21.3267	43.9467
BraA09g009600.3C	2.82	6.91667	2.95
BraA05g035520.3C	178.443	113.37	261.557
BraA08g023460.3C	5.62667	2.22667	5.05667
BraA06g016520.3C	7.12667	2.12667	5.88
BraA06g038040.3C	12.3333	3.69667	7.54333
BraAnng003840.3C	0.413333	2.03	0.85
BraAnng003850.3C	0.413333	2.03	0.85
BraAnng003860.3C	0.413333	2.03	0.85
BraA03g048740.3C	3.07333	3.41	10.2467
BraA07g007010.3C	26.5067	11.5033	30.0633
BraA04g025020.3C	7.21	2.51333	6.02
BraA02g007170.3C	0.42	2.94667	0.82
BraA08g032060.3C	3.25333	13.7767	5.58333
BraA09g039410.3C	0	3.14333	1.30333
BraA09g047740.3C	11.3233	1.59333	8.68333
BraA10g026470.3C	5.95	0.563333	3.25333
BraA01g018270.3C	1.69667	0.536667	1.62333
BraA03g045030.3C	1.62	0.176667	1.06
BraA02g043580.3C	2.79667	10.2733	2.74667
BraA03g008110.3C	6.68667	0.193333	2.04333
BraA10g006890.3C	0.606667	1.98	0.436667
BraA08g022830.3C	107.99	374.313	175.41
BraA03g007640.3C	8.73333	4.62	11.7433
BraA07g007140.3C	5.72667	23.31	9.06333
BraA06g015970.3C	47.91	56.9433	118.713
BraA07g038940.3C	124.46	48.8833	100.467
BraA06g014920.3C	3207.48	2406.34	1102.41
BraA06g013290.3C	9.38333	2.78	7.56
BraA06g001080.3C	0.0566667	2.83667	0.466667
BraA09g031720.3C	3.23	2.37333	6.82667
BraA06g023480.3C	3.81	9.42	3.83
BraA05g005300.3C	6.40667	0.716667	2.65333
BraA03g038200.3C	19.2167	5.27	10.96
BraA07g017330.3C	0	2.61	0.613333
BraA08g020510.3C	4.53667	55	26.1467
BraA03g022190.3C	19.16	5.20333	11.38
BraA01g016110.3C	0.713333	2.84333	0.836667
BraA05g003620.3C	3.95333	1.76667	3.54667
BraA04g000450.3C	0.293333	6.62333	1.62667
BraA05g035810.3C	64.5533	28.73	63.1367
BraA02g043870.3C	10.8633	6.38333	19.8233
BraA01g019340.3C	1.49667	2.8	0.876667
BraA06g017440.3C	1.57667	0.87	3.83333
BraA03g026770.3C	13.1333	79.4067	28.96
BraA05g011320.3C	0.726667	2.36667	0.67
BraA05g012280.3C	71.1767	25.9967	66.3933
BraA09g004340.3C	2.21	4.65	0.45
BraA04g015340.3C	4.85333	1.80667	3.91
BraA02g041230.3C	0.983333	6.42667	2.45667
BraA10g000660.3C	1.38333	0	1.04333
BraA02g009560.3C	17.87	6.88	13.87
BraA05g006080.3C	31.1967	19.5333	71.6
BraA05g025550.3C	14.87	126.673	40.6267
BraA01g033010.3C	3.93667	4.05667	1.25333
BraA07g004340.3C	17.0367	6.85	14.2333
BraA08g030540.3C	8.46667	2.33	5.77667
BraA05g040480.3C	0.183333	1.25333	0.153333
BraA10g000530.3C	0.103333	1.24	0.373333
BraA09g042970.3C	0.616667	2.93667	0.93
BraA08g028120.3C	1.01	2.44	0.713333
BraA02g013290.3C	2.00667	5.28667	1.32333
BraA08g020630.3C	1.74333	11.04	3.91333
BraA03g050080.3C	0.84	3.25333	1.25
BraA06g029670.3C	0	1.67333	0.69
BraA08g034340.3C	1.24667	3.22667	1.54333
BraA10g026920.3C	1.08667	5.38667	2.63
BraA04g028720.3C	0.306667	1.10333	0.256667
BraA10g022050.3C	0	1.94	0
BraA04g007050.3C	4.85	11.2467	5.25667
BraA03g020480.3C	17.84	7.65	16.7833
BraA03g036850.3C	18.91	5.20667	16.2533
BraA09g065670.3C	0.53	0	1.52667
BraA04g023750.3C	1.53667	2.2	0.226667
BraA10g012920.3C	6.81333	2.55333	7.60667
BraA01g014600.3C	0.923333	2.13333	0.456667
BraA03g015940.3C	2.30333	1.03333	6.39
BraA02g027050.3C	5.56	0.923333	3.20333
BraA03g003600.3C	47.1667	13.95	32.8433
BraA08g028140.3C	0.416667	1.65	0.246667
BraA05g028660.3C	8.34	5.43	13.21
BraA06g039030.3C	5.46667	0	2.21667
BraA07g028290.3C	0.766667	0.04	1.35
BraA07g031640.3C	0.476667	1.05333	0.366667
BraA05g014670.3C	379.85	39.77	271.62
BraA07g011050.3C	14.7967	6.81667	15.2767
BraA07g037000.3C	9.50333	2.47	7.26333
BraA02g009000.3C	1.66	20.0433	8.81
BraA10g010530.3C	4.30667	1.7	3.84333
BraA07g026900.3C	0.31	27.58	2.78667
BraA02g010020.3C	2.65	7.59	3.59667
BraA04g007400.3C	0.47	3.15333	1.01
BraA03g025460.3C	46.77	21.12	51.8167
BraA06g033920.3C	20.5567	10.76	36.5167
BraA01g005730.3C	9.03	2.40667	5.35333
BraA03g034180.3C	13.83	51.9033	24.6067
BraA07g038310.3C	31.9867	15.6733	59.4933
BraA10g016180.3C	81.6	40.1033	80.7233
BraA03g004670.3C	11.2867	4.16667	8.58333
BraA08g028290.3C	1.25667	2.71	0.936667
BraA01g028110.3C	52.0567	26.63	78.42
BraA10g031980.3C	92.67	43.2867	101.913
BraA01g012030.3C	115.037	321.11	149.877
BraA03g011960.3C	1.8	4.35	2.05667
BraA03g015480.3C	36.17	5.67333	22.3867
BraA01g014390.3C	1.96667	2.18333	0.74
BraA01g013590.3C	2.00667	0.26	1.01333
BraA03g012210.3C	3.82333	0.763333	2.58333
BraA07g033090.3C	4.69333	1.38333	3.39667
BraA04g015760.3C	22.1767	6.25333	14.2933
BraA10g023340.3C	0.823333	4.75	1.54667
BraA02g042140.3C	2.65333	0.296667	1.40333
BraA07g026930.3C	1.22	3.36333	1.23333
BraA08g005020.3C	3.07667	6.15667	3.00333
BraA08g035210.3C	0.05	7.75	2.39333
BraA04g011150.3C	6.60667	15.9167	7.27
BraA05g001110.3C	61.2233	9.43	2.75333
BraA09g036060.3C	10.95	24.26	11.9
BraA03g016630.3C	7.87667	0.663333	3.75667
BraA04g027220.3C	1.57	3.33333	1.52
BraA09g057750.3C	1.55333	1.04667	4.28
BraA03g029090.3C	0.986667	6.32	2.97333
BraA03g037440.3C	0.3	3.48333	0.203333
BraA05g026650.3C	6.08	6.99333	3.35333
BraA09g022350.3C	7.21	14.82	6.87
BraA05g013250.3C	19.0333	1.94333	5.6
BraA08g032290.3C	1.52	8.44	3.64
BraA08g034920.3C	0.143333	5.07333	0.88
BraA06g035640.3C	0.88	2.10333	0.933333
BraA09g010360.3C	50.36	231.87	96.3533
BraA06g011010.3C	2.33	0.86	3.42
BraA03g009860.3C	1.79667	0.853333	2.51667
BraA02g026200.3C	10.8533	5.51	12.9067
BraA05g018420.3C	7.26667	3.13	6.47333
BraA09g034680.3C	106.717	369.767	177.94
BraA06g039020.3C	2.33	0	1.03
BraA02g040380.3C	2.57667	0.616667	2.00333
BraA08g022130.3C	6.72667	3.85	7.86667
BraA01g041860.3C	5.13	17.5867	6.64
BraA09g065150.3C	0.0233333	1.91333	0.706667
BraA03g026680.3C	16.0567	7.73	16.19
BraA01g040220.3C	8.39667	9.99	4.88667
BraA06g023430.3C	11.9733	24.47	11.84
BraA07g018130.3C	1.09667	26.2533	3.78667
BraA09g056830.3C	22.0967	11.6867	47.26
BraA07g026820.3C	0.923333	16.7567	7.73667
BraA07g041040.3C	4.21	11.2367	4.99667
BraA09g059040.3C	8.19667	9.8	22.3567
BraA07g035420.3C	14.9867	13.05	5.52333
BraA09g027630.3C	1.81667	6.52667	3.17
BraA03g002510.3C	1.48333	8.08333	3.30667
BraA04g009650.3C	65.7233	38.7267	117.87
BraA06g005710.3C	0.5	2.10667	0.56
BraA02g000220.3C	383.317	877.187	416.677
BraA02g018900.3C	1.20333	0.35	1.22333
BraA02g007930.3C	1.52333	4.56667	2.12333
BraA10g025130.3C	1.78	4.75	2.33667
BraA01g001230.3C	21.3333	110.387	43.2033
BraA01g006040.3C	0.206667	1.21333	0.176667
BraA02g017500.3C	5.24333	2.29	4.93667
BraA07g010770.3C	199.477	440.683	219.243
BraA07g010780.3C	199.477	440.683	219.243
BraA10g032760.3C	120.153	76.9833	155.873
BraA05g004120.3C	13.1	54.57	20.8367
BraA01g039550.3C	3.09667	0.106667	1.5
BraA10g022060.3C	0	1.96667	0
BraA03g011030.3C	2.63667	0.653333	2.16667
BraAnng001090.3C	8.68333	6.43333	15.28
BraA03g010380.3C	7.13	2.46667	6.76667
BraA04g003220.3C	5.65333	2.75333	5.53333
BraA09g022550.3C	463.827	170.057	366.67
BraA09g011410.3C	3.07667	0.76	2.04667
BraA10g011930.3C	10.2333	5.98667	26.4433
BraA02g010940.3C	5.17	2.01333	4.86
BraA05g027920.3C	0.78	2.06667	0.866667
BraA08g033130.3C	0.0966667	1.77667	0.236667
BraA03g027160.3C	32.8133	3.08667	37.92
BraA10g033780.3C	0.71	1.49	0.446667
BraA07g029080.3C	3.89	23.48	5.73667
BraA01g019010.3C	0.396667	2.5	0.623333
BraA01g034850.3C	8.59	2.30333	5.35333
BraA01g016550.3C	4.62667	20.0733	9.19333
BraA01g014360.3C	0.49	8.44667	1.98667
BraA05g018080.3C	6.17667	2.18333	5.07
BraA06g020450.3C	585.423	169.9	517.51
BraA09g048340.3C	0	7.58333	3.30333
BraA09g011230.3C	0.156667	2	0.75
BraA08g021310.3C	6.96667	16.0267	7.66
BraA02g022450.3C	0.31	6.92	1.79333
BraA09g040320.3C	23.2633	5.44667	26.3367
BraA05g036470.3C	8.78667	2.25667	5.62
BraA06g008890.3C	511.803	1643.72	773.11
BraA09g057860.3C	0.776667	4.05	1.13
BraA04g029460.3C	14.4367	6.45667	16.3433
BraA03g003560.3C	10.8633	1.59667	6.74
BraA09g040350.3C	1.22667	14.8733	4.15
BraA05g004910.3C	0.163333	1.04667	0.0366667
BraA02g044170.3C	2.27333	0.423333	1.91333
BraA01g010260.3C	6.14333	1.30333	4.11
BraA02g044290.3C	6.77	25.77	11.19
BraA02g033560.3C	3.21333	0	1.69
BraA05g000620.3C	1.85667	0.886667	6.27
BraA07g038730.3C	0.5	0	4.93333
BraA09g040470.3C	8.5	2.09667	5.77333
BraA04g025940.3C	6.17667	2.01667	6.1
BraA10g019890.3C	0	2.31667	0.306667
BraA10g018940.3C	16.39	7.05333	15.8133
BraA05g030290.3C	0.833333	6.27	1.58333
BraA03g008970.3C	7.60333	2.97	6.48333
BraA02g008390.3C	0.823333	2.83333	1.16
BraA09g005440.3C	1.37667	0	1.06667
BraA06g036960.3C	0.15	2.19667	0.753333
BraA07g035310.3C	0.76	4.76	2.13
BraA08g009230.3C	144.783	438.55	197.923
BraA09g041740.3C	8.54333	1.81333	5.52333
BraA09g054810.3C	75.3133	22.64	189.643
BraA03g043850.3C	4.67667	20.2767	8.13667
BraA02g017420.3C	11.51	92.2133	36.7333
BraA08g033490.3C	1.53	1.12667	3.49667
BraA03g022270.3C	1.5	5.29333	1.47667
BraA09g045340.3C	3.32	17.4533	6.29333
BraA09g053080.3C	2.99333	9.17	4.07667
BraA02g000580.3C	0.62	2.44	0.723333
BraA10g022520.3C	4.95	1.04667	3.97667
BraA06g001900.3C	1.28	0.4	1.40667
BraA08g018490.3C	0.233333	1.73	0.366667
BraA03g006570.3C	6.52	4.35	10.62
BraA06g012500.3C	1.06333	3.53333	1.06
BraA03g029320.3C	0.22	1.09333	0.306667
BraA06g043580.3C	125.553	35.5167	73.26
BraA09g050300.3C	6.86	3.20667	6.86
BraA09g027240.3C	1.85	4.66333	1.12
BraA02g007720.3C	0.14	1.82667	0.56
BraA06g014750.3C	9.82333	3.77333	10.1767
BraA10g025830.3C	90.95	247.423	118.743
BraA09g048650.3C	1.81	6.66333	2.8
BraA06g001970.3C	44.2733	10.62	36.5233
BraA01g041710.3C	0.626667	2.58333	1.21667
BraA03g055320.3C	3.63667	1.25	3.02667
BraA03g014730.3C	4.54	0	1.90333
BraA02g011550.3C	10.35	1.79333	4.05667
BraA02g011780.3C	1.67667	0.2	1.09333
BraA03g022540.3C	1.76	0.33	1.02667
BraA01g039350.3C	0.373333	1.86	0.6
BraA03g025750.3C	93.4167	41.12	143.943
BraA04g018020.3C	0.446667	1.44333	0.273333
BraA02g004820.3C	0.0533333	1.24667	0.25
BraA06g001550.3C	15.2733	4.27	8.73667
BraA04g025460.3C	2.21	0.19	1.07667
BraA06g003110.3C	46.2067	16.63	43.8533
BraA09g000840.3C	0.326667	1.05333	0.473333
BraA05g010140.3C	2.12667	2.22667	5.22667
BraA06g006670.3C	3.66	1.48333	3.52667
BraA02g041970.3C	0.386667	3.05333	1.08
BraA07g024590.3C	4.97333	9.53	3.52
BraA09g046040.3C	4.48667	6.50333	2.83333
BraA09g040100.3C	1.61	5.37667	1.11
BraA01g036020.3C	5.58333	37.9433	11.4833
BraA07g018830.3C	9.91333	31.8867	15.3333
BraA03g031830.3C	645.18	701.74	346.37
BraA10g028740.3C	0.09	2.63333	0.17
BraA09g053510.3C	0.69	4.35	1.02333
BraA02g009740.3C	2.02667	8.92667	3.10667
BraA09g035530.3C	16.0367	12.8667	43.63
BraA08g019060.3C	6.57	3.17	6.45333
BraA10g011270.3C	0.473333	1.52667	0.49
BraA07g019890.3C	7.40667	1.61	5.67333
BraA08g031560.3C	0.186667	2.49	0.696667
BraA02g007070.3C	6.19667	1.58667	4.35667
BraA01g025230.3C	106.283	63.2233	169.443
BraA02g016930.3C	3.27667	2.28	7.14667
BraA03g021520.3C	20.5567	8.52667	17.8033
BraA06g024480.3C	4.33667	2.37	0.806667
BraA05g038270.3C	1.13667	0.32	1.58
BraA08g011840.3C	123.403	30.32	65.4633
BraA03g049330.3C	17.0733	21.0467	10.03
BraA03g010490.3C	0.753333	2.4	0.716667
BraA03g042690.3C	1.76333	8.90667	2.64667
BraA08g029430.3C	0.79	3.85	1.74667
BraA03g045140.3C	5.41	2.42	0.513333
BraA03g044620.3C	18.0333	9.94	20.3033
BraA02g041670.3C	0.303333	1.04	0.29
BraA02g024020.3C	0.47	1.20667	0.446667
BraA08g028350.3C	7.14667	76.4733	24.5267
BraA04g016630.3C	5.46333	1.70333	4.01667
BraA03g040500.3C	4.11667	1.34667	2.94
BraA02g004220.3C	0.386667	1.63	0.196667
BraA03g047130.3C	23.6667	6.57667	13.48
BraA07g012780.3C	15.3633	7.76	23.93
BraA10g006270.3C	9.87	2.48667	6.11333
BraA01g007960.3C	1.78667	5.85	2.65333
BraA05g035220.3C	77.1567	26.3267	54.5967
BraA04g018060.3C	10.3433	6.12	13.17
BraA05g038610.3C	13.8	31.82	15.02
BraA07g040130.3C	16.2933	12.8067	6.11333
BraA09g011770.3C	0.403333	1.95333	0.943333
BraA06g005410.3C	0.836667	1.77333	0.35
BraA06g005870.3C	3.65	1.19667	2.61667
BraA01g011830.3C	2.28	0.853333	1.98667
BraA09g029890.3C	1.66667	5.98667	2.78333
BraA05g017350.3C	0.986667	0.37	1.08333
BraA10g001400.3C	0.44	1.27	0.413333
BraA07g034740.3C	35.96	23.54	67.56
BraA06g012120.3C	0	3.43667	1.50667
BraA08g012840.3C	14.99	3.28333	8.52667
BraA03g065340.3C	0.12	1.34	0.463333
BraA09g052550.3C	6.96667	3.93	8.91667
BraA06g035650.3C	6.59667	2.19667	4.55
BraA02g000590.3C	1.10333	9.75333	2.04667
BraA06g007230.3C	1.90667	0	1.37667
BraA02g031000.3C	0.04	1.15667	0.163333
BraA09g039650.3C	0.44	2.68667	1.04
BraA04g002380.3C	0.193333	7.45333	2.12
BraA05g037670.3C	1.11	3.21667	1.50667
BraA05g009260.3C	7.50333	16.6667	7.88
BraA07g027710.3C	10.2133	5.78333	12.7
BraA09g056770.3C	1.09333	0.503333	12.1433
BraA03g035450.3C	0.46	2.61333	0.846667
BraA02g042070.3C	71.3367	143.553	64.3767
BraA05g009180.3C	34.6233	14.39	32.92
BraA08g033760.3C	2.11667	3.08	1.29333
BraA07g018520.3C	3.81	0.24	1.07333
BraA04g010550.3C	29.97	14.68	43.68
BraA03g042710.3C	6.86	105.567	22.6467
BraA05g039270.3C	99.2167	26.6333	55.7833
BraA05g025940.3C	0.763333	2.30333	0.89
BraA04g016480.3C	42.1633	32.8933	111.283
BraA03g037560.3C	0.2	1.12333	0.18
BraA06g013910.3C	2.20667	8.78	3.77667
BraA09g006850.3C	1.39	9.38333	3.53667
BraA09g045430.3C	0.3	1.51333	0.0733333
BraA10g026870.3C	24.2467	10.6433	23.52
BraA06g043490.3C	2.17667	2.52333	1.06333
BraA09g057450.3C	4.05667	1.94667	3.93667
BraA08g003790.3C	3.48667	1.24	13.12
BraA08g011590.3C	8.32	1.11	4.91
BraA06g019980.3C	2.14667	3.43	1.12
BraA06g004880.3C	2.67667	6.93	3.11667
BraA07g027150.3C	0.13	22.39	7.43
BraA10g005990.3C	0.24	3.55	0.7
BraA02g024090.3C	14.2333	4.3	9.79
BraA10g000300.3C	43.13	35.22	87.45
BraA03g064140.3C	5.05333	12.8167	5.71333
BraA10g020350.3C	4.45	7.19	21.65
BraA06g031900.3C	62.14	113.52	51.54
BraA02g019470.3C	15.7433	5.87	16.1633
BraA09g021690.3C	0	2.29667	0.596667
BraA03g060860.3C	42.79	39.9333	116.473
BraA01g012720.3C	0.346667	3.13667	1.21333
BraA04g030260.3C	0.886667	9.00667	2.55667
BraA03g002660.3C	0	1.12667	0.193333
BraA02g007960.3C	1.99333	4.28667	2.12
BraA10g010710.3C	4.77	18.85	8.09333
BraA09g005530.3C	6.45	3.59333	7.68333
BraA03g051490.3C	5.61	16.9033	7.26667
BraA07g029590.3C	0.236667	2.87333	1.00333
BraA07g033610.3C	0.796667	0.22	3.43333
BraA02g043760.3C	18.3833	6.10333	12.6167
BraA04g029950.3C	42.3733	134.14	66.5033
BraA09g052310.3C	31.7033	9.49667	19.8767
BraA07g035470.3C	6.46333	37.73	16.7033
BraA02g026120.3C	16.11	1.75667	5.71333
BraA06g013750.3C	1.58667	0.556667	1.72333
BraA01g040740.3C	5.02	1.62333	3.49
BraA08g035620.3C	13.32	8.48	51.98
BraA10g002010.3C	0.796667	0.206667	1.07667
BraA02g038520.3C	13.83	3.61333	33.35
BraA09g028180.3C	1.78667	6.40667	3.13
BraA10g016020.3C	0.34	1.57667	0.616667
BraA06g003550.3C	4.75	0.91	3.18
BraA10g003660.3C	3.02	8.10333	3.12667
BraA08g009680.3C	3.45333	12.1267	5.3
BraA06g039430.3C	0.653333	2.33	0.716667
BraA06g017730.3C	0.146667	1.31667	0.303333
BraA10g026220.3C	2.51	0.54	2.66333
BraA02g026170.3C	10.5167	12.1	28.1133
BraA07g004500.3C	11.1867	3.95333	8.46667
BraA05g022990.3C	0.386667	0.326667	2.05
[truncated: 769 more rows]

## Sheet: 1065 commonly expressed DEGs
ID	M	P	Z	DM	DP	DZ
BraA06g004830.3C	19.6533	0.273333	13.1533	50.72	0.55	31.2167
BraA08g005360.3C	49.51	1.92333	41.12	267.333	1.17	131.12
BraA09g017760.3C	6.52667	0.0566667	3.87	21.4233	0.113333	11.5767
BraA09g035160.3C	1284.09	136.38	1046.79	2820.26	425.573	2586.41
BraA04g027890.3C	5.55667	0.42	6.78667	291.767	0.856667	155.143
BraA03g011210.3C	21.7567	0.2	16.5533	44.4233	0.193333	17.4833
BraA01g039800.3C	25.5867	7.95	20.5833	104.73	2.90333	64.93
BraA03g015180.3C	36.5433	0.25	24.42	55.38	0.98	32.7233
BraA02g011500.3C	7.39667	0.14	5.91	28.1067	0.34	18.51
BraA09g061260.3C	86.13	5.75	60.47	81.48	9.07333	58.0467
BraA08g024450.3C	15.7533	0.876667	10.0567	62.3533	3.34667	35.36
BraA02g027080.3C	6.29	0.473333	4.31	20.3133	1.97	11.3267
BraA06g003120.3C	14.5433	0.416667	8.16	17.0667	0.48	10.4833
BraA06g035180.3C	24.3967	1.27333	13.4867	40.4567	2.49333	25.53
BraA04g003380.3C	53.4267	1694.7	304.57	28.8133	670.27	124.007
BraA02g040170.3C	0.463333	24.8133	6.32333	0.11	150.343	31.03
BraA02g021310.3C	77.6933	0.0166667	67.4033	268.647	0	182.91
BraA03g020520.3C	18.0767	0.72	10.5533	35.4067	1.23667	21.3667
BraA06g003430.3C	21.1933	0.67	11.88	19.8233	0.933333	13.9333
BraA03g043090.3C	14.8	0.313333	10.0467	32.38	2.87333	23.6967
BraA08g035250.3C	8.13667	0.813333	5.61333	18.48	2.47333	12.15
BraA09g024590.3C	23.6	1.41667	19.0133	19.39	2.21667	14.5333
BraA04g001670.3C	15.9333	0.456667	10.9733	26.9167	1.40333	17.78
BraA01g039790.3C	14.34	5.14667	13.3667	118.213	13.3467	69.13
BraA02g013500.3C	7.97667	0.86	5.81667	26.8933	1.92667	16.64
BraA01g041760.3C	3.03667	0	2.02333	10.5533	0.23	6.8
BraA03g042270.3C	7.14	0.18	4.66333	39.42	1.66667	31.3733
BraA05g031220.3C	10.36	1.66	9.04667	135.413	12.25	89.03
BraA10g009280.3C	5.44333	1.51667	5.18333	19.7133	2.79	12.7033
BraA09g060090.3C	0.526667	1.91667	0.526667	43.3067	4.53667	27.18
BraA05g026470.3C	64.0433	2.05333	48.2867	122.79	11.7967	66.19
BraA08g015080.3C	2.39333	0.02	1.80667	9.9	0.0133333	5.28333
BraA02g040160.3C	0	24.9833	7.99667	0.07	107.217	27.12
BraA08g012320.3C	6.71	2.33	5.55333	17.65	3.72	12.3367
BraA10g030990.3C	167.377	31.8233	116.48	115.007	18.94	63.54
BraA06g003170.3C	27.17	7.16	17.7267	88.6133	11.87	64.9533
BraA04g014940.3C	13.8467	1.17333	7.1	15.2367	0.56	8.04667
BraA08g035270.3C	37.5167	0.0266667	24.46	63.7867	0.0133333	41.64
BraA03g015580.3C	3.77	0.61	2.80667	21.1267	0.876667	10.3133
BraA03g061080.3C	75	153.03	75.6733	51.96	273.633	86.45
BraA02g039190.3C	9.31667	0.706667	7.76667	63.4767	2.88667	32.96
BraA06g010510.3C	5.28333	0.163333	3.8	14.8933	0.683333	9.79
BraA10g009750.3C	0.37	857.9	212.377	0.116667	1373.26	304.71
BraA01g040960.3C	3.47	0.763333	2.25667	12.3833	1.19667	8.81
BraA03g046160.3C	6.75	0	5.08	21.4	1.47667	13.16
BraA02g020290.3C	15.3833	0	10.8767	75.8667	0	37.9567
BraA08g035280.3C	50.9467	0	35.2933	34.9133	0	28.3967
BraA01g007790.3C	39.29	0	18.1967	27.1667	0.183333	16.85
BraA08g033140.3C	27.7067	1.55667	22.9633	63.2367	3.36	31.16
BraA07g025640.3C	4.06333	1.58333	4.68	0.413333	9.06	0.6
BraA01g007070.3C	16.37	0.03	15.1333	49.06	0	39.1667
BraA03g008200.3C	2.66333	0.213333	2.21667	8.16667	0.42	4.58333
BraA10g013620.3C	8.99333	0.763333	8.92	19.2067	3.59	18.47
BraA09g024100.3C	24.4667	1.35667	20.01	82.0067	7.68	49.3133
BraA05g036220.3C	10.92	0.733333	8.73667	59.7033	1.50667	29.7533
BraA10g031290.3C	38.9467	8.62667	25.44	147.66	13.6633	67.0033
BraA03g044930.3C	5.61667	0.23	4.18667	24.47	0.99	15.3767
BraA06g032440.3C	6.23	0.0166667	4.80333	32.8567	0	14.4133
BraA08g035260.3C	18.66	0	11.67	42.5067	0	24.5967
BraA06g007980.3C	22.68	4.41333	13.6133	45.93	6.29	33.4867
BraA02g040260.3C	19.1233	0	18.7333	23.8533	0	30.66
BraA02g021320.3C	3.57	0	3.62667	57.3667	0.0166667	24.83
BraA02g008800.3C	46.69	13.5833	18.6967	70.06	11.1733	46.6667
BraA03g007630.3C	9.12667	1.97333	6.18333	12.34	2.06333	8.34333
BraA07g032180.3C	3.77	0.93	3.17667	23.37	3.3	17.38
BraA04g003450.3C	0	23.37	8.85	0	50.9767	17.0667
BraA07g031310.3C	328.517	33.6733	231.367	228.03	35.4633	132.06
BraA09g021970.3C	11.11	0.02	7.15	29.26	0.04	20.7267
BraA08g013400.3C	208.747	60.6933	142.46	636.72	139.733	619.37
BraA07g006150.3C	31.7767	0	16.9467	23.8567	0.0166667	19.8
BraA04g016520.3C	13.6333	3.8	9.69	20.6067	0.246667	17.9
BraA08g032200.3C	18.6667	0.0233333	12.6433	33.0033	0	17.1
BraA10g019670.3C	2.15333	0.0233333	1.36333	3.37667	0.0266667	2.89667
BraA01g007780.3C	25.15	0	16.15	52.0533	0.03	32.0633
BraA07g017450.3C	2.44	11.6267	6	0.0466667	11.9067	2.25
BraA09g020300.3C	52.2967	0	27.0167	15.7333	0	22.1867
BraA10g031210.3C	32.8933	5.58	20.56	674.893	102.237	465.92
BraA06g016300.3C	3.03	0.306667	2.54667	14.62	0.156667	9.62333
BraA03g010300.3C	52.8	2.1	38.1767	26.3667	2.65333	18.78
BraA09g002680.3C	7.57333	0	6.06	35.8233	0	21.1567
BraA04g024190.3C	7.36333	0	7.04333	20.2567	0	6.76
BraA04g006680.3C	3.47333	27.9067	8.47667	14.36	67.1633	24.31
BraA03g012690.3C	15.6733	0	14.0233	26.6733	0	19.3433
BraA09g006210.3C	4.03	0	2.31333	8.90667	0	7.15667
BraA03g027770.3C	1.78	0	1.42	4.25667	0	3.54
BraA07g029480.3C	14.8733	0	13.4233	13.4367	0	13.81
BraA07g029550.3C	0	14.9867	0.306667	0	14.9167	0.946667
BraA03g024350.3C	0.5	28.5467	2.13	29.9633	55.4167	10.2567
BraA02g016960.3C	0.506667	12.22	1.31333	18.6667	129.137	22.3767
BraA09g024890.3C	21.8833	5.36667	13.4	134.42	9.00667	50.4133
BraA02g042120.3C	8.37333	1.40333	5.11	28.5233	2.09667	14.1267
BraA07g006210.3C	3.79333	0	2.72667	18.4067	0.0133333	11.1033
BraA02g005080.3C	15.4733	1.14667	10.8633	47.82	4.47667	34.3
BraA09g046980.3C	5.43667	0.166667	3.32333	26.3333	0.126667	16.2167
BraA04g021450.3C	20.3	0.02	23.2533	13.02	0	6.25667
BraA03g010310.3C	8.63333	2.69	7.16	28.99	3.49667	16.0967
BraA01g006490.3C	20.31	0	15.8667	44.0067	0.0366667	24.19
BraA07g030350.3C	2.51	0.506667	1.90667	16.3667	2.57667	8.36
BraA01g007890.3C	1.95	0.656667	2.13333	20.6733	1.46667	11.98
BraA08g028050.3C	3.60667	0.88	3.54	12.0467	3.07667	10.2767
BraA09g039480.3C	1.04	4.02667	1.36333	2.3	9.21	2.73333
BraA10g031270.3C	4.96	0.426667	2.06	36.18	1.88	23.8267
BraA02g032970.3C	6.83333	0	4.69	10.1333	0	6.03333
BraA04g002140.3C	8.10333	0.0566667	7.23	6.66667	0.0866667	6.40667
BraA02g024660.3C	0.0766667	26.5333	7.74667	0	31.7933	6.33667
BraA04g016770.3C	9.96	0.206667	6.36	4.07	0.51	4.30667
BraA08g023800.3C	25.1267	0	21.1	13.17	0.05	12.3067
BraA10g027210.3C	5.30667	0.0466667	3.39	20.03	0.06	15.3033
BraA07g040490.3C	3.77333	0	3.27333	33.35	0	13.8
BraA04g022660.3C	51.4967	13.3767	34.3633	125.98	24.6767	80.3533
BraA09g009940.3C	75.7233	3.08	44.78	44.1133	8.73667	49.8867
BraA03g008140.3C	25.4667	2.40333	19.6967	15.05	1.87667	10.2433
BraA10g032480.3C	13.01	4.04667	11.6633	30.87	6.12333	23.8067
BraA09g056560.3C	7.03333	0	6.38333	9.71667	0	6.20667
BraA08g022850.3C	3.09667	0	4.34667	21.9667	0	18.3
BraA04g026730.3C	2.97333	22.25	3.27	0.73	16.61	2.18
BraA05g017700.3C	4.20667	0.893333	3.48333	8.55	0.74	6.88667
BraA10g006950.3C	32.8867	0.113333	14.79	10.53	0	11.0133
BraA05g003640.3C	4.92667	0.0633333	2.21	7.52333	0	3.31667
BraA07g039820.3C	1.90333	0	1.53	8.43667	0	4.19
BraA03g011150.3C	1.97333	0.393333	1.95333	27.0967	2.12	14.7967
BraA10g031140.3C	26.87	8.32333	18.89	80.0867	16.87	63.3367
BraA09g020280.3C	24.3367	0	17.59	20.3	0	15.89
BraA07g027570.3C	8.26	0	6.17667	43.4867	0.0533333	24.8933
BraA01g011340.3C	39.9633	17.9867	38.8133	320.27	74.25	189.54
BraA10g031670.3C	25.86	1.08667	16.5467	26.0767	3.12	15.46
BraA06g010500.3C	4.13	0	3.08667	9.63	0	5.19333
BraA03g024260.3C	3.79667	0.483333	2.43667	15.14	1.80667	9.69
BraA10g016170.3C	10.4467	0.41	8.26333	21.9667	0.14	12.9467
BraA03g043230.3C	5.68333	0	2.52333	37.44	0	16.59
BraA02g037520.3C	1.01667	0	1.06	12.1833	0	9.10333
BraA09g047910.3C	32.4433	698.473	93.1667	13.8333	158.407	23.9667
BraA09g051580.3C	16.2533	6.62333	14.37	26.4233	4.39	18.68
BraA08g026680.3C	0.46	9.98667	4.36333	0	26.1033	6.52
BraA09g025170.3C	3.07	0.0833333	1.56	13.4267	0.513333	6.93667
BraA03g009900.3C	0.113333	14.1933	5.39333	0.113333	25.2667	10.5233
BraA01g007110.3C	1.7	0	1.00667	11.8033	0	6.87667
BraA03g028170.3C	6.59333	2.04667	2.99667	11.1033	0.36	7.34333
BraA08g035230.3C	55.3433	2.82333	41.4167	110.557	14.5433	63.1467
BraA09g063810.3C	4.99333	0	0.48	19.76	0	10.21
BraA03g040570.3C	0.04	23.13	5.71667	0	27.68	8.20667
BraA03g028180.3C	7.03	1.11333	6.2	10.4167	0.116667	6.32
BraA03g011130.3C	10.1567	0	3.21667	113.527	0	147.977
BraA06g033030.3C	2.12	4.05	1.22667	13.9567	2.18333	10.7933
BraA09g035670.3C	2.86	0.433333	2.36333	17.21	2.14667	10.4267
BraA03g028220.3C	11.9967	0	8.71667	8.75	0.0166667	6.18333
BraA03g038160.3C	2.23333	7.95	3.76	2.70667	44.4233	16.6633
BraA03g025040.3C	4.93667	0.5	5.49667	83.0133	4.17	29.6
BraA04g030600.3C	0.546667	16.1167	5.91667	41.37	6.64667	29.4433
BraA03g022860.3C	53.78	463.897	73.6767	838.767	925.51	275.837
BraA03g006550.3C	145.147	11.52	112.9	61.8567	13.0633	55.2933
BraA05g042090.3C	2.15667	34.51	6.71	0.353333	15.9367	4.58333
BraA03g005190.3C	2.95667	0.66	2.55	14.98	2.04	12.4967
BraA01g033350.3C	62.3267	23.7767	48.1233	97.2367	29.4333	68.42
BraA06g044590.3C	5.33667	18.55	8.14	4.81667	49.5533	21.4667
BraA09g063470.3C	1.32	0.216667	1.03667	11.6533	1.51	9.5
BraA03g028490.3C	0	17.3533	7.69333	0.0133333	18.0567	5.57667
BraAnng004400.3C	3.29333	0.01	2.63333	5.82333	0.0266667	3.98333
BraA09g014400.3C	113.207	44.1567	93.0433	1.88333	11.6833	2.17
BraA03g015020.3C	1.53667	0	1.58333	8.33	0	4.54667
BraA06g035080.3C	5.94	0	3.09667	4.93	0	2.76
BraA03g030780.3C	13.0933	1.31	4.95333	17.8567	0.16	8.06
BraA07g006630.3C	11.41	0	7.18333	15.4167	0	8.71667
BraA02g021280.3C	15.17	0	12.3167	25.7467	0.0566667	17.1967
BraA02g024080.3C	4.87	0.31	4.33667	15.8367	0.856667	9.21
BraA06g008300.3C	1.17	0.213333	1.39667	3.03	0.59	2.73333
BraA04g001200.3C	3.82333	29.2667	13.9033	6.38	62.41	18.94
BraA04g026660.3C	1.79333	86.2133	50.6033	0.723333	47.4167	14.4467
BraA08g022620.3C	11.4633	0.843333	8.97667	6.88333	0.423333	5.26333
BraA06g000630.3C	14.5833	7.41667	17.5833	57.2367	18.0833	40.7533
BraA01g004190.3C	39.56	11.6767	34.2333	135.873	43.1067	105.663
BraA04g013280.3C	29.2233	4.32667	21.45	41.73	6.20667	20.87
BraA03g004400.3C	5.67	0.0933333	4.50333	13.7667	0.293333	7.33333
BraA06g007460.3C	0.0466667	4.21667	3.08	0.0566667	14.5067	4.78333
BraA03g000110.3C	2.35	0.396667	1.59667	4.48667	0.523333	4.13
BraA06g029980.3C	3.07667	0.0466667	2.1	23.9733	0	8.24667
BraA03g011170.3C	8.23	1.33667	4.92667	14.41	4.67	19.23
BraA01g001920.3C	3.26667	1.20333	2.94667	18.5667	4.42	13.1333
BraA06g030600.3C	76.74	5.55	60.7867	22.3533	3.85333	19.0133
BraA01g005640.3C	7.25667	0.976667	5.22	9.65333	1.19	6.78
BraA09g006070.3C	66.4867	13.5967	50.5233	69.9167	20.9	47.5167
BraA04g014950.3C	4.25333	21.35	5.96333	0.13	22.1133	7.02333
BraA07g032900.3C	13.6867	0.876667	9.72667	9.40667	0.75	6.12667
BraA06g000210.3C	6.07	54.1867	18.5067	25.06	195.593	75.6867
BraA10g029310.3C	5.13	0.04	3.14	9.24667	0	6.43333
BraA10g032070.3C	7.31	1.04667	4.00667	14.3033	2.50667	10.36
BraA09g061290.3C	7.22667	0.946667	4.43333	7.48333	0.693333	5.76667
BraA02g030180.3C	4.81	0	4.21333	6.63	0	4.67667
BraA03g029050.3C	6.63333	146.207	13.9567	113.64	188.163	88.6267
BraA03g018770.3C	4.23333	0.09	3.00667	15.6733	0.0466667	11.9133
BraA02g039240.3C	6.96667	1.49	2.90333	190.75	24.9	79.14
BraA03g057700.3C	6.13333	0	3.90333	10.87	0	3.95333
BraA04g029900.3C	1.39667	0.513333	1.41	13.73	1.65333	5.82
BraA04g006250.3C	0.483333	16.0733	2.11667	0	13.9867	4.28333
BraA10g009650.3C	0.61	1819.23	364.22	0.736667	2755.41	887.78
BraA03g007740.3C	2.25333	0.0133333	1.97333	4.93667	0.0566667	3.21
BraA04g017290.3C	4.80333	0	2.4	5.81667	0	4.88333
BraA09g023100.3C	473.21	5.45333	340.247	73.44	13.1267	63.2767
BraA06g033100.3C	4.86333	0	4.19	8.09667	0	4.99
BraA03g058730.3C	9.93333	5.22667	14.31	0.303333	11.8467	1.06
BraA07g005430.3C	0.06	116.143	57.53	0.0366667	65.45	21.7267
BraA08g035500.3C	10.6	0.613333	9.56667	8.76	0.973333	7.08333
BraA03g042600.3C	255.85	1575.42	335.233	680.617	1269.73	441.567
BraA08g023010.3C	19.9	0	14.8567	18.9967	0.06	13.0467
BraA03g015000.3C	2.16	0	2.76	6.79	0	2.85667
BraA03g007440.3C	1.14667	6.57667	1.34333	83.2233	23.9633	76.66
BraA02g019240.3C	132.29	377.913	165.467	51.5933	202.957	66.7267
BraA06g031200.3C	0.01	3.15333	1.42	0	12.2133	3.38
BraA07g035910.3C	4.81	21.1633	9.39	1.83	11.78	3.78667
BraA05g002650.3C	0.69	5.56	0.536667	3.09333	15.02	4.50333
BraA04g015160.3C	1.6	3.76	1.77667	40.3833	10.7933	32.1667
BraA10g016160.3C	7.37333	2.98667	6.05	11.5967	2.33667	9.02667
BraA05g033340.3C	7.32	23.3467	9.17333	24.3233	33.6633	14.7067
BraA01g007870.3C	87.32	32.5333	70.4767	106.29	28.0133	71.9267
BraA05g025530.3C	4.58333	0.08	2.20333	8.69667	0.356667	4.86
BraA04g001030.3C	1.34333	0	1.01667	5.28	0	3.41333
BraA07g015790.3C	54.4367	370.49	153.68	9.46333	171.337	37.47
BraA05g014740.3C	0	1.99	0.09	0.243333	10.65	2.48667
BraA09g011700.3C	8.45333	0.05	5.66333	9.19333	0.0866667	4.69333
BraA10g000820.3C	71.54	104.883	40.1433	70.9167	229.29	97.73
BraA08g011570.3C	3.41333	0	2.11	16.5967	0	8.24333
BraA10g009330.3C	0.77	14.96	5.6	1.3	15.64	4.63667
BraA04g017950.3C	0	5.61333	1.65667	0	18.2833	8.62667
BraA10g027490.3C	0.483333	2.28	0.366667	13.7133	5.37667	15.3733
BraA01g033330.3C	3.48333	56.4667	11.4367	6.28667	66.1933	25.9267
BraA05g026310.3C	72.7867	188.597	91.88	56.2033	278.28	115.12
BraA05g030800.3C	2.41667	0	1.19667	6.22333	0	4.62333
BraA01g010350.3C	5.34667	2.28667	4.59333	9.95333	2.60667	7.49667
BraA01g004850.3C	3.42667	0	2.42667	4.45	0	2.94667
BraA03g034880.3C	2.06667	0.456667	1.89	42.99	10.8667	36.2633
BraA08g019950.3C	2.53333	0.73	2.12	49.04	10.74	41.8033
BraA06g035460.3C	3.77	0.573333	2.21667	5.63667	0.916667	5.06667
BraA05g014830.3C	12.0667	67.36	15.78	21.2867	93.0467	34.47
BraA06g002980.3C	3.04667	0.356667	2.58667	9.71667	1.67667	6.30333
BraA10g005700.3C	11.6533	45.0133	19.84	6.02667	60.9933	24.3867
BraA05g035080.3C	5.79333	1.26667	4.40333	17.9233	3.23333	10.4733
BraA10g009850.3C	2.08333	14.0367	6.03333	1.55	21.3233	9.09667
BraA03g004100.3C	3.83	0.613333	2.48	3.07333	0.556667	2.8
BraA02g040840.3C	7.62333	2.34667	4.89	24.0367	6.81	18.4267
BraA01g011210.3C	33.7667	5.87333	30.6433	34.2	8.89	25.52
BraA10g002270.3C	4.42	0.346667	2.93333	16.19	1.59	8.57
BraA09g004740.3C	3.74	0.0366667	3.96	11.5833	0.193333	5.81333
BraA06g035390.3C	6.3	1.20667	6.22667	15.54	1.17	9.41333
BraA05g014700.3C	40.4433	7.89	33.61	42.82	7.45	39.7767
BraA07g015760.3C	2.56667	0.103333	1.96333	3.50333	0.0533333	2.42
BraA01g009280.3C	0.983333	9.89667	3.61333	0.0166667	15.95	6.63333
BraA05g009050.3C	8.15333	1.3	4.93667	11.3367	2.20667	8.56667
BraA07g008890.3C	7.34667	2.04333	5.72333	13.1467	2.68333	8.91333
BraA04g030050.3C	68.7833	14.0733	63.5833	0.0366667	4.99	0.223333
BraA03g017510.3C	47.34	175.61	55.27	219.713	595.543	250.537
BraA03g038060.3C	36.4567	142.24	59.2767	15.41	93.3433	29.0633
BraA02g008810.3C	26.29	11.3567	12.0633	55.9367	11.96	38.52
BraA03g031300.3C	1.65667	14.85	4.28667	315.27	114.85	240.943
BraA10g006100.3C	2.30333	5.23	1.62	23.25	5.20667	15.88
BraA06g023670.3C	2.72667	0	1.75333	6.38	0	2.01667
BraA05g016500.3C	2.01	0.263333	1.39	3.12	0.07	2.08
BraA10g022460.3C	7.91	122.97	56.5867	7.14333	106.067	33.3867
BraA04g002160.3C	5.53333	2.11333	4.98333	17.0233	3.65667	10.3133
BraA07g015820.3C	0.06	49.16	15.9067	0.0466667	26.48	8.16333
BraA10g032300.3C	1.67667	0.193333	1.30333	11.0967	0.89	5.36333
BraA01g005390.3C	8.71	0.166667	5.45667	15.3433	0.94	6.53667
BraA03g006000.3C	2.73	14.14	6.27333	0.406667	25.4933	9.57667
BraA04g022180.3C	0.0266667	5.79667	0.223333	7.37333	35.4933	11.3467
BraA03g007430.3C	2.58667	0	2.55	7.89333	0	4.62
BraA09g012230.3C	5.75	1.92	4.82333	14.3833	3.41333	10.6267
BraA01g044420.3C	2.81667	26.2833	9.9	1.57333	25.6667	10.5867
BraA09g018740.3C	178.583	1105.7	223.133	364.153	561.507	150.767
BraA01g000090.3C	0.36	6.1	2.07	0.126667	12.9133	5.01333
BraA05g035720.3C	7.94333	2.03667	5.94333	36.4067	7.45667	23.3933
BraA02g021330.3C	10.1733	4.17	9.19	19.6033	6.05333	15.3267
BraA01g012600.3C	5.4	22.6167	6.20333	9.66667	26.2267	10.7367
BraA08g032340.3C	1.05667	86.5367	8.35333	0.756667	27.5233	6.44667
BraA01g011050.3C	10.28	114.34	15.6133	31.3767	143.703	39.83
BraA09g019250.3C	250.703	22.2233	191.097	121.557	39.5133	87.38
BraA05g000160.3C	1.41	0.04	1.20667	3.65667	0.0233333	1.8
BraA04g030340.3C	27.2433	6.86	21.6233	116.173	25.94	65.73
BraA02g021910.3C	1.79333	0.213333	2.31333	8.64667	0.6	4.73333
BraA06g027090.3C	3.42333	0.493333	2.83667	13.8267	1.94667	9.62333
BraA05g015060.3C	0.243333	5.28667	1.51667	0.14	6.73	2.22667
BraA07g030440.3C	3.92333	0.476667	2.02667	19.6733	6.73667	17.6033
BraA03g027520.3C	11.0767	0	6.30333	2.66	0	1.85667
BraA09g043780.3C	1.65	7.16	2.22	10.6167	3.15667	14.8467
BraA02g020380.3C	8.55333	0	5.18	12.1967	0.0533333	6.92333
BraA03g010260.3C	0.24	2.8	1.01	0.116667	3.85	0.826667
BraA01g004650.3C	0.44	4.16	1.95	0.143333	5.91333	1.85333
BraA09g011320.3C	0.706667	4.66667	0.96	0.313333	54.0367	14.0767
BraA05g036840.3C	7.43	2.45	6.84	20.3467	5.16333	13.8767
BraA06g038690.3C	5.84	17.5033	8.73	18.3833	75.11	20.73
BraA03g031720.3C	3.16667	1.61667	3.46333	8.05333	1.89667	6.81
BraA03g000470.3C	0.0966667	40.61	15.2733	0.0833333	91.9067	34.63
BraA05g038510.3C	3.05333	1.25333	2.88	11.4767	2.21333	7.33667
BraA07g001580.3C	37.72	10.1467	25.9667	57.82	20.0067	41.2967
BraA01g008590.3C	0.673333	18.5567	1.07	11.5433	10.71	3.77667
BraA10g021990.3C	69.0467	7.74667	55.8533	80.79	24.24	60.6533
BraA02g041680.3C	4.02667	0.68	2.52	9	2.03	6.91667
BraA06g000980.3C	0.33	5.19	4.46667	47.7767	1359.43	495.51
BraA10g016210.3C	7.43	2.07333	5.56667	26.37	4.92667	15.71
BraA09g060720.3C	5.56	0.293333	4.26	5.18	0.246667	2.74
BraA03g014010.3C	14.4533	5.58	14.4733	16.0367	5.31	13.1267
BraA05g016350.3C	7.53667	0.883333	2.97	16.1833	2.56333	12.01
BraA08g035330.3C	610.113	32.8533	389.877	116.05	19.38	109.733
BraA01g032050.3C	0.83	21.4267	6.62667	0.29	14.2233	2.68667
BraA10g015680.3C	14.7067	2.81667	12.2167	11.2933	4.24	10.2867
BraA03g044380.3C	0.363333	5.23333	1.19333	1.1	17.77	5.00667
BraA08g022160.3C	1.80667	0	1.35	11.9267	0	3.7
BraA09g020290.3C	52.2233	0	18.37	5.15333	0	2.76
BraA06g001260.3C	7.01333	2.09333	4.76667	56.5867	11.17	29.1733
BraA05g038800.3C	5.37333	0.776667	4.44	11.8867	0.876667	6.55667
BraA01g013540.3C	13.32	7.72	6.51333	22.0267	3.50333	15.9133
BraA06g028460.3C	69.4367	215.473	89.8633	10.47	78.9333	19.09
BraA01g016940.3C	0.0833333	1.25667	0.343333	0.0266667	5.07333	1.49667
BraA08g023390.3C	245.597	64.3667	200.717	264.887	73.0733	167.99
BraA04g022090.3C	0.243333	43.9833	8.82333	8.02667	44.8167	16.5433
BraA05g037260.3C	4.24333	0.34	2.8	5.04	0.506667	3.64
BraA10g019590.3C	26.5867	1.34	22.2267	14.4867	5.82333	35.26
BraA04g021390.3C	4.89	1.78667	4.71	12.5533	3.57333	10.2067
BraA05g033960.3C	6.4	3.06333	10.0833	13.9567	4.15667	11.51
BraA03g010320.3C	7.49	0.553333	2.02	16.44	0.113333	4.41667
BraA09g010180.3C	13.17	4.65	11.55	12.28	2.68667	8.97333
BraA07g031280.3C	1.71333	0.69	1.62333	8.56667	2.57	5.65667
BraA10g009600.3C	0.103333	9.25333	2.79667	0	18.9467	4.68333
BraA06g015170.3C	30.3567	11.86	25.19	90.2833	29.74	65.43
BraA01g041170.3C	0.71	2.43333	0.716667	0.54	4.20333	0.853333
BraA03g041300.3C	1.25333	0	1.63667	8.35	0	7.04667
BraA07g042700.3C	14.5033	43.4533	7.55667	15.0267	8.55667	62.0633
BraA08g035040.3C	1.93333	0	1.01	3.36333	0	1.86
BraA05g008940.3C	5.82667	0.616667	2.89667	20.6533	2.09	9.45
BraA06g011070.3C	2.5	0.7	2.40333	3.89	0.68	3.36
BraA02g027150.3C	27.57	326.927	55.2	183.81	274.123	127.343
BraA09g052150.3C	0	9.74333	3.65	0	9.11667	1.98667
BraA10g002300.3C	5.27333	0.84	3.72333	13.56	3.03	10.56
BraA03g021530.3C	0.68	0.15	1.69667	20.87	2.85333	15.23
BraA08g012460.3C	0.28	2.34667	0.8	0.453333	11.1033	4.21667
BraA09g013800.3C	28.72	4.42333	21.8267	48.8367	11.41	32.06
BraA09g054200.3C	0.216667	2.77	0.62	0.0466667	3.42667	0.8
BraA07g028970.3C	7.11333	2.81	7.35333	1.26667	5.72	1.96
BraA04g003440.3C	0.736667	25.2867	6.92667	1.54	19.52	8.59
BraA06g025040.3C	0.163333	5.85667	0.62	0.45	5.36667	0.833333
BraA08g020340.3C	0.323333	1.01333	0.316667	23.8267	8.62333	19.72
BraA09g002470.3C	25.41	23.1667	10.15	144.173	56.9333	140.157
BraA06g043200.3C	2.84	0.526667	1.54	5.07667	1.18667	4.07333
BraA02g027990.3C	22.5833	57.09	28.2267	486.333	157.887	349.88
BraA09g013860.3C	40.5567	16.2167	35.6833	0.796667	4.09	1.09667
BraA07g034350.3C	0	1.61	0	47.6733	3.54667	20.4767
BraA07g019220.3C	3.40333	7.78667	6.95667	2.74333	9.63333	4.5
BraA08g010250.3C	25.9533	0.0433333	19.0267	3.32333	0	2.10333
BraA03g050250.3C	0.423333	1.69667	0.456667	1.43667	8.73667	2.65333
BraA05g016300.3C	15.3933	5.80333	13.5267	32.84	8.08333	21.7567
BraA03g009870.3C	2.49	0.136667	1.32667	6.85667	0.03	3.29667
BraA10g026480.3C	6.25667	0.37	4.08333	11.37	1.62667	6.88333
BraA02g016440.3C	4.95	0.756667	3.32667	9.06333	1.13	5.54333
BraA05g032830.3C	7.76	37.99	17.7833	0.0566667	2.27667	0.16
BraA03g028320.3C	12.6367	2.74333	15.84	179.41	21.46	72.3933
BraA06g040480.3C	0.34	7.87333	0.216667	0.196667	17.7	2.12
BraA09g000490.3C	3.14	0.95	2.38	9.68	2.25667	6.58333
BraA08g024310.3C	10.2233	0.353333	6.28667	4.14667	0.416667	3.29333
BraA09g046660.3C	1.54667	0	1.39333	5.00333	0.116667	3.73667
BraA03g038570.3C	1.92	0.836667	2.74333	15.1133	2.50333	9.18667
BraA09g004830.3C	22.6	7.03	19.5967	35.0867	11.68	27.3333
BraA07g007920.3C	0.273333	12.87	4.79	0.0166667	21.3733	10.4033
BraA06g035240.3C	17.9233	4.42333	13.8933	18.6733	5.19667	12.5433
BraA09g051950.3C	7.05333	0.72	5.15333	5.98	0.876667	4.44667
BraA07g011180.3C	0	3.65333	1.99667	0	15.62	5.74667
BraA06g027650.3C	12.05	5.23	10.9467	62.97	25.9933	53.0633
BraA07g042250.3C	2.86667	0.143333	2.5	2.73333	0.19	2.12
BraA04g030230.3C	0	2.4	2.01667	0.333333	20.64	4.87333
BraA08g024200.3C	8.34667	1.14	6.38	8.07333	1.65667	4.71333
BraA09g006060.3C	3.19	1.35333	2.74333	4.04	0.96	2.75667
BraA10g006730.3C	0.92	4.32333	3.71667	1.95667	8.79333	4.37333
BraA02g006250.3C	0.183333	39.1367	2.12667	1.76	10.8533	3.23667
BraA07g022770.3C	171.45	1132.56	254.437	302.15	822.713	247.08
BraA04g031340.3C	14.93	81.0533	27.7967	4.68	28.46	13.1567
BraA03g008180.3C	11.5733	2.22667	9.45667	20.08	3.98667	13.4933
BraA03g005740.3C	4.43	35.6433	15.0133	7.94667	43.2933	19.9533
BraA05g008930.3C	7	1.02667	2.8	22.42	1.93	10.54
BraA09g002420.3C	9.21333	0.846667	6.49667	14.55	0.61	8.56667
BraA02g010840.3C	0.53	10.0867	1.92	0.433333	7.32	2.32333
BraA10g029280.3C	1.56333	0.0233333	1.09333	4.45667	0.146667	2.32667
BraA06g003230.3C	12.2367	4.93333	9.96	21.27	5.33333	15.3933
BraA02g018470.3C	4.71333	10.99	13.0533	5.89667	42.78	18.9233
BraA09g059750.3C	2.24333	89.74	5.02667	10.2967	17.0067	3.79333
BraA06g036470.3C	2.13667	0.29	1.48333	6.21667	0.64	4.35
BraA05g013060.3C	0.573333	153.25	70.1533	0.0733333	188.667	89.3767
BraA07g008160.3C	4.44333	1.14667	4.12	15.6333	4.32	10.82
BraA07g038650.3C	1.61	0.993333	4.64667	40.78	5.61333	22.1967
BraA02g017260.3C	1.60333	0.573333	1.35	2.38333	0.396667	1.91667
BraA02g007380.3C	15.6967	2.34333	11.2233	19.3567	5.10333	11.9
BraA05g026770.3C	1.67667	0	1.24667	3.28667	0	1.66333
BraA09g011370.3C	5.04667	1.26333	4.16333	15.16	5.54667	14.14
BraA03g011110.3C	4.41333	1.16	4.1	22.15	4.62333	14.1533
BraA03g005030.3C	7.16333	2.27	6.64333	15.2867	3.45	10.34
BraA02g042760.3C	1.07333	4.52333	1.77333	0.266667	3.47667	1.31333
BraA02g017690.3C	50.4733	18.1167	47.19	54.01	19.0967	42.97
BraA03g015410.3C	5.02	39.4733	18.2767	0.986667	46.01	17.7467
BraA01g021300.3C	1.68333	3.62333	1.80333	3.38333	15.1033	6.50333
BraA10g003620.3C	0.08	32.6733	0.733333	0	4.80333	0.54
BraA04g003370.3C	525.753	3216.74	851.51	30.95	582.007	52.3833
BraA10g003540.3C	0.196667	3.58667	0.743333	0.14	6.53	1.76
BraA02g013990.3C	2.15	0.156667	1.10333	2.05667	0.26	2.37
BraA04g021020.3C	1.32	15.3067	4.53333	1.33333	12.1833	2.52
BraA05g000740.3C	0.133333	1.64	0.41	0.533333	3.51333	0.71
BraA04g030330.3C	52.3967	6.04	42.79	61.1667	11.9233	41.5033
BraA03g005040.3C	2.16	0.616667	1.85333	10.9267	2.18	7.1
BraA09g060230.3C	10.7633	2.53333	7.04667	13.4533	3.07	8.4
BraA07g012860.3C	9.84667	30.1133	7.07	0.703333	4.72	0.826667
BraA08g032100.3C	2.44	12.5667	5.01667	2.93333	16.79	7.18333
BraA02g016300.3C	9.30667	7.71333	4.03333	24.0167	12.7633	42.2
BraA06g033310.3C	13.3333	2.04	9.81333	8.62333	2.12667	8.85667
BraA06g009700.3C	2.17667	0.556667	1.88667	5.14333	1.26667	3.84667
BraA08g004690.3C	4.83	0.873333	3.96	11.4533	3.64667	8.25
BraA01g039470.3C	7.83333	76.08	13.5233	4.51	10.6167	4.08333
BraA01g007850.3C	3.01	0.326667	1.31667	8.64667	1.46	4.88
BraA09g003510.3C	0	3.11667	0.0833333	0.0166667	3.58	1.46
BraA09g040030.3C	2.10333	18.34	8.62	3.70333	12.7067	6.31333
BraA09g043250.3C	4.89667	0.13	2.33667	13.5633	1.68333	10.1433
BraA09g025320.3C	6.50667	19.51	7.81667	69.2667	17.76	38.4233
BraA05g040740.3C	72.6467	762.47	78.48	98.0567	165.7	61.74
BraA09g019910.3C	9.22	28.7533	11.3533	38.27	89.4167	39.3367
BraA02g040370.3C	1.26667	0.253333	1.21333	4.31	0.266667	2.03
BraA02g028310.3C	0.273333	20.3267	1.24333	72.5067	31.2333	6.43667
BraA03g027290.3C	4.05	87.4733	9.47	5.10667	16.41	3.62667
BraA09g022020.3C	2.12	0	1.11	4.18667	0	1.71
BraA09g048600.3C	5.90333	2.53	5.11	20.3767	5.70333	12.7967
BraA07g027960.3C	5.41667	102.37	12.5867	2.39	18.27	3.06
BraA03g005730.3C	1.17667	12.1067	3.40667	0.876667	11.5933	4.51333
BraA02g006290.3C	98.1467	3.78	49.4133	63.5533	24.4367	69.77
BraA02g007320.3C	2.6	0.916667	2.63333	3.89	1.03667	2.67333
BraA06g003360.3C	146.78	27.9367	112.35	67.9667	19.6367	54.6433
BraA04g030200.3C	2.71667	46.9367	5.80333	30.76	32.8833	14.57
BraA07g036640.3C	0.486667	0	1.65333	2.66333	0	1.99667
BraA09g001350.3C	5.40667	1.57667	3.98667	13.58	3.11667	9.97333
BraA10g030390.3C	2.99333	0.0433333	1.40333	1.58	0	1.04333
BraA05g039450.3C	8.73333	3.15333	7.18	41.18	13.6333	30.9633
BraA09g036210.3C	0.263333	3.18	2.14667	0.546667	5.36333	1.40333
BraA06g028240.3C	0.0666667	12.67	0.88	2.06667	9.88333	3.12333
BraA07g005830.3C	2.83333	0	1.46	7.28333	0	3.68333
BraA10g020770.3C	5.79333	13.3433	6.55	0.0366667	3.84333	0.853333
BraA02g032090.3C	3.58	0.0466667	3.46	7.54667	0.0566667	3.61667
BraA09g031080.3C	0.346667	3.15667	0.84	0	3.31333	1.49333
BraA03g016110.3C	2.41667	5.69	2.75333	12.89	2.67667	7.60333
BraA07g002920.3C	0.206667	2.31333	0.66	0.0533333	3.49667	1.22667
BraA07g000490.3C	5.93	12.54	6.24333	0.383333	7.97	1.12333
BraA02g010850.3C	1.88333	41.14	2.77	2.58667	6.91	2.2
BraA09g030720.3C	1.56	22.46	6.37667	0.07	29.46	12.8467
BraA03g020390.3C	2.38	13.5467	5.27667	8.25	60.4467	26.58
BraA01g007810.3C	1.23	3.93333	1.91667	17.9467	5.48	13.03
BraA09g050150.3C	0.0933333	6.44	2.27333	0.11	32.03	14.11
BraA04g031750.3C	2.90667	27.8567	4.13667	24.07	24.16	10.9467
BraA01g003600.3C	0.48	1.69	0.166667	0	1.07333	0.0533333
BraA08g035340.3C	4.68	1.05667	3.19333	6.01667	1.74333	5.22667
BraA06g011160.3C	1.66333	7.74333	1.42	0.81	8.15667	1.65
BraA02g020420.3C	0.59	26.4433	2.24333	0.0233333	1.68667	0.11
BraA07g033830.3C	1.77667	1.15667	3.4	0.483333	4.57667	1.16667
BraA06g035490.3C	5.32333	3.39333	2.18333	71.9333	3.82	94.37
BraA05g035990.3C	3.62333	14.63	3.2	48.8833	13.7167	43.1567
BraA10g031130.3C	1.86667	0.566667	1.58333	6.86	0.86	3.20333
BraA04g031090.3C	0.703333	11.5433	0.866667	1.15667	4.01	0.93
BraA06g028680.3C	101.017	11.1167	71.0967	23.76	7.97667	25.7033
BraA04g030680.3C	5.63667	2.87667	6.02	0.0333333	2.87667	0.43
BraA06g011580.3C	1.22333	12.4833	1.07	7.62	5.62	1.87333
BraA03g056960.3C	2.94	17.2633	2.27667	12.8233	7.45	27.9
BraA05g009890.3C	16.9233	23.02	7.97333	27.4267	9.14667	63.7567
BraA07g041410.3C	13.8933	7.35333	17.6333	1.81	5.19667	1.04
BraA04g025790.3C	0.556667	2.01	0.183333	50.6367	10.5433	39.84
BraA09g042670.3C	41.54	174.88	76.64	21.69	133.373	48.45
BraA10g013290.3C	68.7367	511.57	94.9367	109.957	159.887	57.0733
BraA01g039380.3C	0.303333	4.76667	2.35667	0.36	8.37333	2.34667
BraA05g038140.3C	9.22	2.95333	6.95333	21.0933	8.85333	19.0067
BraA06g002000.3C	0.483333	2.20333	0.613333	30.2767	280.66	116.707
BraA03g014130.3C	24.8533	12.8033	30.7767	1.08	12.7233	2.84667
BraA09g034160.3C	31.4133	9.96333	24.4133	31.32	11.7033	25.8767
BraA08g002470.3C	7.58	16.8633	5.84333	31.09	16.8633	43.8
BraA04g025030.3C	33.89	12.37	30.65	61.3233	15.9967	32.2733
BraA03g041310.3C	4.28	1.05	4.05667	38.87	4.01667	20.2433
BraA10g027520.3C	5.16667	11.7933	3.8	49.0567	12.2633	41.98
BraA10g003870.3C	7.39	4.39333	12.4067	1.25667	6.27333	1.76
BraA09g014520.3C	4.39	0.09	2.06333	9.47	1.83	5.07667
BraA10g009230.3C	3.03667	0.573333	2.66333	4.51333	1.36333	3.63
BraA04g000760.3C	0.18	3.65667	0.766667	0.74	7.07333	3.40333
BraA06g035230.3C	0.0766667	3.44	1.21333	0.173333	8.09333	3.03333
BraA07g031940.3C	43.71	3.36667	27.5633	20.57	5.60667	19.3433
BraA02g008730.3C	2.33	0	3.54	10.6	0.0766667	5.31
BraA06g011310.3C	2.20333	1.85333	4.96333	2.97667	11.0767	4.39333
BraA05g031260.3C	1.93667	0.12	1.21333	4.06667	0.176667	2.17333
BraA01g031990.3C	12.6067	29.1767	8.73333	1.13	11.44	2.89333
BraA03g011290.3C	1.89333	5.29667	2.17333	39.13	17.78	97.9267
BraA06g035200.3C	0.733333	5.15667	1.54	0	3.66333	1.22333
BraA01g032180.3C	4.24	0.536667	2.75	5.46	0.36	2.38333
BraA01g041690.3C	1.32	0.246667	1.19	2.47333	0.516667	1.90667
BraA10g026900.3C	4.39333	0.973333	4	6.53667	1.47667	3.68667
BraA10g011470.3C	2.54333	99.97	6.47667	5.22333	12.3533	3.62
BraA06g016910.3C	7.49333	3.74	7.67333	0.493333	2.46667	0.43
BraA01g008110.3C	27.0233	6.4	28.67	45.2	14.0367	33.0967
BraA01g032670.3C	1.77333	0	1.72667	3.32333	0	1.87667
BraA02g007660.3C	13.72	280.627	38.3	27.5833	84.99	32.0733
BraA04g013670.3C	1	1.30333	0.356667	4.22	3.08667	0.83
BraA09g060750.3C	6.98667	1.64333	4.29333	22.63	5.18333	14.8033
BraA09g019360.3C	24.52	59.8333	29.5	3.73	10.5367	2.68333
BraA02g045800.3C	10.16	2.70333	9.06333	16.92	4.75	11.2733
BraA10g001830.3C	37.4133	10.1933	21.39	64.0533	14.7333	31.8333
BraA02g009940.3C	78.12	10.86	77.3833	75.7533	17.2067	52.6467
BraA01g011260.3C	3.85333	1.08	2.81	5.91667	2.01333	4.95333
BraA07g026180.3C	3.08667	0.586667	2.04333	4.87667	0.33	2.19333
BraA02g037210.3C	0.19	1.56333	0.576667	0.0166667	2.68333	0.836667
BraA03g052600.3C	1.79	0.463333	1.49333	2.26	0.47	1.64667
BraA03g009500.3C	4.45333	0	5.52333	8.96667	0.266667	5.36333
BraA02g021100.3C	1.11	6.32667	0.703333	9.44	1.3	3.93
BraA08g009480.3C	0.743333	2.54	0.65	58.1667	22.7633	46.3933
BraA02g014600.3C	5.69333	1.81667	4.19	60.5933	19.3033	43.07
BraA06g014260.3C	1.94	17.2733	6.43	0.4	13.2567	6.45667
BraA05g010560.3C	11.6267	1.36333	9.46	9.39	4.93667	11.0833
BraA09g051570.3C	0.69	1.93667	0.406667	3.68	6.27667	1.97333
BraA02g009850.3C	5.56333	0.0666667	3.08667	16.03	1.68	8.58
BraA01g013770.3C	4.29667	12.7767	3.58333	3.62	7.13333	2.55
BraA03g013060.3C	2.27667	4.43	1.33	0.756667	5.02667	1.01667
BraA02g013300.3C	1.44	24.81	3.28667	67.7367	35.66	16.22
BraA04g004260.3C	3.1	8.84667	2.64	4.89	13.1233	5.92333
BraA09g013520.3C	8.56667	58.34	32.2733	5.84333	51.0133	23.5167
BraA02g039260.3C	0	1.21	0.223333	0	3.96333	1.1
BraA09g027850.3C	40.62	10.7767	32.2767	90.6333	32.66	65.55
BraA08g029700.3C	4.61667	10.4567	4.81667	225.637	43.0867	154.817
BraA02g024180.3C	1.16667	3.36	0.633333	0.16	2.62333	0.246667
BraA01g011890.3C	10.4133	2.61333	11.4433	21.4867	7.30667	16.0067
BraA03g042380.3C	1.03333	20.66	0.783333	3.09667	7.3	2.55
BraA03g034320.3C	1.71333	5.55333	1.87667	11.8133	3.18	7.75667
BraA08g016110.3C	0.243333	3.99333	1.44	0.19	4.07	1.77667
BraA05g028400.3C	8.79	3.33333	6.69333	15.1367	3.60333	10.9667
BraA10g021220.3C	3.52	0.413333	2.38	3.99	0.89	2.90667
BraA06g014860.3C	0.0333333	8.28333	0.116667	1.82	4.56667	1.63333
BraA09g056570.3C	1.96	0	1.09333	2.94	0	1.54
BraA01g040630.3C	2.61333	8.09333	3.17667	24.13	8.01667	17.0033
BraA06g027100.3C	9.92	3.26667	6.98	11.8367	4.05667	10.3333
BraA09g053610.3C	35.0167	27.95	15.6933	26.4267	60.0033	27.96
BraA05g013640.3C	0.273333	12.7567	4.44333	0.116667	9.80333	3.81667
BraA07g005530.3C	2.1	0.546667	2.34667	0.11	2.97	0.453333
BraA06g005770.3C	80.51	181.5	64.25	2.81333	6.60333	2.54333
BraA04g003800.3C	30.9433	72.7067	35.14	21.31	30.12	10.2767
BraA05g016280.3C	1.56667	0	1.34	4.33333	0	1.34
BraA01g020020.3C	1.27	2.38667	0.903333	57.62	12.2967	36.9433
BraA01g013640.3C	0.77	6.51667	2.32333	62.5033	26.6433	57.58
BraA09g013360.3C	2.42333	13.3533	3.29	33.8267	13.97	33.21
BraA04g029020.3C	2.31333	17.8933	6.17667	1.47667	18.1167	6.94667
BraA02g044360.3C	0.78	3.91	1.65	0.17	3.38	1.40667
BraA10g017480.3C	0.766667	0	1.07667	2.02333	0	1.36667
BraA10g026440.3C	9.44333	0.353333	8.23667	9.78667	0.993333	5.14
BraA05g039160.3C	12.5367	3.03667	8.93667	21.77	4.19	11.2133
BraA01g014860.3C	17.42	9.49333	27.2433	0.986667	8.21	1.81667
BraA09g044630.3C	6.37667	1.59667	4.80667	27.2	6.15667	18.1267
BraA06g028470.3C	3.45333	14.3767	6.97	10.15	34.2267	15.5333
BraA03g012770.3C	15.72	2.67333	12.4867	4.03333	2.52333	6.59667
BraA09g043070.3C	2.38	16.8967	6.54	349.523	50.82	106.62
BraA10g027510.3C	15.9167	0	11.57	2.64	0	2.31667
BraA05g015180.3C	72.23	3.81333	52.3533	16.3867	3.26	13.9567
BraA03g040880.3C	34.2067	241.143	54.61	105.05	144.663	66.2333
BraA05g012270.3C	0.983333	0.626667	3.23667	3.52333	9.39333	3.45667
BraA09g045660.3C	4.23	11.2433	3.96	0.266667	6.86	1.73667
BraA06g001710.3C	1.65667	4.31	0.876667	8.98667	2.05	5.50333
BraA01g028180.3C	0.903333	2.75	3.03	12.3033	5.46667	11.6633
BraA05g002440.3C	13.0333	1.36333	8.96	15.3133	3.00667	9.30667
BraA07g011630.3C	0	2.80667	0.993333	0	3.17	1.07
BraA05g038170.3C	1.71	0.556667	1.71	30.8533	4.73667	13
BraA05g032750.3C	30.7533	149.75	33.55	184.203	377.94	188.357
BraA07g011370.3C	2.45333	0.723333	1.75667	6.00667	1.95667	5.1
BraA06g033020.3C	2.49667	19.83	1.71333	20.0567	7.42333	15.9033
BraA02g042300.3C	0.0866667	3.68	0.336667	2.57	4.72333	1.70333
BraA07g041640.3C	0.02	1.15667	1.00333	0.173333	7.48	3.48
BraA06g008370.3C	1.01333	0.7	1.52333	0.503333	0.343333	1.06
BraA03g006320.3C	10.2067	3.89333	8.96667	17.6267	5.61	11.7267
BraA04g017930.3C	2.42	15.1333	9.00667	1.62333	16.0233	5.65667
BraA08g016660.3C	11.1133	23.6767	11.5067	0.536667	4.50667	0.74
BraA02g035300.3C	4.11333	45.97	4.78333	26.25	19.5867	8.87333
BraA01g004700.3C	2.50667	6.90667	2.94	34.3167	10.2067	22.5933
BraA05g020380.3C	5.12	0	1.94	2.62333	0	1.75
BraA07g031220.3C	1.68	0.176667	1.54667	2.04667	0.186667	1.50333
BraA09g060880.3C	69.1667	24.1367	56.3833	108.18	50.0967	101.693
BraA01g007180.3C	10.0967	1.62333	8.89333	65.24	21.9333	56.03
BraA06g008290.3C	2.81	0.99	3.02333	5.5	2.57667	5.28333
BraA10g031690.3C	2.85333	12.1967	6.99333	1.34	8.51333	4.14
BraA06g001700.3C	0.8	11.21	0.2	81.3867	33.3	111.377
BraA04g030550.3C	0	3.69333	1.17	0.09	9.78667	3.36333
BraA06g027220.3C	8.19667	13.51	5.01667	53.58	24.9167	92.5933
BraA08g018780.3C	1.88333	0.0433333	1.91667	3.08667	0.163333	2.78333
BraA05g039540.3C	4.27333	1.2	3.34333	9.48	2.83	6.63333
BraA05g037290.3C	0.546667	6.02	1.11	60.59	13.15	28.2767
BraA09g023530.3C	2.93	26.4267	5.31	187.413	54.5433	110.113
BraA04g013980.3C	26.7733	13.2333	28.8	1.51	6.07667	2.12667
BraA06g016760.3C	5.36667	20.4633	5.6	30.6433	33.73	14.1567
BraA09g061180.3C	29.5833	9.29333	37.4533	0.836667	8.62	0.98
BraA09g033060.3C	0.13	1.81	0.05	1.96333	4.50333	1.88333
BraA03g013250.3C	18.2067	6.18667	17.1833	1.61667	8.66333	2.21667
BraA05g034640.3C	3.85333	0	2.46667	10.0667	1.59333	6.21667
BraA07g014390.3C	3.60667	7.64333	2.96333	2.61333	8.29333	3.55333
BraA09g004240.3C	4.35333	2.68	5.43333	81.1333	26.52	60.4333
BraA03g059440.3C	1.96	4.84667	1.66333	9.82667	5.90667	17.3967
BraA05g033020.3C	13.4567	44.7933	10.85	120.937	54.3767	109.317
BraA08g001310.3C	0.493333	24.64	1.02667	6.53667	10.21	3.85
BraA04g003720.3C	13.5067	18.6467	8.41667	70.43	43.43	142.143
BraA05g036100.3C	0.693333	3.51333	2.07	0.0566667	2.25667	0.65
BraA01g000030.3C	0.0433333	1.96	0.696667	0.0333333	3.27667	1.15667
BraA07g039370.3C	3.05667	0.226667	2.37	6.18	0.593333	3.27333
BraA07g034290.3C	3.60333	13.24	6.02667	48.4667	7.28667	21.87
BraA04g030620.3C	0.343333	18.87	2.29333	11.0233	5.55	11.6467
BraA10g003860.3C	13.02	6.12	14.3433	0.84	3.12667	0.986667
BraA07g020910.3C	28.5833	14.5467	13.9333	98.4667	34.2033	141.91
BraA07g006160.3C	0	13.8167	0.813333	0	12.4433	1.59667
BraA02g030530.3C	1.37	5.46	3.79	0.356667	1.43333	0.403333
BraA02g020090.3C	2.14	7.83667	1.57667	0.73	5.64333	1.33
BraA09g038320.3C	0.223333	3.04333	0.436667	26.66	17.35	6.89333
BraA06g031410.3C	3.56333	0.883333	2.80333	4.34333	1.30333	3.38667
BraA10g007840.3C	1.09333	10.6533	2.88667	1.55	8.90667	3.72333
BraA03g039360.3C	0.14	2.39333	0.346667	0.0533333	7.06333	1.54
BraA07g035930.3C	7.06667	1.45667	4.30667	6.25333	4.16667	10.4133
BraA03g047970.3C	12.72	17.0667	7.19667	27.5533	7.2	20.25
BraA05g000680.3C	3.80333	7.02667	3.40333	37.2067	5.27	29.69
BraA03g042430.3C	0.723333	18.3433	1.31333	16.5867	10.2933	3.76333
BraA02g016730.3C	3.6	0	3.06333	1.02667	0	2.04
BraA05g032460.3C	0.296667	3.94	0.55	61.4333	18.63	41.5133
BraA03g012830.3C	53.32	15.0133	56.5767	26.7033	8.28333	19.03
BraA03g031010.3C	0	8.06	1.38333	0	7.62	2.30667
BraA05g024530.3C	8.5	1.34333	6.51667	17.3233	3.57667	10.4367
BraA03g008210.3C	1.23	7.55333	2.29667	0.0233333	12.5367	5.92
BraA07g025870.3C	8.45333	24.75	20.03	2.80667	14.8033	5.89333
BraA03g048360.3C	4.22	5.85	1.66	3.86667	3.17667	6.92333
BraA10g026230.3C	5.96333	1.02333	4.92	10.1367	3.81	8.83667
BraA02g025920.3C	1.97667	6.26	1.59667	21.8533	11.67	39.5567
BraA10g029420.3C	3.57333	220.513	8.17333	27.6467	83.87	33.1933
BraA10g009920.3C	0.133333	4.62667	0.896667	0.09	1.40667	0.346667
BraA01g041820.3C	1.26	0	1.07333	39.4067	7.22	26.3267
BraA09g044100.3C	0.286667	6.95333	0.893333	0.04	2.72333	0.793333
BraA07g006760.3C	7.89	0.75	3.53333	10.6033	2.02	13.6833
BraA09g015800.3C	8.27	7.50333	15.3033	1.08	13.87	2.74667
BraA04g026210.3C	1.46	0.826667	1.74667	48.2367	13.4533	29.1033
BraA08g019280.3C	0.0566667	1.22667	0.41	1.39667	0.5	1.59333
BraA09g022960.3C	8	2.61333	6.5	36.07	10.1533	20.4867
BraA07g016220.3C	0.843333	3.61333	1.22333	0	2.31333	0.0833333
BraA05g037110.3C	204.843	26.1633	154.243	42.7633	15.7033	48.56
BraA10g009620.3C	0	2.58333	1.20667	0	1.42	0.39
BraA10g016330.3C	1.85667	0	1.03333	3.16333	0.0533333	1.89333
BraA07g029570.3C	0.113333	1.26333	0.446667	0.32	1.89333	0.876667
BraA06g002540.3C	0	1.80667	0.32	0	2.86667	0.826667
BraA09g001480.3C	3.36	0.37	2.64667	0.98	0.246667	1.27333
BraA02g024040.3C	3.02333	0.466667	1.85	2.88667	0.586667	2.06333
BraA08g017590.3C	6.88	3.46667	7.10333	1.32667	5.59333	2.08333
BraA02g010960.3C	2.64333	5.39	2.12	40.5067	20.0133	81.4633
BraA03g005420.3C	2.43333	0.87	2.32	5.24333	2.03	4.42
BraA10g009410.3C	13.8967	3.35667	9.14667	14.27	8.12	18.3333
BraA08g005570.3C	18.6933	5.21333	14.8767	1.88667	6.89667	2.23667
BraA02g013610.3C	9.76333	3.37333	7.2	8.48	2.83	6.3
BraA10g031250.3C	3.02667	0.723333	2.68	7.45667	1.76667	4.89667
BraA05g020140.3C	3.40667	0.573333	2.36667	5.31667	0.733333	3.29
BraA09g008590.3C	2.14333	7.04	1.37333	59.07	28.47	117.777
BraA04g017460.3C	7.14667	3.16667	7.06333	21.7633	9.58	20.3867
BraA06g032770.3C	3.23667	1.24667	3.76333	1.05	3.30333	0.616667
BraA07g020810.3C	13.87	53.41	11.73	127.3	45.1967	163.103
BraA01g007140.3C	61.47	16.7733	48.2733	18.2133	6.93333	14.1133
BraA01g035310.3C	0.236667	5.56667	0.373333	1.72333	2.19333	0.603333
BraA03g022330.3C	251.777	72.9733	201.38	15.2267	5.76333	15.5
BraA03g053670.3C	7.91333	15.5967	2.91667	36.34	10.04	21.87
BraA01g020490.3C	1.06667	0.07	1.17333	0.863333	0.04	1.40667
BraA05g007880.3C	0.186667	3.65667	0.0966667	0.03	1.08667	0.14
BraA07g014210.3C	2.95	5.93	1.51	3.21333	9.05	4.07667
BraA03g011540.3C	41.8133	29.9067	119.48	0.09	3.18	0.256667
BraA01g003940.3C	43.3667	9.79	38.3133	41.1333	15.5933	36.5433
BraA06g032950.3C	6.93	2.46667	6.44	10.7833	6.21667	14.35
BraA08g017440.3C	9.18667	19.12	7.52667	40.2567	24.31	49.0033
BraA01g013530.3C	0.163333	3.02	0.36	0	3.52667	1.58
BraA03g032940.3C	5.87667	3.26333	7.22333	16.0967	7.85667	17.3167
BraA07g014010.3C	0.306667	26.8467	1.31333	49.36	23.0433	7.86667
BraA02g017240.3C	1.52667	0	1.05	2.23333	0	1.46
BraA07g040830.3C	1.25667	5.56333	2.43333	0.28	2.82667	0.913333
BraA07g037810.3C	9.4	39.7833	5.42333	34.7833	7.76	22.7567
BraA07g021950.3C	0.363333	1.17667	0.32	5.51	0.693333	2.4
BraA02g003370.3C	1.84667	5.15667	2.51	0.6	3.61667	1.48
BraA04g024020.3C	264.83	31.2767	197.007	99.18	29.7767	77.15
BraA05g010790.3C	1.86667	4.03	1.73667	0	1.06	0
BraA08g006200.3C	16.8033	3.91	13.33	25.1667	8.12	18.8467
BraA04g032140.3C	2.68	0.946667	3.22667	7.24	1.78667	5.55
BraA02g009810.3C	1.05667	8.05	3.90667	2.20667	6.60333	2.44333
BraA01g036660.3C	0.183333	1.73667	0.0233333	19.1533	3.27667	10.83
BraA10g012720.3C	1.17667	4.28333	1.27667	65.2633	21.3267	43.9467
BraA08g023460.3C	1.66667	0.603333	1.84	5.62667	2.22667	5.05667
BraA03g048740.3C	1.64667	1.57	0.51	3.07333	3.41	10.2467
BraA02g007170.3C	0.326667	3.33333	1.38667	0.42	2.94667	0.82
BraA09g047740.3C	4.95333	0	2.00333	11.3233	1.59333	8.68333
BraA10g026470.3C	3.32333	0	2.78	5.95	0.563333	3.25333
BraA02g043580.3C	32.51	5.97333	36.5	2.79667	10.2733	2.74667
BraA03g008110.3C	3.72333	0	1.56	6.68667	0.193333	2.04333
BraA06g015970.3C	144.87	64.9433	134.097	47.91	56.9433	118.713
BraA07g038940.3C	309.19	100.68	265.69	124.46	48.8833	100.467
BraA06g014920.3C	67.5833	4239.73	222.093	3207.48	2406.34	1102.41
BraA06g001080.3C	0.31	2.65	0.586667	0.0566667	2.83667	0.466667
BraA06g023480.3C	12.53	72.2	12.3467	3.81	9.42	3.83
BraA05g005300.3C	2.36667	0.366667	0.603333	6.40667	0.716667	2.65333
BraA08g020510.3C	0.35	10.6	5.16667	4.53667	55	26.1467
BraA01g019340.3C	10.4467	27.8667	12.8067	1.49667	2.8	0.876667
BraA06g017440.3C	1.11333	0.613333	1.27667	1.57667	0.87	3.83333
BraA04g015340.3C	2.66333	1.27333	2.97667	4.85333	1.80667	3.91
BraA02g041230.3C	0.136667	1.37	0.296667	0.983333	6.42667	2.45667
BraA10g000660.3C	3.62667	0	2.45	1.38333	0	1.04333
BraA05g006080.3C	1.11667	3.04333	0.656667	31.1967	19.5333	71.6
BraA05g040480.3C	4.11	2.33	5.15	0.183333	1.25333	0.153333
BraA08g020630.3C	4.17	16.09	7.95	1.74333	11.04	3.91333
BraA10g026920.3C	1.24333	4.21667	1.92	1.08667	5.38667	2.63
BraA04g007050.3C	14.4333	28.8067	13.5533	4.85	11.2467	5.25667
BraA03g036850.3C	70.3033	4.85333	44.33	18.91	5.20667	16.2533
BraA02g027050.3C	1.8	0.33	1.37333	5.56	0.923333	3.20333
BraA06g039030.3C	6.79	0	4.09333	5.46667	0	2.21667
BraA05g014670.3C	23.1567	7.8	10.7933	379.85	39.77	271.62
BraA10g010530.3C	1.87667	0.28	1.36333	4.30667	1.7	3.84333
BraA03g025460.3C	1.86667	8.15667	2.58667	46.77	21.12	51.8167
BraA06g033920.3C	1.28	3.05667	1.24333	20.5567	10.76	36.5167
BraA10g016180.3C	192.907	60.7367	164.99	81.6	40.1033	80.7233
BraA08g028290.3C	0.0133333	4.34667	0.09	1.25667	2.71	0.936667
BraA01g028110.3C	19.9467	63.21	10.8167	52.0567	26.63	78.42
BraA10g031980.3C	6.95	7.40667	1.98	92.67	43.2867	101.913
BraA01g014390.3C	0.296667	24.2433	1.01333	1.96667	2.18333	0.74
BraA07g033090.3C	1.00667	0.44	1.06333	4.69333	1.38333	3.39667
BraA02g042140.3C	2.4	0.0166667	1.11	2.65333	0.296667	1.40333
BraA03g016630.3C	6.55667	0.373333	4.27667	7.87667	0.663333	3.75667
BraA05g013250.3C	0.206667	1.62	0.39	19.0333	1.94333	5.6
BraA08g034920.3C	2.28667	12.5567	3.34667	0.143333	5.07333	0.88
BraA05g018420.3C	5.36	2.08	6.24	7.26667	3.13	6.47333
BraA06g039020.3C	2.11	0	1.31667	2.33	0	1.03
BraA02g040380.3C	2.43	0.08	1.89	2.57667	0.616667	2.00333
BraA09g065150.3C	0.11	1.46667	0.623333	0.0233333	1.91333	0.706667
BraA03g026680.3C	8.93	1.6	7.56667	16.0567	7.73	16.19
BraA07g018130.3C	2.36667	41.8533	4.49333	1.09667	26.2533	3.78667
BraA09g056830.3C	0.87	3.9	0.5	22.0967	11.6867	47.26
BraA07g041040.3C	0.826667	1.00333	3.38667	4.21	11.2367	4.99667
BraA07g035420.3C	7.51333	34.4267	6.01667	14.9867	13.05	5.52333
BraA04g009650.3C	25.2967	66.27	14.01	65.7233	38.7267	117.87
BraA02g007930.3C	5.01	2.33667	4.88	1.52333	4.56667	2.12333
BraA03g010380.3C	31.1667	7.20667	30.0133	7.13	2.46667	6.76667
BraA09g022550.3C	30.5467	80.62	33.1367	463.827	170.057	366.67
BraA02g010940.3C	9.57333	3.17	8.44	5.17	2.01333	4.86
BraA08g033130.3C	4.83	17.27	7.65667	0.0966667	1.77667	0.236667
BraA07g029080.3C	315.553	124.12	305.437	3.89	23.48	5.73667
BraA01g019010.3C	17.1333	5.12667	15.07	0.396667	2.5	0.623333
BraA01g014360.3C	0	2.19	0.226667	0.49	8.44667	1.98667
BraA06g020450.3C	4.28	9.93	4.67	585.423	169.9	517.51
BraA09g048340.3C	0.0633333	2.35	1.06	0	7.58333	3.30333
BraA05g004910.3C	0.0666667	2.19667	0.236667	0.163333	1.04667	0.0366667
BraA01g010260.3C	11	2.27	7.66667	6.14333	1.30333	4.11
BraA07g038730.3C	1.51667	0	4.18667	0.5	0	4.93333
BraA10g019890.3C	7.08333	5.57	12.8867	0	2.31667	0.306667
BraA10g018940.3C	9.50667	4.08	8.83	16.39	7.05333	15.8133
BraA06g036960.3C	0.18	5.77667	1.17667	0.15	2.19667	0.753333
BraA09g041740.3C	1.06667	0.696667	2.53	8.54333	1.81333	5.52333
BraA03g043850.3C	13.6533	74.5633	15.4433	4.67667	20.2767	8.13667
BraA03g006570.3C	8.39333	1.22667	6.93333	6.52	4.35	10.62
BraA03g029320.3C	4.01333	9.10333	4.33	0.22	1.09333	0.306667
BraA06g043580.3C	1.05667	15.7333	2.37	125.553	35.5167	73.26
BraA09g050300.3C	4.88	2.06333	4.85667	6.86	3.20667	6.86
BraA06g014750.3C	0.426667	1.2	0.41	9.82333	3.77333	10.1767
BraA09g048650.3C	4.86	2.51333	5.11667	1.81	6.66333	2.8
BraA03g014730.3C	5.77333	0	5.05667	4.54	0	1.90333
BraA02g011550.3C	5.77667	0.653333	3.56667	10.35	1.79333	4.05667
BraA01g039350.3C	0.706667	3.11333	0.963333	0.373333	1.86	0.6
BraA03g025750.3C	4.26333	15.7267	5.01	93.4167	41.12	143.943
BraA05g010140.3C	1.14667	1.88	0.826667	2.12667	2.22667	5.22667
BraA07g024590.3C	0.83	32.1	3.35	4.97333	9.53	3.52
BraA09g040100.3C	0.276667	7.60667	0.713333	1.61	5.37667	1.11
BraA03g031830.3C	9.08	313.693	17.5233	645.18	701.74	346.37
BraA02g009740.3C	1.29333	8.23333	1.06333	2.02667	8.92667	3.10667
BraA09g035530.3C	4.37667	14.99	3.87667	16.0367	12.8667	43.63
BraA02g007070.3C	5.01667	1.28667	3.93667	6.19667	1.58667	4.35667
BraA02g016930.3C	1.04667	2.10333	0.783333	3.27667	2.28	7.14667
BraA03g021520.3C	58.4433	10.2733	43.82	20.5567	8.52667	17.8033
BraA06g024480.3C	0.106667	6.35667	0.553333	4.33667	2.37	0.806667
BraA08g011840.3C	25.99	7.67	20.1667	123.403	30.32	65.4633
BraA03g045140.3C	0	3.38333	0.223333	5.41	2.42	0.513333
BraA03g047130.3C	0.226667	1.85333	0.266667	23.6667	6.57667	13.48
BraA04g018060.3C	10.8667	17.1467	8.39667	10.3433	6.12	13.17
BraA07g040130.3C	0.876667	12.63	2.26	16.2933	12.8067	6.11333
BraA09g011770.3C	3.15	0.903333	2.18667	0.403333	1.95333	0.943333
BraA05g017350.3C	1.87667	0.593333	1.71667	0.986667	0.37	1.08333
BraA06g012120.3C	0.123333	1.28	0.42	0	3.43667	1.50667
BraA08g012840.3C	0.59	1.32333	0.373333	14.99	3.28333	8.52667
BraA06g035650.3C	2.02667	0.723333	2.08	6.59667	2.19667	4.55
BraA03g035450.3C	3.43333	1.95	5.61333	0.46	2.61333	0.846667
BraA05g009180.3C	0.21	2.76667	0.2	34.6233	14.39	32.92
BraA03g042710.3C	65.9767	145.883	53.7333	6.86	105.567	22.6467
BraA10g026870.3C	86.8233	18.4467	64.6167	24.2467	10.6433	23.52
BraA07g027150.3C	1.14	12.5	2.17	0.13	22.39	7.43
BraA10g000300.3C	62.4367	112.003	41.7533	43.13	35.22	87.45
BraA09g021690.3C	0	1.77667	0.456667	0	2.29667	0.596667
BraA02g007960.3C	7.67333	1.61	6.33667	1.99333	4.28667	2.12
BraA09g005530.3C	15.2067	3.40667	12.6133	6.45	3.59333	7.68333
BraA07g029590.3C	0.943333	9.36667	2.35	0.236667	2.87333	1.00333
BraA04g029950.3C	279.01	518.503	228.867	42.3733	134.14	66.5033
BraA09g052310.3C	0.423333	2.22	0.353333	31.7033	9.49667	19.8767
BraA02g026120.3C	0	1.14	0	16.11	1.75667	5.71333
BraA06g003550.3C	3.72333	0.513333	2.71	4.75	0.91	3.18
BraA10g003660.3C	1.50667	48.4333	3.15	3.02	8.10333	3.12667
BraA08g009680.3C	23.16	9.68333	24.6533	3.45333	12.1267	5.3
BraA06g039430.3C	14.9467	6.45333	19.42	0.653333	2.33	0.716667
BraA06g017730.3C	0.133333	3.11	0.336667	0.146667	1.31667	0.303333
BraA07g004500.3C	2.9	0.67	2.9	11.1867	3.95333	8.46667
BraA05g023720.3C	42.6267	10.6533	29.1167	37.85	9.08333	21.3967
BraA05g004880.3C	0.763333	8.82667	2.63667	0.65	2.91	0.583333
BraA02g035910.3C	19.3967	7.75	17.2467	1.52	3.5	1.38
BraA09g009490.3C	0.786667	6.84333	1.03667	0.16	1.33333	0.25
BraA06g021450.3C	0.0333333	1.22667	0.316667	0	1.16	0.38
BraA01g007420.3C	1.5	5.01333	1.58667	0.306667	1.44	0.31
BraA10g000500.3C	0.573333	1.33	0.16	1.45667	2.38667	0.946667
BraA07g017610.3C	3.01667	0.81	2.48667	11.4867	3.82	8.77667
BraA03g008100.3C	10.4433	26.1633	12.4933	117.33	56.98	133.34
BraA03g037630.3C	1.04	6.21333	1.50333	16.4433	7.15	21.5867
BraA08g022360.3C	0.27	1.96	0.09	3.00333	1.22667	3.49333
BraA10g019270.3C	102.643	35.7933	80.3333	2.93667	16.5267	7.80667
BraA05g027690.3C	6.58	3.14333	6.47667	0.816667	2.13667	0.603333
BraA05g016110.3C	908.217	116.97	660.027	291.887	125.563	279.507
BraA08g029740.3C	1.96	0.48	1.97667	3.27667	0.56	3.02667
BraA03g002260.3C	0.136667	2.28667	0.33	1.15667	1.85333	0.683333
BraA05g015830.3C	6.76	1.04333	4.84333	10.9567	1.82333	4.22667
BraA02g020850.3C	5.69667	2.00667	8.19667	0.166667	1.30333	0.123333
BraA02g011610.3C	3.43	6.22333	2.89667	15.51	8.97667	19.8
BraA07g027310.3C	0.75	2.63333	0.416667	3.43	2.67667	12.4667
BraA06g042700.3C	1.22	0.586667	1.33333	3.11333	1.21	2.43667
BraA09g047010.3C	537.303	44.91	301.26	82.34	38.6433	83.46
BraA10g017650.3C	12.6033	14.0233	4.36667	31.25	15.5733	54.4933
BraA02g020540.3C	17.19	5.88667	12.5367	0.963333	4.79	2.09333
BraA08g024350.3C	4.30333	7.38667	1.86	111.067	25.5967	247.003
BraA04g020720.3C	1.83	0.21	1.08667	3.00667	0.633333	2.42
BraA10g000740.3C	6.28667	31.24	10.9733	0.626667	82.52	47.1733
BraA02g015010.3C	0.0333333	21.0367	12.8767	0.136667	74.2467	45.5833
BraA06g031540.3C	0.653333	7.25667	4.29	1.04667	93.5333	57.2433
BraA07g039630.3C	2.26333	5.79333	1.37	0.07	12.3067	7.47333
BraA08g032860.3C	3.91333	52.57	13.9067	1.62	54.9133	43.0967
BraA07g021690.3C	5.99	23.5567	16.7733	9.79	66.6633	35.5567
BraA10g007880.3C	3.57	14.0867	3.17667	34.6367	1.75667	3.67
BraA04g032530.3C	0.103333	4.1	0.75	2.39667	38.7467	20.3767
BraA06g037170.3C	4.19333	20.28	11.12	10.0067	124.157	71.94
BraA03g021790.3C	6.77	66.5567	21.87	4.48333	64.3233	48.3267
BraA10g025960.3C	0.0233333	1.15	0.366667	0.0333333	4.22333	2.27333
BraA02g033670.3C	0.0366667	11.6133	3.43667	0	49.3833	31.7
BraA08g010890.3C	7.90667	18.0167	7.83333	32.4433	12.03	7.59667
BraA06g036970.3C	0.846667	203.153	15.5467	0.413333	24.25	11.1133
BraA03g031540.3C	0.933333	5.07667	3.65667	1.35667	14.1867	7.52667
BraA02g033550.3C	0	2.42	0.846667	0.24	8.72333	10.15
BraA07g023290.3C	0.33	1.45	1.30667	0.473333	5.74	4.13667
BraA07g037800.3C	1.84333	17.4833	2.31667	10.8367	2.97333	2.33667
BraA08g030240.3C	4.04	26.45	11.24	13.8033	71.8833	45.3567
BraA09g003480.3C	0.203333	11.7933	0.54	6.97	1.51	1
BraA09g048700.3C	0.47	4.10667	1.31	0	10.3233	6.2
BraA02g040220.3C	0.766667	5.88	3.22333	1.81667	14.56	8.45333
BraAnng005730.3C	1.47	6.81333	2.91333	0.333333	9.22333	5.59
BraA03g004160.3C	0	1.29333	0.44	0	6.25	4.06333
BraA09g032260.3C	0.266667	14.3967	0.826667	22.3467	12.1533	10.1567
BraA02g003710.3C	12.9167	119.423	40.59	47.4867	196.333	133.513
BraA02g043500.3C	21.0667	129.47	21.5667	247.353	92.4933	95.1833
BraA10g032110.3C	0.296667	2.67	0.56	5.07333	20.52	16.0667
BraA06g012140.3C	0.16	7.60667	2.25667	0	8.21333	4.47333
BraA10g022320.3C	3.43	14.2733	4.44333	63.1567	19.3867	22.99
BraA08g002690.3C	0.306667	3.99	1.44	0	14.4267	7.53333
BraA02g002350.3C	5.48	12.1433	5.85	53.4933	27.1633	15.1067
BraA07g028550.3C	1.20333	9.82667	1.07	5.71333	1.47333	1.07333
BraA08g029730.3C	19.7333	49.53	41.7667	7.2	59.6767	32.2
BraA03g026730.3C	1.26667	6.62667	2.62667	106.713	19.13	36.7267
BraA04g011230.3C	0.0833333	2.74	0.413333	23.6567	9.41	5.56333
BraA06g001110.3C	0.426667	2.87667	0.77	0.266667	5.46333	3.17
BraA10g013500.3C	0.19	2.19667	0.896667	0	4.93	2.98333
BraA10g005430.3C	25.4467	159.28	55.1	50.56	196.423	114.12
BraA07g012360.3C	3.47333	12.12	4.94333	3.40667	18.92	10.8833
BraA03g029180.3C	0.0866667	23.2067	1.03	51.62	7.23667	7.78667
BraA01g000240.3C	2.51333	15.1967	2.56333	13.5667	6.39667	3.66
BraA02g040690.3C	2.43667	20.0567	1.86667	11.5667	5.52333	3.13333
BraA06g036660.3C	1.01667	14.23	1.27667	26.22	20.14	10.42
BraA01g003700.3C	0.673333	4.34667	1.84333	2.67667	14.8233	15.2267
BraA01g018090.3C	1	5.09667	1.33667	0.893333	13.99	7.84333
BraA01g035850.3C	38.2633	16.07	52.9067	0.373333	14.79	7.74667
BraA09g054500.3C	0.506667	1.81333	0.0566667	1.37	3.61333	19.9967
BraA06g036300.3C	3.14667	12.67	2.83	78.9333	14.7367	30.4867
BraA02g022480.3C	3.53	29.6667	3.63667	15.4633	7.44667	5.35333
BraA05g000670.3C	1.22333	4.93333	0.72	13.1233	2.03	3.42333
BraA05g014460.3C	0.24	2.96667	0.863333	0.116667	5.24667	3.05333
BraA10g026540.3C	0.303333	1.76	0.47	0	5.88333	3.12
BraA10g033710.3C	5.50667	14.1967	6.09	9.78667	32.03	20.5367
BraA06g029890.3C	9.68333	18.5633	8.36	17.31	67.14	40.4267
BraA05g017760.3C	2.24333	5.16	2.36667	13.4233	56.8533	38.4967
BraA09g056060.3C	0	5.56667	2.65	0	7.01333	3.90333
BraA08g030300.3C	2.35333	21.8633	5.76	15.6667	46.68	41.3867
BraA04g020810.3C	78.0533	126.03	37.75	2.56667	33.73	13.28
BraA06g014010.3C	0.243333	3.59667	0.95	0	3.49333	3.78
BraA08g018460.3C	1.8	5.73667	0.733333	13.8033	2.68667	3.59
BraA10g004630.3C	0.0133333	2.34333	0.17	3.56333	0.926667	0.606667
BraA03g009120.3C	8.42333	36.4533	16.0933	9.61	45.5633	24.5133
BraA02g018840.3C	0.556667	4.01667	1.48667	0.183333	3.77	2.05333
BraA07g033760.3C	9.00667	13.01	3.6	2.43667	10.4033	8.19667
BraA03g022840.3C	38.4167	221.893	59.6133	46.7967	195.88	107.483
BraA05g016630.3C	16.0867	55.51	19.3	13.0333	40.0367	26.3967
BraA01g003680.3C	10.9967	69.7733	27.6533	43.39	177.377	122.923
BraA02g006690.3C	6.01667	22.16	12.1733	7.86333	36.2267	21.9433
BraA06g035760.3C	3.95667	11.3333	4.21333	97.7233	28.1967	31.3333
BraA03g022850.3C	0.956667	21.1533	1.32	133.933	46.22	45.4433
BraA02g007740.3C	0	4.46333	1.35	0	7.15333	3.54
BraA07g036990.3C	1.84	12.1267	4.47	3.79333	15.0467	8.94
BraA02g017220.3C	1.79667	8.95333	4.24	3.95333	16.2067	9.11
BraA09g015910.3C	138.82	648.747	153.307	1393.1	583.647	636.507
BraA07g033570.3C	1.74	2.89333	1.20667	9.24667	2.74333	1.76
BraA04g003260.3C	0.543333	24.5233	3.21667	1.15	11.0567	5.76667
BraA01g001360.3C	5.92333	14.26	6.62667	193.383	52.68	72.3867
BraA01g006340.3C	1.03333	5.62667	2.04667	0.27	5.73667	2.61
BraA08g028330.3C	1.75	6.93667	1.66333	7.49333	19.9167	28.11
BraA04g001820.3C	1.35667	16.1767	1.25	6.80667	2.94333	1.24
BraA05g022880.3C	0.0333333	2.15333	0.166667	6.87333	1.57667	1.04667
BraA10g023710.3C	11.95	24.5	10.2467	51.4533	24.5533	21.83
BraA02g008680.3C	0.163333	3.2	1.16333	0.536667	7.83667	4.60333
BraA07g041700.3C	0.736667	3.68	1.25333	0	3.06	1.59667
BraA08g029600.3C	0.276667	2.17333	0.38	4.52	1.31667	0.733333
BraA01g000700.3C	466.137	895.83	398.85	72.3733	252.44	161.497
BraA04g008180.3C	1.15333	3.07333	1.16333	3.28333	6.70667	9.04
BraA07g041720.3C	6.45333	19.18	9.33	5.25	20.6367	12.8
BraA05g024290.3C	0.23	1.83333	0.56	7.13667	3.42667	3.01667
BraA02g003860.3C	0.94	5.79	3.03	1.67333	7.79667	4.55
BraA03g055510.3C	0	1.1	0.0233333	46.2167	9.61	10.9267
BraA02g019450.3C	2.34667	68.4533	8.46333	26.74	104.08	99.2133
BraA10g014240.3C	11.7867	49.0767	8.39667	24.3367	10.8767	9.13333
BraA03g005880.3C	2.14	7.05333	1.03333	37.2533	12.7567	12.2833
BraA06g005750.3C	32.95	10.04	28.5367	193.897	53.6433	56.67
BraA08g015240.3C	33.5333	75.54	12.1033	5.82333	12.31	13.2633
BraA03g023660.3C	0.95	90.0867	4.93	65.2233	39.66	20.16
BraA09g008440.3C	1.19	14.2167	1.09333	7.35667	2.34	1.48
BraA06g027440.3C	13.7167	19.3433	8.51	54.1333	19.2033	24.64
BraA07g031100.3C	0.883333	10.0067	1.52333	5.41	2.78667	1.64333
BraA09g007110.3C	20.31	111.053	36.8833	31.0533	152.72	112.913
BraA07g029160.3C	0.333333	1.92	0.49	8.42	2.06	2.09667
BraA04g018630.3C	1.2	5.00333	2.20667	4.69333	10.0933	13.3567
BraA03g028520.3C	3.34333	25.0367	6.77667	7.39	31.4133	17.7567
BraA06g041560.3C	25.5733	6.49667	2.86667	0	2.08	1.09667
BraA02g018360.3C	12.74	26.2433	10.5333	34.1433	18.34	14.6767
BraA05g042390.3C	14.9767	51.4033	24.34	13.7667	50.99	28.28
BraA03g031170.3C	0.463333	4.82	0.446667	0.79	2.23333	3.40333
BraA09g027190.3C	5.14667	21.2033	7.07667	89.6233	35.5067	44.4533
BraA09g062580.3C	0.386667	2.90333	0.29	1.89667	0.693333	0.396667
BraA10g026320.3C	0.606667	1.98333	0.33	1.25667	0.263333	0.06
BraA03g029870.3C	4.10333	12.72	8.70333	2.11333	13.32	7.09667
BraA07g028130.3C	2.65667	24.8067	4.15667	74.63	29.4767	32.3933
BraA06g029590.3C	4.02	29.86	3.70667	32.6167	9.19333	12.38
BraA09g001840.3C	18.92	116.02	19.77	4.42667	40.04	16.7867
BraA09g024120.3C	0.533333	1.63333	0.476667	1.22	6.92333	4.9
BraA03g023250.3C	0.29	8.76667	0.963333	13.5333	7.14667	5.8
BraA08g015110.3C	1.45333	7.85	4.19333	9.88667	26.82	23.03
BraA10g000340.3C	2.02333	16.9633	2.06667	19.55	3.28667	3.8
BraA03g005540.3C	0	3.88667	0.0533333	15.3167	2.31667	3.37333
BraA07g023320.3C	0.27	3.78333	1.67333	0.626667	4.55	3.12333
BraA08g020190.3C	0.923333	4.82667	0.443333	10.3	4.66333	3.63667
BraA09g018570.3C	2.01	10.8	1.54333	22.4633	56.82	46.22
BraA08g011240.3C	0.763333	2.61667	0.796667	7.41	17.3767	14.9833
BraA03g013440.3C	1.38	75.1867	5.29333	152.543	99.9333	62.97
BraA05g016590.3C	1.34	4.83333	2.37	6.83333	24.6867	15.3333
BraA09g053420.3C	0.65	7.17	0.536667	14.7567	4.64333	7.00333
BraA04g032100.3C	2.62667	3.56333	1.72	6.85667	9.31333	18.0667
BraA02g039880.3C	0.416667	2.39333	0.383333	2.33	12.1533	7.72667
BraA09g063370.3C	0.63	3.31667	1.24	1.29333	4.88667	3.25
BraA04g004020.3C	20.3633	67.5	17.35	66.62	43.5033	30.25
BraA05g042020.3C	0.0666667	2.67	0.273333	0.0633333	2.93333	1.13667
BraA08g034440.3C	0.843333	4.71667	2.21333	1.65333	7.67	3.95
BraA03g023500.3C	1.37333	5.71333	1.99667	3.35333	7.09	15.0767
BraA03g046230.3C	1.65333	0.24	2.31	86.2867	188.443	220.817
BraA05g027900.3C	1.14667	2.94667	1.47	27.0633	17.0433	12.2633
BraA06g005950.3C	0.77	2.69333	0.503333	9.32667	5.35667	3.5
BraA02g006260.3C	3.87667	29.0367	12.0567	9.2	37.2067	19.94
BraA09g024630.3C	5.04667	9.71333	3.48667	6.64333	1.55667	1.16333
BraA03g027930.3C	5.14667	33.77	8.48333	20.8133	27.4433	58.7833
BraA03g063030.3C	3.36667	9.91667	4.81	14.4933	42.4933	29.1033
BraA03g051480.3C	8.07333	22.34	5.96	4.41667	15.5167	15.1833
BraA04g025330.3C	2.70667	11.15	1.59	5.65	9.13	12.6133
BraA01g043290.3C	6.18333	16.1833	3.82333	34.77	35.99	76.2867
BraA02g000170.3C	3.17	11.25	4.79333	4.37667	6.04	10.4367
BraA08g016920.3C	0.55	3.77333	1.77667	0.58	3.79	2.21333
BraA02g041340.3C	0.683333	3.14333	0.403333	4.25667	1.84	0.333333
BraA09g040610.3C	2.11333	5.27	1.55333	77.96	19.6433	36.2933
BraA01g005380.3C	0.233333	6.19	2.58333	0	5.18667	2.71333
BraA04g004400.3C	1.16667	4.00333	1.66333	0.373333	1.69	2.21333
BraA07g010040.3C	0.79	3.33333	0.446667	5.69667	7.20667	22.4267
BraA07g025740.3C	51.1067	19.7433	47.6333	30.6267	8.05333	13.2267
BraA09g035910.3C	20.94	6.76	15.6367	35.9033	9.80667	16.5
BraA03g017790.3C	3.63	1.51667	3.34333	2.40333	4.61333	7.23
BraA09g026300.3C	0.156667	8.69333	1.27	14.6433	23.5233	44.7667
BraA09g047030.3C	0.323333	1.18333	0.333333	1.29333	3.69333	3.61
BraA06g006960.3C	1.15667	16.2367	2.60333	33.2467	23.4533	14.53
BraA09g029120.3C	18.7367	55.3767	24.75	0.36	4.92667	2.6
BraA08g014810.3C	0.216667	3.53	0.49	0.643333	7.05333	3.11667
BraA09g065760.3C	1.55667	4.76333	1.13667	6.69667	1.08667	1.17
BraA06g033040.3C	0.97	14.0133	1.58	5.26667	14.9567	11.6533
BraA07g042720.3C	0.8	3.00667	0.646667	0.166667	1.74667	1.44
BraA07g009290.3C	2.75667	0.643333	2.21667	8.79333	2.73	4.02667
BraA03g046040.3C	36.9633	71.8233	29.9967	18.3933	13.07	8.89333
BraA03g020880.3C	0.216667	2.75	0.123333	6.02333	1.50333	2.39333
BraA05g041930.3C	2.84	1.26667	2.78333	1.47	3.54667	3.82333
BraA02g012650.3C	0.796667	4.62333	1.46	48.3133	14.18	20.2333
BraA02g018520.3C	12.2833	3.16667	9.82333	2.19	6.02333	4.7
BraA09g023190.3C	0.75	4.74	0.583333	3.12333	1.54	0.36
BraA10g001200.3C	2.59333	5.11667	1.21	5.08333	9.47333	16.95
BraA03g005700.3C	0	1.64667	0.03	17.17	5.49667	8.06333
BraA07g034790.3C	0.503333	1.37333	0.45	1.08667	3.24667	5.05333
BraA02g036650.3C	11.0533	15.2367	7.46333	20.92	7.96667	8.02333
BraA06g016680.3C	0.04	5.6	0.17	6.70667	1.67	1.87333
BraA01g043570.3C	9.03667	31.6	10.4133	224.897	52.12	81.6467
BraA03g030510.3C	0.48	8.06	2.62333	8.13333	33.1933	19.46
BraA04g029030.3C	1.05667	2.74	0.81	2.25333	5.84667	8.08
BraA09g020720.3C	3.02333	7.32667	3.50333	14.8667	16.5933	42.5067
BraA05g008070.3C	12.9833	43.0967	21.06	3.67667	6.55	8.63
BraA06g025400.3C	1.16667	4.44	0.893333	3.25333	1.71667	0.91
BraA05g041590.3C	1.21333	4.74	1.62	2.76333	8.74667	5.60667
BraA03g060000.3C	0.953333	2.37333	1.07667	29.9667	7.57667	12.4867
BraA03g023950.3C	0.0433333	2.12667	0.0766667	2.32667	1.03667	0.1
BraA01g011030.3C	2.23667	3.63333	1.22667	37.9933	18.2933	16.39
BraA07g030220.3C	0.596667	5.79667	1.79333	0.0533333	3.20667	1.80333
BraA04g021100.3C	0.79	7.69667	0.35	13.96	8.11	4.55667
BraA06g036330.3C	2.36333	7.03667	2.21	7.21	12.13	16.6
BraA03g023230.3C	4.23333	5.94	2.59667	165.133	59.9133	78.24
BraA08g018140.3C	2.07	3.70667	1.46333	338.84	75.75	126.403
BraA01g021200.3C	27.4767	128.943	24.88	272.183	126.04	132.853
BraA02g044390.3C	17.23	74.1367	24.03	51.3533	30.1	25.6733
BraA09g022980.3C	17.2633	79.2533	19.16	19.81	46.6767	49.4567
BraA04g026300.3C	0.946667	10.75	3.41333	1.85667	6.83333	4.95333
BraA05g033880.3C	31.9567	32.45	15.67	35.2367	13.02	14.63
BraA02g015690.3C	1.82333	5.94	2.54	1.02	4.77667	3.20333
BraA07g042570.3C	0.0833333	1.15333	0.123333	1.31333	0.506667	0.433333
BraA02g010240.3C	0.643333	3.16667	0.93	24.5233	6.07667	12.11
BraA06g030550.3C	0.6	3.15333	0.48	1.56	6.73667	3.53
BraA05g038080.3C	0.163333	3.4	0.533333	4.52333	0.59	0.906667
BraA08g027560.3C	3.25333	0.256667	1.23333	34.74	8.02333	16.7567
BraA02g031300.3C	0.356667	3.05333	0.38	9.35667	13.29	19.2833
BraA03g039350.3C	0.59	1.28333	0.513333	0.33	4.04	1.71
BraA10g004080.3C	0.566667	3.41333	0.663333	1.78333	0.973333	0.536667
BraA05g028070.3C	0.776667	16.32	2.31667	0.0766667	2.36	1.01
BraA06g038620.3C	3.34667	15.9433	3.45667	5.75333	1.97667	1.28667
BraA08g030460.3C	4.19667	30.4433	4.69	18.9867	12.4333	8.99667
BraA06g024070.3C	0.363333	6.33667	0.766667	5.39	1.68	1.7
BraA08g019270.3C	0.146667	2.98667	1.20333	0.653333	4.54333	2.31667
BraA03g006890.3C	1.01333	12.36	3.02667	5.03333	21.1967	13.3433
BraA09g000130.3C	136.307	74.4067	195.677	42.41	168.373	103.287
BraA10g033750.3C	0.05	3.29667	0.383333	2.58667	0.936667	0.736667
BraA08g003060.3C	2.70333	17.5467	2.63333	7.01	3.70667	2.62333
BraA07g034830.3C	13.11	96.8667	15.9033	31.15	76.9533	73.9033
BraA08g002960.3C	0.316667	2.19667	1.34667	0.396667	2.59667	1.67667
BraA03g021990.3C	3.77333	1.28667	4.55333	0.873333	5.01667	2.69667
BraA01g031840.3C	3.33333	4.67667	1.91	16.7833	7.37333	8.10333
BraA09g058790.3C	4.70667	1.53667	3.65	3.07	11.6067	6.87333
BraA02g021020.3C	6.31	27.56	6.05	44.5267	67.02	95.88
BraA02g004550.3C	0.736667	0.37	1.46	1.66667	2.97667	5.33
BraA07g011580.3C	0.383333	6.34	0.95	2.84	8.89	9.12333
BraA05g032190.3C	3.42333	7.64	2.16667	2.28333	5.33	7.34
BraA05g018050.3C	2.40667	5.63333	1.84667	3.16667	3.61333	6.83
BraA02g018750.3C	0.726667	1.64	0.396667	0.78	2.51667	2.51333
BraA01g004940.3C	0.946667	38.44	2.43	8.52	18.77	18.3467
BraA04g030650.3C	1.79	12.8967	2.60333	7.68	15.82	15.3767
BraA03g015980.3C	3.99667	4.06	1.36667	2.52667	2.68667	7.1
BraA03g028140.3C	7.57333	12.3433	5.7	1.04667	3.72667	2.53667
BraA04g011930.3C	0.0766667	1.37667	0.1	6.02333	0.113333	1.16
BraA08g011540.3C	2.14667	8.76333	1.3	2.99667	2.09667	0.913333
BraA05g040640.3C	0.106667	6.26333	0.216667	66.5733	23.0767	13.3067
BraA07g024830.3C	1.01333	3.47	1.23667	1.46667	1.19333	0.526667
BraA05g025130.3C	0.556667	6.94	0.546667	7.46667	4.44667	3.38
BraA10g018550.3C	1.95667	9.06667	2.55	11.57	3.86	5.48333
BraA08g034940.3C	1.35333	2.62667	0.94	11.5667	5.34333	5.42
BraA07g038270.3C	0.553333	2.11333	0.91	0.72	2.01	1.62667
BraA01g014490.3C	21.3633	136.01	17.1	18.1267	51.9867	38.76
BraA08g021360.3C	1.97333	0.7	3.2	1.36	3.11333	2.94667
BraA10g030360.3C	251.47	113.063	244.837	0.123333	25.53	3.51
BraA05g041530.3C	1.17667	0.973333	1.99	1.48333	5.11	3.09667
BraA08g029710.3C	0.916667	6.15333	3.43667	2.38	10.87	5.65667
