# Supplementary material for: Unraveling yield heterosis in Chinese cabbage hybrid by comparative transcriptomic analysis and LHCB1 gene function analysis
Source: Front Plant Sci. 2025 Jul 2;16:1627259. doi: 10.3389/fpls.2025.1627259 (PMC12269066; doi:10.3389/fpls.2025.1627259)
Supplement: Supplementary file 3 [file Table2.xlsx]

## Sheet: Sheet1
Supplementary Table S2 The significantly enriched GO terms for the 5355 DEGs.
GO term	pvalue	class
GO:0003824 catalytic activity	1.69e-11	Molecular Function
GO:0043565 sequence-specific DNA binding	2.69e-06	Molecular Function
GO:0046906 tetrapyrrole binding	3.97e-06	Molecular Function
GO:0016491 oxidoreductase activity	4.07e-06	Molecular Function
GO:0020037 heme binding	9.55e-06	Molecular Function
GO:0008061 chitin binding	1.55e-05	Molecular Function
GO:0003700 transcription factor activity, sequence-specific DNA binding	9.3e-05	Molecular Function
GO:0001071 nucleic acid binding transcription factor activity	0.000105017	Molecular Function
GO:0055114 oxidation-reduction process	0.000105328	Biological Process
GO:0016705 oxidoreductase activity, acting on paired donors, with incorporation or reduction of molecular oxygen	0.000106238	Molecular Function
GO:0016740 transferase activity	0.000113393	Molecular Function
GO:0005506 iron ion binding	0.000121651	Molecular Function
GO:0009664 plant-type cell wall organization	0.000138495	Biological Process
GO:0071555 cell wall organization	0.000138495	Biological Process
GO:0016798 hydrolase activity, acting on glycosyl bonds	0.000156867	Molecular Function
GO:0045229 external encapsulating structure organization	0.000175611	Biological Process
GO:0004553 hydrolase activity, hydrolyzing O-glycosyl compounds	0.000191331	Molecular Function
GO:0048037 cofactor binding	0.00031116	Molecular Function
GO:0071669 plant-type cell wall organization or biogenesis	0.000345012	Biological Process
GO:0016741 transferase activity, transferring one-carbon groups	0.000357798	Molecular Function
GO:0008168 methyltransferase activity	0.000382399	Molecular Function
GO:0050662 coenzyme binding	0.000428059	Molecular Function
GO:0005509 calcium ion binding	0.000443956	Molecular Function
GO:0004713 protein tyrosine kinase activity	0.000526106	Molecular Function
GO:0071554 cell wall organization or biogenesis	0.00119255	Biological Process
GO:0006260 DNA replication	0.00177751	Biological Process
GO:0016614 oxidoreductase activity, acting on CH-OH group of donors	0.00181626	Molecular Function
GO:0030246 carbohydrate binding	0.00276584	Molecular Function
GO:0051704 multi-organism process	0.00415246	Biological Process
GO:0005576 extracellular region	0.00555194	Cellular Component
GO:0051213 dioxygenase activity	0.00565162	Molecular Function
GO:0009607 response to biotic stimulus	0.00742285	Biological Process
GO:0004601 peroxidase activity	0.0080855	Molecular Function
GO:0016684 oxidoreductase activity, acting on peroxide as acceptor	0.0080855	Molecular Function
GO:0016209 antioxidant activity	0.00894758	Molecular Function
GO:0001101 response to acid chemical	0.00903726	Biological Process
GO:0009765 photosynthesis, light harvesting	0.0100558	Biological Process
GO:0006952 defense response	0.01033	Biological Process
GO:0005975 carbohydrate metabolic process	0.0113138	Biological Process
GO:0004672 protein kinase activity	0.0117807	Molecular Function
GO:0050660 flavin adenine dinucleotide binding	0.0119982	Molecular Function
GO:0004842 ubiquitin-protein transferase activity	0.0122583	Molecular Function
GO:0016773 phosphotransferase activity, alcohol group as acceptor	0.0123148	Molecular Function
GO:0016702 oxidoreductase activity, acting on single donors with incorporation of molecular oxygen, incorporation of two atoms of oxygen	0.0133932	Molecular Function
GO:0019787 ubiquitin-like protein transferase activity	0.0149314	Molecular Function
GO:0051082 unfolded protein binding	0.0149457	Molecular Function
GO:0008171 O-methyltransferase activity	0.0162501	Molecular Function
GO:0016301 kinase activity	0.0219484	Molecular Function
GO:1901700 response to oxygen-containing compound	0.0219972	Biological Process
GO:0001871 pattern binding	0.0230831	Molecular Function
GO:0030247 polysaccharide binding	0.0230831	Molecular Function
GO:0016772 transferase activity, transferring phosphorus-containing groups	0.0273652	Molecular Function
GO:0051287 NAD binding	0.029716	Molecular Function
GO:0008152 metabolic process	0.0304566	Biological Process
GO:0016829 lyase activity	0.0311124	Molecular Function
GO:0035251 UDP-glucosyltransferase activity	0.0358908	Molecular Function
GO:0046527 glucosyltransferase activity	0.0358908	Molecular Function
GO:0006950 response to stress	0.0373792	Biological Process
GO:0016820 hydrolase activity, acting on acid anhydrides, catalyzing transmembrane movement of substances	0.038073	Molecular Function
GO:0042626 ATPase activity, coupled to transmembrane movement of substances	0.038073	Molecular Function
GO:0043492 ATPase activity, coupled to movement of substances	0.038073	Molecular Function
GO:0019684 photosynthesis, light reaction	0.0402989	Biological Process
GO:0005516 calmodulin binding	0.0417185	Molecular Function
GO:0030170 pyridoxal phosphate binding	0.041901	Molecular Function
GO:0044710 single-organism metabolic process	0.0435427	Biological Process
GO:0016701 oxidoreductase activity, acting on single donors with incorporation of molecular oxygen	0.0488084	Molecular Function
