# Supplementary material for: Unraveling yield heterosis in Chinese cabbage hybrid by comparative transcriptomic analysis and LHCB1 gene function analysis
Source: Front Plant Sci. 2025 Jul 2;16:1627259. doi: 10.3389/fpls.2025.1627259 (PMC12269066; doi:10.3389/fpls.2025.1627259)
Supplement: Supplementary file 4 [file Table3.xlsx]

## Sheet: Sheet1
Supplementary Table S3 The significantly enriched KEGG metabolism pathways for the 5355 DEGs.
Pathway	class	ID	Pvalue
Metabolic pathways	Metabolism	ko01100	6.28e-11
Biosynthesis of secondary metabolites	Metabolism	ko01110	2.26e-10
Starch and sucrose metabolism	Metabolism	ko00500	7.14e-06
MAPK signaling pathway - plant	Environmental Information Processing	ko04016	3.42e-05
alpha-Linolenic acid metabolism	Metabolism	ko00592	8.62e-05
Phenylpropanoid biosynthesis	Metabolism	ko00940	0.000148079
Glucosinolate biosynthesis	Metabolism	ko00966	0.000269504
Biosynthesis of various plant secondary metabolites	Metabolism	ko00999	0.000710174
ABC transporters	Environmental Information Processing	ko02010	0.00116623
Biosynthesis of amino acids	Metabolism	ko01230	0.00299646
Phenylalanine, tyrosine and tryptophan biosynthesis	Metabolism	ko00400	0.00367754
Tropane, piperidine and pyridine alkaloid biosynthesis	Metabolism	ko00960	0.00465166
Photosynthesis - antenna proteins	Metabolism	ko00196	0.00468136
Linoleic acid metabolism	Metabolism	ko00591	0.00491033
Alanine, aspartate and glutamate metabolism	Metabolism	ko00250	0.00600352
Amino sugar and nucleotide sugar metabolism	Metabolism	ko00520	0.00747797
Cyanoamino acid metabolism	Metabolism	ko00460	0.0107018
Nucleotide metabolism	Metabolism	ko01232	0.0107446
Purine metabolism	Metabolism	ko00230	0.0109744
Plant-pathogen interaction	Organismal Systems	ko04626	0.0111357
Glutathione metabolism	Metabolism	ko00480	0.0133927
Galactose metabolism	Metabolism	ko00052	0.0138932
Fatty acid degradation	Metabolism	ko00071	0.0143343
Glycine, serine and threonine metabolism	Metabolism	ko00260	0.0214487
DNA replication	Genetic Information Processing	ko03030	0.0216424
Tryptophan metabolism	Metabolism	ko00380	0.0347427
Valine, leucine and isoleucine degradation	Metabolism	ko00280	0.0366033
Glycolysis / Gluconeogenesis	Metabolism	ko00010	0.0392444
Carbon metabolism	Metabolism	ko01200	0.04037
Tyrosine metabolism	Metabolism	ko00350	0.0425458
beta-Alanine metabolism	Metabolism	ko00410	0.04387
Histidine metabolism	Metabolism	ko00340	0.04468
