# Supplementary material for: Unraveling yield heterosis in Chinese cabbage hybrid by comparative transcriptomic analysis and LHCB1 gene function analysis
Source: Front Plant Sci. 2025 Jul 2;16:1627259. doi: 10.3389/fpls.2025.1627259 (PMC12269066; doi:10.3389/fpls.2025.1627259)
Supplement: Supplementary file 5 [file Table4.xlsx]

## Sheet: P1
Supplementary Table S4 List of genes associated with the eight expression patterns in the rosette stage.
ID	M	P	Z
BraA07g025400.3C	69.1	89.4	150.577
BraA09g037920.3C	52.28	71.41	104.913
BraA10g019940.3C	25.8667	64	66.71
BraA07g030750.3C	4.86333	7.42333	17.5933
BraA04g000700.3C	3.36	15.4533	15.88
BraA02g018470.3C	4.71333	10.99	13.0533
BraA06g008280.3C	5.47667	7.35	11.8767
BraA04g001870.3C	5.30333	10.07	11.0367
BraA08g002230.3C	1.48667	2.73	7.13
BraA03g047620.3C	2.81	2.88667	5.91667
BraA03g031480.3C	1.06333	3.38	3.50333
BraA07g041040.3C	0.826667	1.00333	3.38667
BraA01g028180.3C	0.903333	2.75	3.03
BraA09g034490.3C	1.12667	1.22333	2.59333
BraA09g008220.3C	0.88	1.53	2.54
BraA03g006960.3C	0.376667	0.416667	1.37667
BraA09g034100.3C	0	0.113333	1.00333

## Sheet: P2
ID	M	P	Z
BraA01g012680.3C	529.047	185.913	541.297
BraA08g031200.3C	450.717	89.7667	504.967
BraA10g012310.3C	218.907	94.5867	228.627
BraA10g012300.3C	194.18	81.0667	221.377
BraA08g003230.3C	204.2	101.733	206.927
BraA07g031570.3C	191.96	89.3433	196.397
BraA09g000130.3C	136.307	74.4067	195.677
BraA03g011540.3C	41.8133	29.9067	119.48
BraA04g026170.3C	103.02	36.8733	118.1
BraA08g002180.3C	97.3933	56.5367	114.963
BraA05g020000.3C	85.21	35.97	95.8167
BraA02g002030.3C	82.17	30.0033	92.43
BraA06g043250.3C	57.7833	33.63	84.6867
BraA07g022750.3C	76.6333	33.9	82.9033
BraA03g008380.3C	68.2733	39.92	80.1
BraA08g020010.3C	76.53	37.1067	80.0767
BraA03g025000.3C	58.9867	31.45	70.0733
BraA03g025860.3C	54.3733	23.24	61.49
BraA03g012830.3C	53.32	15.0133	56.5767
BraA06g024130.3C	54.51	27.8833	55.83
BraA01g035850.3C	38.2633	16.07	52.9067
BraA03g042730.3C	49.61	20.26	51.9133
BraA03g007460.3C	50.7967	25.07	50.8633
BraA06g001830.3C	39.0833	23.22	49.9867
BraA03g033770.3C	47.0467	24.4367	49.07
BraA07g004470.3C	43.8867	20.18	48.7767
BraA03g040790.3C	36.6433	22.4333	45.2533
BraA01g042860.3C	41.58	20.4467	44.09
BraA07g009470.3C	40.7833	16.2667	43.8867
BraA02g002620.3C	32.1767	21.0033	42.94
BraA03g041780.3C	38.97	16.5333	42.8667
BraA07g003970.3C	37.1567	17.42	41.5833
BraA07g017060.3C	35.1667	19.3133	40.47
BraA05g000890.3C	22.2733	19.6767	40.03
BraA07g038340.3C	27.7167	19.75	39.92
BraA02g006880.3C	37.7033	12.3033	38.74
BraA07g034140.3C	34.9467	17.35	38.2567
BraA10g020890.3C	31.94	18.0433	37.68
BraA09g061180.3C	29.5833	9.29333	37.4533
BraA05g030460.3C	33.5	13.9633	37.0267
BraA09g046320.3C	35.04	8.60667	36.97
BraA03g017970.3C	21.8267	16.2767	36.5933
BraA02g043580.3C	32.51	5.97333	36.5
BraA08g033880.3C	28.8767	12.7933	33.35
BraA03g000500.3C	27.9967	14.92	33.3267
BraA05g028920.3C	31.0267	14.9967	33.02
BraA03g048240.3C	30.65	13.2667	31.9933
BraA04g012110.3C	30.18	14.1033	30.9533
BraA03g014130.3C	24.8533	12.8033	30.7767
BraA02g014830.3C	26.4	14.02	29.7867
BraA01g043390.3C	27.33	14.45	29.1933
BraA05g032160.3C	26.2133	8.36	29.1867
BraA04g013980.3C	26.7733	13.2333	28.8
BraA01g008110.3C	27.0233	6.4	28.67
BraA03g051670.3C	23.5733	12.7033	28.52
BraA02g043690.3C	27.07	12.88	28.3967
BraA10g001510.3C	20.2633	13.6467	27.9367
BraA06g008080.3C	20.25	13.2633	27.72
BraA01g014860.3C	17.42	9.49333	27.2433
BraA02g015780.3C	24.1833	13.4133	26.94
BraA09g006660.3C	24.8867	12.8	26.2
BraA01g016090.3C	21.1567	11.7567	26.05
BraA04g019030.3C	25.13	11.4433	25.5
BraA01g041350.3C	23.99	12.06	25.0733
BraA10g024900.3C	22.7133	12.35	25.0733
BraA08g009680.3C	23.16	9.68333	24.6533
BraA06g011560.3C	23.1433	11.2667	24.5
BraA07g023540.3C	20.5667	11.37	24.3833
BraA07g001790.3C	21.8033	8.77667	24.09
BraA04g021450.3C	20.3	0.02	23.2533
BraA01g000170.3C	18.6933	11.1267	22.9467
BraA06g029430.3C	21.1833	11.07	22.44
BraA09g052100.3C	16.8933	8.82	22.22
BraA04g027260.3C	17.2433	7.53333	22.0533
BraA02g008090.3C	14.3267	10.7567	22.0067
BraA03g054290.3C	18.53	7.51333	21.5633
BraA01g017420.3C	17.9833	9.88667	21.38
BraA09g052440.3C	18.8233	7.86333	20.7333
BraA01g030180.3C	19.7	7.03	20.46
BraA03g036940.3C	18.0667	9.96667	20.2633
BraA06g039430.3C	14.9467	6.45333	19.42
BraA09g015360.3C	18.02	9.58333	19.3433
BraA10g018810.3C	14.31	9.51667	19.12
BraA05g028390.3C	16.1333	6.49667	18.5733
BraA06g009180.3C	14.4367	8.29667	18.33
BraA03g043690.3C	14.85	8.63667	18.2067
BraA05g041680.3C	15.6967	5.40667	18.03
BraA04g023560.3C	13.5133	7.95333	17.9167
BraA07g041410.3C	13.8933	7.35333	17.6333
BraA06g000630.3C	14.5833	7.41667	17.5833
BraA01g018420.3C	13.4667	8.67667	17.54
BraA05g034630.3C	13.1467	7.69667	16.4967
BraA02g011070.3C	15.94	2.25	16.21
BraA05g041310.3C	11.2967	5.45667	15.9667
BraA03g028320.3C	12.6367	2.74333	15.84
BraA07g018570.3C	13.0167	7.71	15.49
BraA09g009160.3C	11.6	7.00667	15.44
BraA09g015800.3C	8.27	7.50333	15.3033
BraA02g026450.3C	12.7433	5.8	15.0767
BraA09g009540.3C	11.4367	5.81333	15.0633
BraA09g065260.3C	13.0733	6.35333	14.9033
BraA09g047840.3C	14.4867	7.42333	14.8967
BraA07g010760.3C	13.1667	6.16	14.85
BraA06g032160.3C	13.8367	5.74333	14.8133
BraA09g006630.3C	14.03	6.75333	14.6733
BraA09g028460.3C	13.21	6.87	14.6367
BraA09g055060.3C	13.9167	4.91333	14.5533
BraA03g014010.3C	14.4533	5.58	14.4733
BraA02g011140.3C	13.98	4.30333	14.3767
BraA10g003860.3C	13.02	6.12	14.3433
BraA03g058730.3C	9.93333	5.22667	14.31
BraA08g011420.3C	9.32667	5.78333	14.2233
BraA05g026800.3C	12.29	6.08667	14.1067
BraA06g033230.3C	13.9433	4.46	14.0433
BraA03g028410.3C	11.2533	6.16667	14.04
BraA01g033080.3C	7.71333	5.89667	13.9367
BraA08g021940.3C	9.84333	6.35	13.85
BraA07g002550.3C	11.36	6.63	13.7233
BraA10g001070.3C	12.6	6.65667	13.6367
BraA01g000150.3C	13.1133	4.52	13.5333
BraA02g006180.3C	11.2733	5.01667	12.9733
BraA04g024050.3C	9.34667	2.36	12.9067
BraA10g019890.3C	7.08333	5.57	12.8867
BraA03g061870.3C	12.6133	5.56667	12.83
BraA09g014180.3C	9.90667	6.02667	12.6233
BraA07g005550.3C	12.5867	5.95667	12.6
BraA10g023820.3C	10.0067	5.94	12.5233
BraA01g015680.3C	6.81667	5.87667	12.4167
BraA10g003870.3C	7.39	4.39333	12.4067
BraA01g040600.3C	10.8267	5.81	12.3567
BraA07g025730.3C	11.93	2.89	12.2633
BraA03g028340.3C	11.3167	5.76	12.1567
BraA03g056400.3C	11.0733	5.27333	12.12
BraA02g017030.3C	10.1167	5.55333	12
BraA09g010080.3C	7.78333	4.98667	11.74
BraA08g017280.3C	10.8333	4.73667	11.6833
BraA01g011890.3C	10.4133	2.61333	11.4433
BraA06g030710.3C	6.47	4.12667	11.3233
BraA01g033120.3C	7.48333	4.15	11.1933
BraA07g024080.3C	8.85333	4.70667	11.18
BraA05g024640.3C	7.44	3.26667	11.1367
BraA01g023860.3C	9.09333	5.15333	10.87
BraA02g036930.3C	8.99	3.77333	10.84
BraA08g022070.3C	10.36	5.00333	10.7867
BraA03g046440.3C	8.05	1.70333	10.7733
BraA01g013170.3C	6.53	3.89	10.7367
BraA06g044280.3C	9.59	3.71333	10.68
BraA02g043150.3C	7.25333	4.27333	10.43
BraA01g002610.3C	9.23333	3.77667	10.26
BraA07g035880.3C	9.74333	4.97	10.2567
BraA06g011480.3C	7.49667	4.87333	10.22
BraA08g032380.3C	8.47333	4.43667	10.17
BraA05g004700.3C	8.48667	4.44667	10.0967
BraA05g033960.3C	6.4	3.06333	10.0833
BraA03g033030.3C	7.81333	4.26667	9.98
BraA04g021030.3C	9.20333	4.81667	9.89
BraA06g033550.3C	7.66333	3.88667	9.89
BraA09g050640.3C	9.31333	4.27333	9.88667
BraA03g045730.3C	8.88333	4.8	9.82333
BraA09g064310.3C	9.40667	4.15	9.7
BraA02g027960.3C	8.93	4.38333	9.59
BraA07g016770.3C	5.77333	2.13	9.5
BraA09g029510.3C	5.81333	3.32333	9.45667
BraA04g004370.3C	8.51	4.63333	9.42667
BraA01g032150.3C	8.07	2.99667	9.33667
BraA04g031670.3C	6.76333	3.8	9.28333
BraA09g012370.3C	9.00667	4.62667	9.27333
BraA07g028160.3C	7.29333	2.41667	9.24667
BraA04g000120.3C	8.37	3.21333	9.13
BraA03g023560.3C	7.07333	3.84667	9.00333
BraA05g038650.3C	8.62333	4.12667	8.99
BraA06g007530.3C	8.06667	0.626667	8.94333
BraA06g037210.3C	8.86333	3.93	8.92667
BraA01g020720.3C	8.81667	4.31667	8.87333
BraA07g024850.3C	6.53	4.24333	8.77333
BraA09g037610.3C	8.10333	3.8	8.76667
BraA08g032040.3C	6.60333	3.9	8.74667
BraA09g006820.3C	7.96	1.8	8.73667
BraA10g000540.3C	6.23667	4.19333	8.73667
BraA01g040480.3C	6.23	2.34333	8.73333
BraA08g035100.3C	7.98333	3.60667	8.7
BraA09g024840.3C	6.57	3.33	8.66
BraA02g004110.3C	7.55667	2.89	8.6
BraA08g006360.3C	8.24	3.43667	8.53667
BraA05g014640.3C	7.86333	3.28	8.4
BraA04g027700.3C	5.64333	2.57667	8.28333
BraA10g016260.3C	6.18667	2.94333	8.26667
BraA05g012330.3C	6.52	2.15333	8.25
BraA09g037110.3C	7.16	3.13	8.23
BraA02g020850.3C	5.69667	2.00667	8.19667
BraA09g003780.3C	8.18667	3.08	8.19667
BraA04g022540.3C	6.17	3.61	8.15667
BraA06g033150.3C	7.50667	2.83667	8.12333
BraA09g035660.3C	7.58333	3.43333	8.08
BraA04g032340.3C	6.29	3.59333	7.92333
BraA06g041470.3C	5.44667	3.5	7.86
BraA01g037790.3C	6.85333	3.34333	7.85667
BraA09g056540.3C	5.3	1.27667	7.82667
BraA10g033350.3C	7.14333	2.12	7.80667
BraA06g016910.3C	7.49333	3.74	7.67333
BraA03g011230.3C	6.31333	1.91333	7.57667
BraA03g020870.3C	5.89	2.46	7.53667
BraA06g011540.3C	6.23333	3.72667	7.53333
BraA05g024940.3C	6.04333	3.49667	7.41333
BraA08g005670.3C	5.02667	1.98	7.39667
BraA07g028970.3C	7.11333	2.81	7.35333
BraA06g038800.3C	7.11667	3.58333	7.33667
BraA03g042260.3C	5.52	3.30667	7.33333
BraA04g010080.3C	5.69	3	7.32667
BraA01g044760.3C	4.97	2.91667	7.30333
BraA03g032940.3C	5.87667	3.26333	7.22333
BraA02g033040.3C	6.59	2.7	7.17
BraA09g063000.3C	5.45667	3.18667	7.15667
BraA09g029440.3C	6.72	3.13	7.15333
BraA07g029400.3C	5.63	2.49667	7.14
BraA08g017590.3C	6.88	3.46667	7.10333
BraA06g028860.3C	5.47333	3.3	7.09333
BraA03g045800.3C	6.55667	2.51667	6.93
BraA04g032550.3C	6.23	2.44667	6.90667
BraA06g022050.3C	5.08667	2.63333	6.90333
BraA10g001880.3C	5.66333	2.62667	6.82333
BraA06g038380.3C	4.69667	2.93	6.81667
BraA04g027890.3C	5.55667	0.42	6.78667
BraA05g026130.3C	5.56	3.12	6.77667
BraA03g012860.3C	6.62	1.43	6.77667
BraA09g059900.3C	5.99667	1.95667	6.76667
BraA05g011050.3C	5.42	3.24	6.76333
BraA09g061360.3C	5.6	2.45333	6.72333
BraA05g042470.3C	5.67667	1.18333	6.65333
BraA02g034220.3C	5	2.30667	6.56667
BraA05g007380.3C	6.2	3.12333	6.53333
BraA09g051990.3C	4.72	2.86333	6.5
BraA06g041760.3C	4.00667	2.49667	6.47667
BraA07g030700.3C	4.42667	2.20333	6.47333
BraA09g035560.3C	5.44333	1.91	6.31
BraA06g031100.3C	5.17	1.41667	6.26333
BraA05g018420.3C	5.36	2.08	6.24
BraA09g032920.3C	5.31333	3.00667	6.23333
BraA03g053700.3C	4.64	1.90333	6.16667
BraA09g004730.3C	6	2.11333	6.12667
BraA05g042080.3C	5.21667	2.25333	6.04
BraA06g029090.3C	5.27	2.54333	6.04
BraA03g040470.3C	5.49333	2.49333	6.02
BraA04g030680.3C	5.63667	2.87667	6.02
BraA08g029850.3C	5.08	2.71	5.95667
BraA07g034020.3C	4.49667	2.91333	5.95333
BraA03g042700.3C	4.58	1.73333	5.93333
BraA10g018330.3C	4.68667	1.62	5.91
BraA07g001160.3C	5.42	2.05	5.90333
BraA07g018640.3C	5.01	2.40667	5.88667
BraA01g014480.3C	4.32667	2.2	5.87667
BraA08g004540.3C	3.77667	2.78	5.85333
BraA06g043540.3C	3.78	2.85667	5.80667
BraA08g017720.3C	5.02	2.59667	5.71
BraA02g002150.3C	4.79	2.58667	5.68333
BraA06g044030.3C	4.43667	0.773333	5.65
BraA02g036610.3C	5.19667	2.67333	5.63333
BraA03g035450.3C	3.43333	1.95	5.61333
BraA08g031920.3C	5.57667	1.76667	5.59667
BraA03g009500.3C	4.45333	0	5.52333
BraA03g025870.3C	5.26667	2.04333	5.50667
BraA03g025040.3C	4.93667	0.5	5.49667
BraA09g007550.3C	5.38667	1.74	5.48333
BraA07g036320.3C	3.74	2.18	5.47667
BraA03g016250.3C	4.99333	2.64	5.47
BraA09g033930.3C	5.45667	2.35667	5.47
BraA02g022980.3C	3.43667	2	5.46
BraA09g004240.3C	4.35333	2.68	5.43333
BraA07g021880.3C	4.74	1.93	5.36333
BraA02g009260.3C	4.81	2.41	5.34
BraA04g032160.3C	3.23333	1.35667	5.30333
BraA09g018210.3C	5.07667	2.29667	5.30333
BraA03g006910.3C	3.03667	2.24	5.25667
BraA09g011440.3C	3.67	1.99667	5.2
BraA10g022890.3C	3.6	1.78667	5.15
BraA05g040480.3C	4.11	2.33	5.15
BraA09g059370.3C	4.35	2.12333	5.11667
BraA09g048650.3C	4.86	2.51333	5.11667
BraA01g010070.3C	3.25667	2.33	5.11
BraA09g014280.3C	4.98667	2.02667	5.08333
BraA04g031080.3C	4.49333	1.98333	5.08
BraA06g006930.3C	2.92667	2.03333	5.03667
BraA02g023110.3C	4.12333	2.51333	5.03333
BraA08g002820.3C	4.28	2.48	4.99667
BraA05g002720.3C	4.36	1.65333	4.98333
BraA06g011310.3C	2.20333	1.85333	4.96333
BraA07g018340.3C	4.22333	1.75333	4.82
BraA02g001310.3C	4.62333	2.35	4.73333
BraA09g008640.3C	3.23	1.32667	4.70667
BraA07g025640.3C	4.06333	1.58333	4.68
BraA07g038650.3C	1.61	0.993333	4.64667
BraA10g028970.3C	3.02	1.57333	4.64333
BraA06g008700.3C	4.19667	2.14667	4.59667
BraA02g002730.3C	4.36	2.10667	4.59667
BraA01g001800.3C	3.20333	2.24667	4.57333
BraA03g021990.3C	3.77333	1.28667	4.55333
BraA03g038720.3C	3.91	0.903333	4.54667
BraA09g034820.3C	3.54667	2.11	4.53667
BraA06g017270.3C	3.53333	1.98333	4.53333
BraA05g027250.3C	4.30333	1.17667	4.51333
BraA02g011080.3C	2.98333	0.863333	4.51
BraA09g051320.3C	4.19333	1.82667	4.5
BraA08g002700.3C	3.06	2.01	4.46667
BraA09g056130.3C	3.13333	1.61	4.46667
BraA09g041540.3C	3.90333	2.00667	4.41
BraA02g008280.3C	3.4	1.46667	4.39333
BraA01g018260.3C	4.00333	1.9	4.37667
BraA09g002740.3C	3.85	2.09	4.35333
BraA05g028750.3C	4.31667	2.14	4.35
BraA08g022850.3C	3.09667	0	4.34667
BraA06g010630.3C	2.26333	2.11	4.33
BraA01g017280.3C	2.25333	1.62	4.32333
BraA06g017390.3C	4.20333	1.69333	4.26667
BraA09g020510.3C	2.65	2.08	4.25333
BraA02g022670.3C	3.11	1.4	4.22667
BraA07g038730.3C	1.51667	0	4.18667
BraA10g006340.3C	2.79667	0.253333	4.17667
BraA07g040900.3C	2.94667	1.60667	4.16333
BraA09g024090.3C	3.81667	1.45	4.15667
BraA09g047760.3C	3.82	1.69333	4.14333
BraA06g025030.3C	3.63333	1.79667	4.14
BraA04g031230.3C	3.87667	1.66333	4.13667
BraA04g024350.3C	2.94	1.78667	4.09667
BraA03g051410.3C	1.85667	0.763333	4.08667
BraA10g000690.3C	2.85	1.41667	4.08333
BraA07g038720.3C	3.47333	1.75333	4.06667
BraA03g044780.3C	2.04333	0.786667	3.99333
BraA09g004740.3C	3.74	0.0366667	3.96
BraA08g015960.3C	3.16	1.25333	3.95667
BraA04g022050.3C	2.71333	0.116667	3.94667
BraA08g021350.3C	1.84333	1.21333	3.94333
BraA06g042810.3C	3.01333	1.55	3.93
BraA07g003770.3C	3.1	1.06	3.86333
BraA10g026840.3C	3.46667	1.62667	3.79667
BraA06g032770.3C	3.23667	1.24667	3.76333
BraA07g001860.3C	2.68667	1.18	3.73667
BraA03g054450.3C	2.93	1.17333	3.72333
BraA02g024850.3C	3.63333	1.84	3.69
BraA02g021320.3C	3.57	0	3.62667
BraA10g002390.3C	2.98	1.64667	3.60333
BraA05g017250.3C	2.60667	1.45667	3.6
BraA02g045190.3C	3.01667	1.42333	3.58333
BraA02g008730.3C	2.33	0	3.54
BraA08g029830.3C	3.18667	1.36667	3.51333
BraA10g027080.3C	3.31	1.08667	3.50667
BraA03g012720.3C	2.79667	1.35333	3.50667
BraA10g007230.3C	3.37667	1.50667	3.48
BraA03g031720.3C	3.16667	1.61667	3.46333
BraA10g031080.3C	1.73333	0.213333	3.44333
BraA09g064740.3C	2.78333	1.47333	3.43
BraA06g026160.3C	2.72333	1.37667	3.42667
BraA06g007170.3C	3.03	0.946667	3.42
BraA02g010030.3C	2.65333	0.913333	3.41667
BraA03g012360.3C	2.69	1.36667	3.40667
BraA06g037550.3C	2.62333	1.32	3.40333
BraA07g033830.3C	1.77667	1.15667	3.4
BraA03g062920.3C	3.20333	1.60667	3.39667
BraA07g024640.3C	2.78	1.50333	3.36333
BraA09g018870.3C	2.19	1.41667	3.34
BraA01g038330.3C	3.11333	1.22333	3.32
BraA03g031940.3C	1.92	1.15	3.31333
BraA09g039350.3C	2.97	1.59333	3.29667
BraA05g041320.3C	3.01333	0.746667	3.27667
BraA10g033580.3C	3.01	1.55	3.26
BraA05g012270.3C	0.983333	0.626667	3.23667
BraA01g012230.3C	2.76667	1.47	3.22667
BraA04g032140.3C	2.68	0.946667	3.22667
BraA08g021360.3C	1.97333	0.7	3.2
BraA03g023690.3C	1.89667	1.27333	3.19333
BraA07g018970.3C	1.58667	0.633333	3.17
BraA06g031640.3C	2.77	0.916667	3.15333
BraA10g030370.3C	3.12	0.51	3.15
BraA07g030260.3C	2.95333	1.50667	3.15
BraA07g027330.3C	2.42667	0.47	3.14667
BraA10g023450.3C	1.92667	1.43667	3.14
BraA03g023380.3C	2.08	0.65	3.13333
BraA08g022910.3C	2.96333	1.18667	3.10333
BraA06g034340.3C	1.77	1.48667	3.08333
BraA03g023220.3C	2.69667	0.92	3.07667
BraA03g056410.3C	2.81	1.45333	3.06667
BraA02g010170.3C	2.66333	1.07333	3.03333
BraA10g010260.3C	2.9	1.32667	3.03
BraA06g008290.3C	2.81	0.99	3.02333
BraA04g015340.3C	2.66333	1.27333	2.97667
BraA07g024960.3C	2.01	0.953333	2.97333
BraA07g028250.3C	2.73	1.02	2.93333
BraA09g002940.3C	2.78667	1.37	2.93333
BraA09g037690.3C	2.81667	1.40333	2.91667
BraA07g029100.3C	2.49333	0.813333	2.90333
BraA01g036680.3C	2.22667	0.65	2.89333
BraA07g018360.3C	2.70667	1.29667	2.87667
BraA09g037330.3C	1.54333	1.19	2.87333
BraA10g028580.3C	1.90333	1.07	2.86667
BraA06g042380.3C	2.31667	1.31	2.86667
BraA05g011260.3C	2.72333	1.41333	2.86
BraA06g027030.3C	2.42	1.36	2.85
BraA02g035860.3C	2	1.15667	2.83
BraA07g041990.3C	1.88333	0.98	2.80667
BraA09g050370.3C	2.06	0.896667	2.76667
BraA09g041430.3C	2.63333	1.27	2.76333
BraA03g015000.3C	2.16	0	2.76
BraA09g048630.3C	1.93667	0.32	2.76
BraA03g038570.3C	1.92	0.836667	2.74333
BraA06g043820.3C	1.94	1.30667	2.71667
BraA10g007970.3C	2.06333	0.663333	2.70333
BraA08g022890.3C	1.64667	1.26667	2.65667
BraA02g007320.3C	2.6	0.916667	2.63333
BraA09g024960.3C	2.57667	1.10667	2.63
BraA07g020730.3C	2.09333	0.926667	2.60333
BraA01g011390.3C	2.50667	1.17333	2.58
BraA03g031680.3C	1.85667	0	2.57
BraA03g056790.3C	2.36667	1.07	2.54667
BraA07g022540.3C	2.11667	0.786667	2.54
BraA09g041740.3C	1.06667	0.696667	2.53
BraA06g029940.3C	2.37667	0.833333	2.51333
BraA06g024420.3C	1.74	0.873333	2.49
BraA05g025400.3C	1.75333	0.953333	2.46333
BraA03g044910.3C	2.35333	0.946667	2.46333
BraA03g021190.3C	2.23667	1.07333	2.45667
BraA01g002210.3C	1.72667	0.763333	2.45
BraA02g025340.3C	1.94	1.05333	2.44667
BraA03g024820.3C	1.41667	0.68	2.44333
BraA03g049050.3C	2.31667	1.11	2.44333
BraA03g023090.3C	1.42667	0.923333	2.43333
BraA01g017730.3C	2.07667	1.12	2.43
BraA02g045180.3C	2.33667	0.946667	2.42
BraA02g039050.3C	1.65	0.656667	2.4
BraA08g031470.3C	1.82667	0.536667	2.4
BraA07g032650.3C	1.87333	0.856667	2.39667
BraA08g025460.3C	2.23333	1.16667	2.39
BraA07g036440.3C	2.19667	1.14667	2.38667
BraA08g013360.3C	2.22333	1.11	2.38
BraA06g031490.3C	1.77	0.716667	2.37667
BraA05g035410.3C	1.73667	0.616667	2.37
BraA03g047860.3C	1.89667	1.16	2.36667
BraA02g034070.3C	2.08333	0.843333	2.36
BraA08g030640.3C	1.68667	0.89	2.36
BraA03g044600.3C	2.04	0.85	2.35667
BraA07g005530.3C	2.1	0.546667	2.34667
BraA03g027850.3C	1.75333	0.796667	2.34333
BraA06g029250.3C	1.42333	0.986667	2.34333
BraA05g041140.3C	2.30333	1	2.34
BraA02g005810.3C	2.05667	1.08667	2.34
BraA02g021910.3C	1.79333	0.213333	2.31333
BraA03g046230.3C	1.65333	0.24	2.31
BraA07g008050.3C	1.94333	0.55	2.31
BraA10g033650.3C	2.12	1.14667	2.31
BraA01g043810.3C	1.85333	0.66	2.30333
BraA05g010080.3C	1.75	0.966667	2.29
BraA07g016750.3C	1.95667	1.10333	2.29
BraA08g001700.3C	2.11333	0.396667	2.27333
BraA01g035820.3C	1.73	0.74	2.25333
BraA05g007850.3C	1.33	0.82	2.25
BraA09g018510.3C	2.01667	1	2.20333
BraA06g019970.3C	1.68667	0.75	2.2
BraA09g039150.3C	1.42667	0.706667	2.19333
BraA08g011460.3C	1.86333	0.72	2.16667
BraA01g007890.3C	1.95	0.656667	2.13333
BraA07g017430.3C	1.77667	1.04333	2.10333
BraA01g013390.3C	1.39333	0.826667	2.1
BraA10g029500.3C	1.80667	0.856667	2.09667
BraA03g029830.3C	1.52	0.343333	2.09333
BraA06g035650.3C	2.02667	0.723333	2.08
BraA09g023620.3C	1.65333	0.886667	2.05
BraA03g015370.3C	1.77333	0.92	2.04667
BraA03g005380.3C	2.01	0.65	2.04333
BraA05g024520.3C	1.88	0.913333	2.04
BraA02g006110.3C	1.64	0.826667	2.04
BraA07g017870.3C	1.78333	0.92	2.03333
BraA09g018610.3C	1.73667	0.866667	2.01
BraA05g006690.3C	1.14667	0.84	2.00667
BraA09g031160.3C	1.92667	0.85	2.00667
BraA01g028390.3C	1.52	0.946667	2.00667
BraA09g009250.3C	1.37667	0.426667	2.00333
BraA05g041530.3C	1.17667	0.973333	1.99
BraA09g028100.3C	0.98	0.623333	1.98333
BraA08g029740.3C	1.96	0.48	1.97667
BraA06g042300.3C	1.07	0.886667	1.97
BraA05g039780.3C	1.85333	0.923333	1.94667
BraA05g001410.3C	1.76667	0.673333	1.92667
BraA01g042510.3C	1.52667	0.69	1.92667
BraA08g033510.3C	1.58667	0.296667	1.91667
BraA08g018780.3C	1.88333	0.0433333	1.91667
BraA01g018390.3C	1.85333	0.726667	1.90667
BraA06g038310.3C	1.10667	0.706667	1.89
BraA02g026130.3C	1.24333	0.906667	1.89
BraA02g019780.3C	1.52667	0.533333	1.88667
BraA08g023460.3C	1.66667	0.603333	1.84
BraA09g061440.3C	1.62333	0.82	1.83667
BraA09g045850.3C	1.23667	0.663333	1.83
BraA01g019640.3C	1.47333	0.57	1.82
BraA01g018990.3C	1.40667	0.566667	1.81
BraA01g022530.3C	1.31667	0.793333	1.8
BraA03g042530.3C	1.23667	0	1.79333
BraA04g030060.3C	1.38333	0.273333	1.77333
BraA03g006400.3C	1.75667	0.566667	1.76667
BraA02g042100.3C	1.52	0	1.76
BraA10g010940.3C	1.34667	0.393333	1.76
BraA04g020910.3C	1.40667	0.58	1.75
BraA07g018580.3C	1.67	0.59	1.74667
BraA04g026210.3C	1.46	0.826667	1.74667
BraA03g019080.3C	1.67667	0.81	1.73667
BraA06g024990.3C	0.98	0.29	1.72333
BraA03g051140.3C	1.48667	0.346667	1.72
BraA06g031680.3C	0.87	0.58	1.7
BraA03g021530.3C	0.68	0.15	1.69667
BraA01g008670.3C	1.65667	0	1.69333
BraA09g063170.3C	1.08667	0.236667	1.68
BraA03g004250.3C	1.41333	0.436667	1.68
BraA02g002560.3C	1.15333	0.393333	1.67
BraA08g012990.3C	1.08667	0.143333	1.66333
BraA07g036640.3C	0.486667	0	1.65333
BraA05g010870.3C	1.15667	0.74	1.64333
BraA02g040510.3C	1.32	0.813333	1.64
BraA03g041300.3C	1.25333	0	1.63667
BraA03g019490.3C	1.03	0.376667	1.59667
BraA02g021380.3C	1.29	0.526667	1.59667
BraA09g013980.3C	1.3	0.793333	1.59
BraA03g015020.3C	1.53667	0	1.58333
BraA09g053560.3C	1.15	0.666667	1.58333
BraA07g020390.3C	1.17667	0.42	1.58
BraA07g033580.3C	1.32333	0.323333	1.57333
BraA03g002360.3C	1.29333	0.616667	1.57
BraA10g003470.3C	1.4	0.513333	1.56667
BraA05g028340.3C	1.24	0.73	1.56333
BraA10g021180.3C	1.52667	0.733333	1.55333
BraA03g032480.3C	1.24333	0.0433333	1.54667
BraA03g015590.3C	1.34667	0.603333	1.54667
BraA02g011590.3C	1.1	0.393333	1.54
BraA08g015640.3C	0.806667	0.103333	1.53667
BraA03g005430.3C	1.11333	0.75	1.53667
BraA02g036140.3C	1.48667	0.526667	1.53
BraA06g008370.3C	1.01333	0.7	1.52333
BraA03g038270.3C	0.733333	0.446667	1.50333
BraA09g050110.3C	0.98	0.566667	1.5
BraA04g002690.3C	1.23667	0.7	1.48333
BraA08g009690.3C	1.35	0.556667	1.47333
BraA04g015750.3C	0.956667	0.0833333	1.46
BraA10g027970.3C	1.2	0.36	1.46
BraA02g004550.3C	0.736667	0.37	1.46
BraA04g027870.3C	1.33	0.59	1.45667
BraA07g025660.3C	0.86	0.586667	1.45
BraA02g034050.3C	1.39667	0.653333	1.43
BraA08g032160.3C	1.05667	0.476667	1.42667
BraA04g029900.3C	1.39667	0.513333	1.41
BraA05g031960.3C	1.33	0.373333	1.40667
BraA01g011320.3C	0.763333	0.123333	1.40333
BraA06g008300.3C	1.17	0.213333	1.39667
BraA08g020690.3C	1.33	0.533333	1.39
BraA06g017880.3C	1.12667	0.356667	1.36
BraA09g009620.3C	1.23	0.403333	1.35667
BraA05g037450.3C	1.04667	0.41	1.35333
BraA03g034010.3C	1.09667	0.64	1.35
BraA01g010770.3C	0.52	0	1.34667
BraA06g042700.3C	1.22	0.586667	1.33333
BraA03g026890.3C	0.85	0.553333	1.33
BraA04g025530.3C	0.776667	0.213333	1.32333
BraA05g041970.3C	1.13333	0.64	1.31667
BraA06g038830.3C	0.84	0.52	1.31333
BraA01g037730.3C	1.12	0.456667	1.31
BraA03g056130.3C	1.09	0.493333	1.30667
BraA09g056170.3C	1.25667	0.336667	1.29667
BraA06g032370.3C	0.796667	0.513333	1.29
BraA05g042240.3C	1.22	0.373333	1.28
BraA06g017440.3C	1.11333	0.613333	1.27667
BraA05g011560.3C	0.843333	0.413333	1.26333
BraA05g040380.3C	1.16333	0.613333	1.26
BraA07g010270.3C	0.93	0.263333	1.25333
BraA05g021940.3C	0.646667	0.556667	1.24667
BraA08g019830.3C	1.00333	0.416667	1.24333
BraA03g051680.3C	0.61	0.33	1.23
BraA06g030330.3C	0.823333	0.53	1.23
BraA05g007670.3C	0.58	0.16	1.22333
BraA09g020970.3C	0.836667	0.32	1.21667
BraA08g012370.3C	1.00667	0.533333	1.21333
BraA09g011090.3C	0.46	0.216667	1.19667
BraA07g016650.3C	0.94	0.363333	1.19333
BraA09g046770.3C	1.11667	0.07	1.19
BraA01g009900.3C	0.92	0.0966667	1.18667
BraA07g018600.3C	1.00667	0.2	1.18333
BraA01g020490.3C	1.06667	0.07	1.17333
BraA03g049260.3C	0.79	0.323333	1.16
BraA03g061010.3C	0.81	0.28	1.15333
BraA03g061040.3C	0.823333	0.256667	1.15
BraA07g025420.3C	0.866667	0.243333	1.12333
BraA06g010700.3C	0.756667	0.3	1.12
BraA06g007730.3C	1.07667	0.346667	1.11
BraA01g037100.3C	0.91	0.49	1.10333
BraA05g039310.3C	1.09	0.48	1.09667
BraA10g017480.3C	0.766667	0	1.07667
BraA09g015820.3C	1.01	0.386667	1.07667
BraA07g033090.3C	1.00667	0.44	1.06333
BraA03g052070.3C	0.943333	0.256667	1.06
BraA02g037520.3C	1.01667	0	1.06
BraA04g004240.3C	0.933333	0.453333	1.05333
BraA05g009010.3C	0.926667	0.376667	1.05
BraA03g051050.3C	0.623333	0.376667	1.04667
BraA06g027920.3C	0.79	0	1.04
BraA05g031470.3C	0.963333	0.243333	1.04
BraA02g029630.3C	0.653333	0.0866667	1.04
BraA06g007990.3C	0.696667	0.406667	1.03333
BraA02g010920.3C	0.76	0.25	1.03
BraA09g005090.3C	0.986667	0.453333	1.03
BraA10g007070.3C	0.796667	0.0966667	1

## Sheet: P3
ID	M	P	Z
BraA05g024380.3C	3773.28	1426.63	2921.71
BraA09g063780.3C	2012.99	615.89	1628.85
BraA01g005820.3C	1785.9	610.043	1413.56
BraA09g035160.3C	1284.09	136.38	1046.79
BraA01g015820.3C	909.377	318.673	725.437
BraA05g016110.3C	908.217	116.97	660.027
BraA08g030410.3C	563.313	241.17	537.74
BraA09g024650.3C	580.923	138.797	430.753
BraA06g032870.3C	428.007	165.793	425.313
BraA08g035330.3C	610.113	32.8533	389.877
BraA05g013100.3C	420.967	160.34	371.22
BraA09g023100.3C	473.21	5.45333	340.247
BraA07g029080.3C	315.553	124.12	305.437
BraA09g047010.3C	537.303	44.91	301.26
BraA05g037180.3C	338.71	131.337	293.073
BraA07g038940.3C	309.19	100.68	265.69
BraA10g002150.3C	325.383	101.717	250.577
BraA10g030360.3C	251.47	113.063	244.837
BraA09g001640.3C	342.387	78.4	244.627
BraA07g031310.3C	328.517	33.6733	231.367
BraA03g007310.3C	245.533	83.95	207.047
BraA03g022330.3C	251.777	72.9733	201.38
BraA08g023390.3C	245.597	64.3667	200.717
BraA04g024020.3C	264.83	31.2767	197.007
BraA03g041610.3C	221.98	82.17	192.357
BraA09g019250.3C	250.703	22.2233	191.097
BraA07g038680.3C	192.377	80.31	175.557
BraA10g016180.3C	192.907	60.7367	164.99
BraA10g026690.3C	180.14	74.1633	160.59
BraA06g010430.3C	176.557	78.2333	156.653
BraA09g004760.3C	190.697	52.94	155.507
BraA05g037110.3C	204.843	26.1633	154.243
BraA08g004150.3C	179.797	64.42	153.337
BraA08g013400.3C	208.747	60.6933	142.46
BraA06g015970.3C	144.87	64.9433	134.097
BraA08g012500.3C	151.07	60.7033	127.443
BraA06g034580.3C	158.257	51.26	123.937
BraA05g008470.3C	131.74	43.98	117.467
BraA09g013920.3C	150.42	35.16	116.68
BraA10g030990.3C	167.377	31.8233	116.48
BraA10g022340.3C	146.627	39.3633	115.353
BraA07g004890.3C	136.237	28.0333	115.187
BraA03g006550.3C	145.147	11.52	112.9
BraA06g003360.3C	146.78	27.9367	112.35
BraA04g003880.3C	125.873	53.76	108.907
BraA06g031370.3C	110.173	42.58	102.29
BraA05g014050.3C	107.03	44.6667	95.9167
BraA06g008100.3C	97.3733	42.9133	94.96
BraA09g014400.3C	113.207	44.1567	93.0433
BraA10g019270.3C	102.643	35.7933	80.3333
BraA02g009940.3C	78.12	10.86	77.3833
BraA07g020820.3C	97.2533	23.5467	73.13
BraA06g028680.3C	101.017	11.1167	71.0967
BraA01g007870.3C	87.32	32.5333	70.4767
BraA04g005440.3C	107.883	24.38	69.8367
BraA03g021980.3C	74.3767	29.8267	68.9167
BraA03g036250.3C	75.96	33.6667	68.2467
BraA03g016260.3C	73.7967	20.0733	67.5367
BraA02g021310.3C	77.6933	0.0166667	67.4033
BraA09g009780.3C	71.3167	32.8033	66.23
BraA10g026870.3C	86.8233	18.4467	64.6167
BraA04g030050.3C	68.7833	14.0733	63.5833
BraA06g030600.3C	76.74	5.55	60.7867
BraA03g011090.3C	68.7233	24.9633	60.7633
BraA09g061260.3C	86.13	5.75	60.47
BraA05g035000.3C	65.81	26.88	59.14
BraA09g064600.3C	62.7267	25.8433	57.7667
BraA09g004230.3C	57.67	22.1167	56.8767
BraA09g060880.3C	69.1667	24.1367	56.3833
BraA10g021990.3C	69.0467	7.74667	55.8533
BraA08g011230.3C	63.9667	22.19	54.8433
BraA03g002370.3C	60.1133	19.3767	53.2267
BraA05g015180.3C	72.23	3.81333	52.3533
BraA01g041110.3C	59.5067	22.12	50.6967
BraA09g006070.3C	66.4867	13.5967	50.5233
BraA06g009510.3C	63.04	11.6267	49.5767
BraA02g006290.3C	98.1467	3.78	49.4133
BraA02g038460.3C	53.1267	21.92	48.77
BraA02g044860.3C	56.1633	17.8833	48.4433
BraA05g026470.3C	64.0433	2.05333	48.2867
BraA01g007140.3C	61.47	16.7733	48.2733
BraA01g033350.3C	62.3267	23.7767	48.1233
BraA07g025740.3C	51.1067	19.7433	47.6333
BraA01g000350.3C	48.65	22.21	47.6167
BraA02g017690.3C	50.4733	18.1167	47.19
BraA09g001340.3C	51.09	20.0167	46.8333
BraA02g015020.3C	50.9267	16.5667	46.29
BraA06g010020.3C	45.7833	19.7767	45.38
BraA04g025490.3C	49.1967	20.61	45.2433
BraA09g009940.3C	75.7233	3.08	44.78
BraA03g036850.3C	70.3033	4.85333	44.33
BraA03g021520.3C	58.4433	10.2733	43.82
BraA06g026930.3C	57.51	17.5467	43.8167
BraA04g030330.3C	52.3967	6.04	42.79
BraA08g035230.3C	55.3433	2.82333	41.4167
BraA10g009440.3C	52.8767	19.9033	41.2933
BraA05g023920.3C	50.9167	9.14	41.2267
BraA06g032170.3C	69.24	14.6767	41.1467
BraA08g005360.3C	49.51	1.92333	41.12
BraA03g036580.3C	61.27	13.5533	40.9567
BraA04g008060.3C	52.5433	17.8567	40.1733
BraA01g011340.3C	39.9633	17.9867	38.8133
BraA01g003940.3C	43.3667	9.79	38.3133
BraA03g010300.3C	52.8	2.1	38.1767
BraA03g046830.3C	55.29	10.6667	36.3067
BraA05g036410.3C	41.5533	17.02	36.2333
BraA02g006130.3C	40.69	10.0533	35.8767
BraA09g013860.3C	40.5567	16.2167	35.6833
BraA01g014090.3C	37.2933	10.1333	35.3167
BraA08g035280.3C	50.9467	0	35.2933
BraA05g000750.3C	42.3633	14.1	34.9133
BraA07g026170.3C	39.8533	17.0833	34.64
BraA04g022660.3C	51.4967	13.3767	34.3633
BraA01g004190.3C	39.56	11.6767	34.2333
BraA05g014700.3C	40.4433	7.89	33.61
BraA01g031180.3C	40.6267	14.4	32.7367
BraA09g027850.3C	40.62	10.7767	32.2767
BraA09g009670.3C	42.94	4.73667	31.6233
BraA10g030180.3C	45.3467	3.14667	31.4333
BraA01g027880.3C	33.03	14.6	31.0733
BraA04g002970.3C	36.2733	8.73667	30.9533
BraA10g027150.3C	40.34	9.40667	30.9133
BraA04g025030.3C	33.89	12.37	30.65
BraA01g011210.3C	33.7667	5.87333	30.6433
BraA02g021780.3C	35.6833	12.8233	30.1333
BraA03g010380.3C	31.1667	7.20667	30.0133
BraA03g009890.3C	35.88	13.0967	29.7833
BraA08g030230.3C	29.9767	10.37	29.77
BraA06g027250.3C	29.6467	12.5733	29.5233
BraA03g039370.3C	37.2033	11.6133	29.17
BraA05g023720.3C	42.6267	10.6533	29.1167
BraA06g005750.3C	32.95	10.04	28.5367
BraA07g039340.3C	29.2	11.8133	28.4333
BraA07g033650.3C	30.3067	11.9033	28.0933
BraA07g031940.3C	43.71	3.36667	27.5633
BraA08g035080.3C	27.5	7.94667	27.4767
BraA02g004670.3C	32.4667	5.22667	27.3
BraA02g023010.3C	28.05	12.9	27.16
BraA09g020300.3C	52.2967	0	27.0167
BraA07g001580.3C	37.72	10.1467	25.9667
BraA09g046860.3C	30.22	5.67333	25.4433
BraA10g031290.3C	38.9467	8.62667	25.44
BraA06g015170.3C	30.3567	11.86	25.19
BraA02g007090.3C	32.2767	7.22667	25.1867
BraA02g036940.3C	25.5333	12.2633	24.8167
BraA05g015080.3C	30.4267	10.31	24.5767
BraA08g035270.3C	37.5167	0.0266667	24.46
BraA03g015180.3C	36.5433	0.25	24.42
BraA09g034160.3C	31.4133	9.96333	24.4133
BraA02g009870.3C	29.5267	6.71	24.2567
BraA09g061530.3C	24.4233	4.61333	23.5267
BraA04g004550.3C	26.5933	2.79667	23.4967
BraA01g012960.3C	29.3533	10.9067	23.22
BraA09g004030.3C	23.9367	8.12667	23.03
BraA03g023180.3C	25.6067	11.3533	22.99
BraA08g033140.3C	27.7067	1.55667	22.9633
BraA10g019220.3C	28.43	7.56667	22.4433
BraA10g023800.3C	34.8233	6.17667	22.2633
BraA07g038200.3C	24.7167	9.36333	22.2433
BraA10g019590.3C	26.5867	1.34	22.2267
BraA09g013800.3C	28.72	4.42333	21.8267
BraA04g030340.3C	27.2433	6.86	21.6233
BraA04g013280.3C	29.2233	4.32667	21.45
BraA03g044900.3C	21.6233	9.6	21.3933
BraA10g001830.3C	37.4133	10.1933	21.39
BraA02g021190.3C	23.8067	9.62333	21.3767
BraA08g023800.3C	25.1267	0	21.1
BraA03g007320.3C	27.69	10.3433	21.0167
BraA01g039800.3C	25.5867	7.95	20.5833
BraA10g031210.3C	32.8933	5.58	20.56
BraA06g042060.3C	22	9.42333	20.4867
BraA08g011840.3C	25.99	7.67	20.1667
BraA09g024100.3C	24.4667	1.35667	20.01
BraA09g039700.3C	21.87	6.04333	19.9933
BraA03g008140.3C	25.4667	2.40333	19.6967
BraA01g011070.3C	29.1067	9.35333	19.6733
BraA09g004830.3C	22.6	7.03	19.5967
BraA08g010250.3C	25.9533	0.0433333	19.0267
BraA09g024590.3C	23.6	1.41667	19.0133
BraA10g016360.3C	20.77	8.33	18.9033
BraA03g025060.3C	29.4767	3.37333	18.8967
BraA03g022720.3C	19.1333	8.68667	18.8933
BraA10g031140.3C	26.87	8.32333	18.89
BraA07g027650.3C	18.9167	6.88667	18.8633
BraA02g040260.3C	19.1233	0	18.7333
BraA02g008800.3C	46.69	13.5833	18.6967
BraA03g009210.3C	18.8467	7.17333	18.5567
BraA08g012930.3C	19.4233	6.79667	18.5133
BraA09g020290.3C	52.2233	0	18.37
BraA01g007790.3C	39.29	0	18.1967
BraA09g000610.3C	19.46	5.99	18.0733
BraA06g004110.3C	26.0433	5.91667	17.95
BraA06g003170.3C	27.17	7.16	17.7267
BraA09g020280.3C	24.3367	0	17.59
BraA01g009870.3C	17.3133	8.55333	17.2867
BraA02g035910.3C	19.3967	7.75	17.2467
BraA03g026790.3C	20.7867	8.22667	17.2333
BraA03g013250.3C	18.2067	6.18667	17.1833
BraA02g021870.3C	23.6667	8.08667	16.99
BraA08g032440.3C	19.7133	6.37	16.98
BraA09g004720.3C	17.5633	8.44667	16.95
BraA07g006150.3C	31.7767	0	16.9467
BraA05g014990.3C	17.9433	1.40667	16.8567
BraA03g011210.3C	21.7567	0.2	16.5533
BraA10g031670.3C	25.86	1.08667	16.5467
BraA03g003370.3C	17.9033	8.12333	16.3367
BraA01g007780.3C	25.15	0	16.15
BraA05g011000.3C	16.2133	4.24333	15.9233
BraA01g006490.3C	20.31	0	15.8667
BraA08g018180.3C	18.8233	5.79	15.7033
BraA09g035910.3C	20.94	6.76	15.6367
BraA07g020760.3C	15.76	6.27333	15.55
BraA01g015650.3C	17.3367	4.58333	15.3467
BraA01g023540.3C	16.15	7.39	15.2533
BraA03g015120.3C	16.1167	6.00667	15.22
BraA01g007070.3C	16.37	0.03	15.1333
BraA01g019010.3C	17.1333	5.12667	15.07
BraA01g011300.3C	18.1467	6.98333	14.9733
BraA08g005570.3C	18.6933	5.21333	14.8767
BraA08g023010.3C	19.9	0	14.8567
BraA10g006950.3C	32.8867	0.113333	14.79
BraA04g021970.3C	19.5367	4.60667	14.7
BraA06g011080.3C	14.9533	5.87	14.7
BraA03g011440.3C	14.9933	6.85333	14.59
BraA09g051580.3C	16.2533	6.62333	14.37
BraA06g001290.3C	22.42	0	14.24
BraA03g012690.3C	15.6733	0	14.0233
BraA03g034240.3C	18.94	4.41	13.9667
BraA07g037780.3C	16.84	4.84667	13.91
BraA02g011440.3C	17.5067	6.94333	13.9067
BraA06g035240.3C	17.9233	4.42333	13.8933
BraA09g027830.3C	21.5533	1.98333	13.88
BraA05g030310.3C	14.4433	2.87	13.8633
BraA05g034290.3C	22.2567	3.28333	13.8567
BraA03g018660.3C	15.35	5.31	13.6733
BraA06g007980.3C	22.68	4.41333	13.6133
BraA05g035860.3C	19.7433	4.93333	13.6133
BraA07g024890.3C	23.6033	1.87	13.5567
BraA05g016300.3C	15.3933	5.80333	13.5267
BraA06g035180.3C	24.3967	1.27333	13.4867
BraA08g003420.3C	14.28	3.81333	13.4667
BraA07g029480.3C	14.8733	0	13.4233
BraA09g024890.3C	21.8833	5.36667	13.4
BraA01g039790.3C	14.34	5.14667	13.3667
BraA08g006200.3C	16.8033	3.91	13.33
BraA09g014040.3C	19.8267	2.62333	13.2067
BraA06g004830.3C	19.6533	0.273333	13.1533
BraA06g035530.3C	14.33	5.42667	12.74
BraA08g022960.3C	15.08	5.18667	12.67
BraA08g032200.3C	18.6667	0.0233333	12.6433
BraA06g002840.3C	12.6433	5.94667	12.62
BraA09g005530.3C	15.2067	3.40667	12.6133
BraA02g020540.3C	17.19	5.88667	12.5367
BraA10g000170.3C	15.5867	5.75	12.5133
BraA03g012770.3C	15.72	2.67333	12.4867
BraA02g001810.3C	13.3233	6.04667	12.4567
BraA03g024300.3C	19.93	0.02	12.42
BraA02g021280.3C	15.17	0	12.3167
BraA07g029630.3C	14.0533	5.59667	12.2833
BraA10g015680.3C	14.7067	2.81667	12.2167
BraA02g008810.3C	26.29	11.3567	12.0633
BraA03g011590.3C	16.5267	5.36333	12.0567
BraA01g003380.3C	14.1633	5.92667	12.0067
BraA08g024020.3C	13.0067	4.63333	11.9433
BraA06g003430.3C	21.1933	0.67	11.88
BraA06g036890.3C	15.9433	2.33333	11.8433
BraA08g006830.3C	11.8767	5.62667	11.8433
BraA07g019200.3C	13.7033	2.75	11.7867
BraA05g032970.3C	13.28	5.19	11.7067
BraA08g035260.3C	18.66	0	11.67
BraA10g032480.3C	13.01	4.04667	11.6633
BraA06g033770.3C	11.77	5.26667	11.6567
BraA03g016270.3C	11.7367	3.17333	11.61
BraA10g027510.3C	15.9167	0	11.57
BraA09g010180.3C	13.17	4.65	11.55
BraA09g040420.3C	13.4433	5.53333	11.4233
BraA01g000760.3C	17.9933	0.88	11.42
BraA03g047900.3C	16.2733	3.81667	11.32
BraA07g036370.3C	12.4167	3.63	11.23
BraA02g007380.3C	15.6967	2.34333	11.2233
BraA09g061500.3C	14.3667	4.35333	11.0933
BraA06g009170.3C	15.3767	4.94	11.0133
BraA04g001670.3C	15.9333	0.456667	10.9733
BraA06g027650.3C	12.05	5.23	10.9467
BraA01g017530.3C	11.51	5.10333	10.9067
BraA09g032320.3C	14.2067	4.08667	10.8967
BraA02g020290.3C	15.3833	0	10.8767
BraA02g005080.3C	15.4733	1.14667	10.8633
BraA05g014670.3C	23.1567	7.8	10.7933
BraA07g012200.3C	11.2667	4.48333	10.6833
BraA10g003120.3C	20.5	4.96333	10.59
BraA03g020520.3C	18.0767	0.72	10.5533
BraA06g035950.3C	11.52	5.18	10.5067
BraA10g025610.3C	11.9367	2.75	10.48
BraA05g023930.3C	13.1067	5.04	10.4467
BraA09g001050.3C	11.82	2.24	10.29
BraA04g016370.3C	10.7467	0.483333	10.2733
BraA03g050130.3C	10.7467	4.28667	10.0867
BraA08g024450.3C	15.7533	0.876667	10.0567
BraA03g043090.3C	14.8	0.313333	10.0467
BraA06g030730.3C	10.85	3.06	10.0067
BraA07g042210.3C	11.0367	0.713333	10.0033
BraA05g036420.3C	14.6333	4.85333	9.98333
BraA06g003230.3C	12.2367	4.93333	9.96
BraA02g018520.3C	12.2833	3.16667	9.82333
BraA06g033310.3C	13.3333	2.04	9.81333
BraA07g032900.3C	13.6867	0.876667	9.72667
BraA03g008090.3C	12.24	3.75	9.71333
BraA04g016520.3C	13.6333	3.8	9.69
BraA08g035500.3C	10.6	0.613333	9.56667
BraA05g014820.3C	14.2267	3.29	9.53
BraA06g005090.3C	12.5667	0	9.5
BraA05g010560.3C	11.6267	1.36333	9.46
BraA03g008180.3C	11.5733	2.22667	9.45667
BraA02g021330.3C	10.1733	4.17	9.19
BraA02g033660.3C	9.90667	3.73333	9.17
BraA10g009410.3C	13.8967	3.35667	9.14667
BraA01g005660.3C	12.06	3.8	9.14
BraA02g037390.3C	9.33	4.20333	9.13667
BraA03g036150.3C	12.96	3.41333	9.09333
BraA08g014110.3C	10.5467	4.36667	9.07333
BraA02g045800.3C	10.16	2.70333	9.06333
BraA05g031220.3C	10.36	1.66	9.04667
BraA03g048270.3C	9.28	4.25667	8.98
BraA08g022620.3C	11.4633	0.843333	8.97667
BraA03g006320.3C	10.2067	3.89333	8.96667
BraA05g002440.3C	13.0333	1.36333	8.96
BraA05g039160.3C	12.5367	3.03667	8.93667
BraA10g013620.3C	8.99333	0.763333	8.92
BraA01g007180.3C	10.0967	1.62333	8.89333
BraA07g029840.3C	9.45333	4.01667	8.85
BraA09g047040.3C	9.91667	2.53	8.83333
BraA10g018940.3C	9.50667	4.08	8.83
BraA10g021000.3C	9.18667	2.73667	8.81
BraA05g036220.3C	10.92	0.733333	8.73667
BraA03g028220.3C	11.9967	0	8.71667
BraA03g051430.3C	18.1533	4.46333	8.66667
BraA07g001280.3C	9.98	4.25	8.64
BraA01g032530.3C	9.87333	1.93	8.57
BraA09g019260.3C	11.9667	3.23667	8.54333
BraA01g039270.3C	9.01	3.74	8.53667
BraA02g010940.3C	9.57333	3.17	8.44
BraA10g016170.3C	10.4467	0.41	8.26333
BraA10g026440.3C	9.44333	0.353333	8.23667
BraA10g003050.3C	8.38333	3.42667	8.19
BraA06g003120.3C	14.5433	0.416667	8.16
BraA01g008460.3C	10.68	3.90333	8.12667
BraA04g011350.3C	8.69333	1.50333	8.12333
BraA02g041010.3C	8.45667	3.99333	8.06667
BraA05g025110.3C	8.68667	3.98667	8.04333
BraA03g034630.3C	9.04	3.73333	8.03667
BraA03g052060.3C	13.5367	3.06667	7.98667
BraA09g004100.3C	11.88	1.95667	7.97333
BraA01g041730.3C	8.83667	2.73667	7.93667
BraA08g001890.3C	9.26333	3.77667	7.80333
BraA02g039190.3C	9.31667	0.706667	7.76667
BraA09g028350.3C	10.0567	2.61333	7.68333
BraA01g010260.3C	11	2.27	7.66667
BraA01g039510.3C	12.2233	0.836667	7.64667
BraA03g055060.3C	7.66	2.60333	7.63333
BraA03g026680.3C	8.93	1.6	7.56667
BraA08g009990.3C	9.28667	2.91	7.55333
BraA01g019850.3C	7.76667	3.65	7.55333
BraA09g010170.3C	9.17333	0.853333	7.52667
BraA02g011050.3C	15.5633	4.27	7.52333
BraA05g015010.3C	7.59	3.31667	7.45
BraA10g002620.3C	7.58667	3.03	7.29667
BraA04g002140.3C	8.10333	0.0566667	7.23
BraA02g013610.3C	9.76333	3.37333	7.2
BraA07g006630.3C	11.41	0	7.18333
BraA05g039450.3C	8.73333	3.15333	7.18
BraA09g048760.3C	7.26333	3.40667	7.18
BraA03g010310.3C	8.63333	2.69	7.16
BraA09g043020.3C	7.37667	3.54667	7.16
BraA09g021970.3C	11.11	0.02	7.15
BraA03g030530.3C	9.53	2.74	7.10667
BraA04g014940.3C	13.8467	1.17333	7.1
BraA04g017460.3C	7.14667	3.16667	7.06333
BraA09g060230.3C	10.7633	2.53333	7.04667
BraA04g024190.3C	7.36333	0	7.04333
BraA07g020740.3C	8.66667	3.43667	6.98667
BraA06g027100.3C	9.92	3.26667	6.98
BraA02g023990.3C	7.46333	3.04	6.97667
BraA05g038140.3C	9.22	2.95333	6.95333
BraA03g006570.3C	8.39333	1.22667	6.93333
BraA05g013800.3C	7.46333	2.61333	6.93333
BraA08g002410.3C	10.96	1.8	6.84333
BraA05g036840.3C	7.43	2.45	6.84
BraA08g030030.3C	15.84	3.68	6.8
BraA03g036700.3C	11.1467	3.17	6.78333
BraA02g037090.3C	7.6	3.34333	6.74333
BraA05g028400.3C	8.79	3.33333	6.69333
BraA01g004560.3C	8.75333	2.39667	6.64333
BraA03g005030.3C	7.16333	2.27	6.64333
BraA10g032160.3C	6.66	1.74	6.62333
BraA09g034550.3C	11.5267	3.09333	6.60333
BraA05g024530.3C	8.5	1.34333	6.51667
BraA07g021120.3C	8.67667	0.426667	6.5
BraA09g022960.3C	8	2.61333	6.5
BraA09g002420.3C	9.21333	0.846667	6.49667
BraA05g027690.3C	6.58	3.14333	6.47667
BraA06g032950.3C	6.93	2.46667	6.44
BraA02g004630.3C	6.56	2.5	6.38667
BraA01g005360.3C	7.26333	0.503333	6.38333
BraA09g056560.3C	7.03333	0	6.38333
BraA08g024200.3C	8.34667	1.14	6.38
BraA04g016770.3C	9.96	0.206667	6.36
BraA09g019870.3C	7.25333	3.14667	6.36
BraA02g020790.3C	7.84333	2.11667	6.34
BraA02g007960.3C	7.67333	1.61	6.33667
BraA03g027520.3C	11.0767	0	6.30333
BraA08g024310.3C	10.2233	0.353333	6.28667
BraA05g027680.3C	7.28333	3.03333	6.27667
BraA03g041130.3C	6.76333	2.27	6.26
BraA06g035390.3C	6.3	1.20667	6.22667
BraA03g028180.3C	7.03	1.11333	6.2
BraA03g007630.3C	9.12667	1.97333	6.18333
BraA07g027570.3C	8.26	0	6.17667
BraA04g017580.3C	6.47	2.93	6.14333
BraA01g021500.3C	6.34667	2.62667	6.14333
BraA08g022900.3C	7.07	2.87667	6.11333
BraA09g062680.3C	6.59333	1.20333	6.06667
BraA09g002680.3C	7.57333	0	6.06
BraA10g016160.3C	7.37333	2.98667	6.05
BraA03g011010.3C	8.28333	2.64	6.05
BraA10g013610.3C	9.51333	0.356667	6.03
BraA05g013500.3C	8.19	2.31667	6.02667
BraA03g059020.3C	6.68	1.69667	6.01667
BraA06g033410.3C	7.6	0.02	6
BraA03g008930.3C	7.54667	0	6
BraA08g000820.3C	8	2.12333	5.96667
BraA05g035720.3C	7.94333	2.03667	5.94333
BraA02g011500.3C	7.39667	0.14	5.91
BraA02g013500.3C	7.97667	0.86	5.81667
BraA09g047690.3C	6.75667	0.75	5.75
BraA07g004350.3C	6.05333	2.64667	5.75
BraA07g008890.3C	7.34667	2.04333	5.72333
BraA08g006880.3C	6.39	2.42	5.7
BraA09g011700.3C	8.45333	0.05	5.66333
BraA01g002800.3C	7.02333	2.37667	5.66333
BraA03g006560.3C	8.67667	2.60667	5.65667
BraA07g029230.3C	6.43667	1.74333	5.65333
BraA08g035250.3C	8.13667	0.813333	5.61333
BraA01g010270.3C	6.23667	2.44667	5.6
BraA10g016210.3C	7.43	2.07333	5.56667
BraA08g012320.3C	6.71	2.33	5.55333
BraA03g030230.3C	6.83333	1.24667	5.47333
BraA01g005390.3C	8.71	0.166667	5.45667
BraA03g028030.3C	7.25667	1.84667	5.41333
BraA09g061760.3C	9.28	0.69	5.38667
BraA09g012880.3C	7.5	0.95	5.38333
BraA03g049700.3C	5.44333	2.42	5.36333
BraA07g010340.3C	5.42333	2.09	5.34333
BraA06g034100.3C	5.73333	2.21	5.32
BraA04g031450.3C	7.97	1.03333	5.30333
BraA06g034570.3C	5.73	1.74333	5.23333
BraA07g031870.3C	5.55333	2.17	5.22667
BraA01g005640.3C	7.25667	0.976667	5.22
BraA10g009280.3C	5.44333	1.51667	5.18333
BraA02g020380.3C	8.55333	0	5.18
BraA09g002390.3C	8.00667	2.21	5.16333
BraA09g051950.3C	7.05333	0.72	5.15333
BraA02g042120.3C	8.37333	1.40333	5.11
BraA09g048600.3C	5.90333	2.53	5.11
BraA03g046160.3C	6.75	0	5.08
BraA03g014730.3C	5.77333	0	5.05667
BraA07g030940.3C	5.53333	1.40667	5.04333
BraA07g040570.3C	8.44	1.72333	5.04
BraA07g034600.3C	5.33667	2.22	5.03667
BraA05g002220.3C	8.70667	1.57667	5
BraA04g002160.3C	5.53333	2.11333	4.98333
BraA03g030780.3C	13.0933	1.31	4.95333
BraA03g026850.3C	5.21333	1.50667	4.95
BraA05g009050.3C	8.15333	1.3	4.93667
BraA04g024810.3C	5.48333	2.39333	4.93333
BraA03g011170.3C	8.23	1.33667	4.92667
BraA10g026230.3C	5.96333	1.02333	4.92
BraA06g031960.3C	5.24	0.563333	4.91
BraA02g040840.3C	7.62333	2.34667	4.89
BraA02g007930.3C	5.01	2.33667	4.88
BraA09g050300.3C	4.88	2.06333	4.85667
BraA05g015830.3C	6.76	1.04333	4.84333
BraA09g012230.3C	5.75	1.92	4.82333
BraA09g044630.3C	6.37667	1.59667	4.80667
BraA06g032440.3C	6.23	0.0166667	4.80333
BraA05g027600.3C	7.67333	1.09667	4.78333
BraA06g001260.3C	7.01333	2.09333	4.76667
BraA10g007800.3C	6.7	1.98667	4.71667
BraA04g025510.3C	4.83	2.05667	4.71667
BraA04g021390.3C	4.89	1.78667	4.71
BraA09g037560.3C	5.86	2.22667	4.70667
BraA01g000190.3C	6.16	2.03	4.7
BraA02g032970.3C	6.83333	0	4.69
BraA06g005100.3C	6.03667	1.64333	4.66667
BraA03g042270.3C	7.14	0.18	4.66333
BraA01g011850.3C	5.4	0.986667	4.63
BraA02g008710.3C	25.6367	4.51	4.61
BraA01g010350.3C	5.34667	2.28667	4.59333
BraA08g020710.3C	6.12667	0.996667	4.56333
BraA03g004400.3C	5.67	0.0933333	4.50333
BraA06g009690.3C	4.65667	1.98333	4.46667
BraA05g038800.3C	5.37333	0.776667	4.44
BraA09g061290.3C	7.22667	0.946667	4.43333
BraA05g035080.3C	5.79333	1.26667	4.40333
BraA03g008350.3C	6.42	1.56667	4.38
BraA05g039550.3C	7.3	0.306667	4.37333
BraA07g000290.3C	4.49667	0.99	4.36333
BraA02g022270.3C	6.30333	1.40667	4.34
BraA02g024080.3C	4.87	0.31	4.33667
BraA03g034810.3C	6.47	0.72	4.32333
BraA09g013710.3C	4.97333	1.96333	4.32333
BraA08g016340.3C	4.64	0.13	4.31333
BraA02g027080.3C	6.29	0.473333	4.31
BraA07g035930.3C	7.06667	1.45667	4.30667
BraA03g029370.3C	5.50333	0.933333	4.29333
BraA09g060750.3C	6.98667	1.64333	4.29333
BraA09g055630.3C	5.68667	0.0966667	4.29
BraA03g016630.3C	6.55667	0.373333	4.27667
BraA02g017230.3C	4.99667	1.70333	4.26333
BraA09g060720.3C	5.56	0.293333	4.26
BraA02g030180.3C	4.81	0	4.21333
BraA06g033100.3C	4.86333	0	4.19
BraA02g014600.3C	5.69333	1.81667	4.19
BraA03g044930.3C	5.61667	0.23	4.18667
BraA03g046640.3C	5.57	1.93667	4.17667
BraA09g011370.3C	5.04667	1.26333	4.16333
BraA05g004730.3C	8.86667	4.09667	4.14
BraA08g012000.3C	5.08	1.91667	4.13333
BraA07g008160.3C	4.44333	1.14667	4.12
BraA06g008530.3C	5.06667	2.02667	4.10333
BraA03g011110.3C	4.41333	1.16	4.1
BraA06g039030.3C	6.79	0	4.09333
BraA07g021160.3C	7.34333	1.13667	4.09
BraA03g012820.3C	4.29333	2.04	4.08667
BraA10g026480.3C	6.25667	0.37	4.08333
BraA10g026580.3C	4.95333	1.59	4.08333
BraA03g041310.3C	4.28	1.05	4.05667
BraA03g036330.3C	4.98	1.65333	4.05
BraA03g003240.3C	10.5933	2.26	4.05
BraA02g007540.3C	4.25667	0.633333	4.04333
BraA10g032070.3C	7.31	1.04667	4.00667
BraA03g035780.3C	4.20333	2	4.00667
BraA10g026900.3C	4.39333	0.973333	4
BraA09g001350.3C	5.40667	1.57667	3.98667
BraA01g041250.3C	5.61333	1.57	3.97667
BraA07g020960.3C	5.72	1.57333	3.96333
BraA08g004690.3C	4.83	0.873333	3.96
BraA02g007070.3C	5.01667	1.28667	3.93667
BraA03g039950.3C	4.48	1.95	3.92667
BraA03g057700.3C	6.13333	0	3.90333
BraA09g010190.3C	8.15	0.376667	3.89333
BraA04g001630.3C	4.99	0.533333	3.88667
BraA05g041610.3C	4.56	1.75333	3.88
BraA09g017760.3C	6.52667	0.0566667	3.87
BraA09g058430.3C	4.81333	1.46333	3.86
BraA09g020630.3C	5.11333	1.81667	3.80333
BraA06g010510.3C	5.28333	0.163333	3.8
BraA03g015500.3C	4.22333	1.72	3.77667
BraA08g028950.3C	4.31333	1.54	3.76667
BraA10g013490.3C	3.87	1.76333	3.76
BraA05g038450.3C	4.75333	0.62	3.74
BraA10g002300.3C	5.27333	0.84	3.72333
BraA03g032350.3C	5.39667	1.65	3.72333
BraA03g007000.3C	4.55667	1.59	3.68667
BraA06g009130.3C	7.27	0.76	3.68
BraA09g058790.3C	4.70667	1.53667	3.65
BraA10g030830.3C	3.77333	1.02333	3.64667
BraA02g017580.3C	5.3	1.67333	3.62333
BraA02g042670.3C	5.61667	1.2	3.58
BraA01g039730.3C	4.10333	0.793333	3.58
BraA06g032930.3C	3.69333	1.42333	3.56667
BraA02g011550.3C	5.77667	0.653333	3.56667
BraA05g007780.3C	4.12333	1.42667	3.56
BraA08g028050.3C	3.60667	0.88	3.54
BraA07g006760.3C	7.89	0.75	3.53333
BraA06g003190.3C	4.64333	0.67	3.52
BraA06g015220.3C	4.64667	1.45333	3.50667
BraA05g017700.3C	4.20667	0.893333	3.48333
BraA02g032090.3C	3.58	0.0466667	3.46
BraA09g055980.3C	4.4	0.07	3.39667
BraA10g027210.3C	5.30667	0.0466667	3.39
BraA01g041780.3C	4.11	0.363333	3.37667
BraA09g058890.3C	3.45	1.58667	3.37333
BraA05g039540.3C	4.27333	1.2	3.34333
BraA03g017790.3C	3.63	1.51667	3.34333
BraA02g016440.3C	4.95	0.756667	3.32667
BraA09g046980.3C	5.43667	0.166667	3.32333
BraA07g024820.3C	7.75333	3.13667	3.32333
BraA05g016270.3C	3.59333	1.35667	3.32
BraA10g026680.3C	4.62	1.45667	3.30667
BraA03g022940.3C	3.51333	1.57333	3.28
BraA07g040490.3C	3.77333	0	3.27333
BraA09g013440.3C	6.28333	0.496667	3.27
BraA07g031860.3C	5.47333	0.743333	3.25333
BraA04g021350.3C	8.02	3.09	3.24
BraA03g011130.3C	10.1567	0	3.21667
BraA02g017300.3C	3.40667	0.94	3.20667
BraA10g031720.3C	3.56333	0.993333	3.19333
BraA08g035340.3C	4.68	1.05667	3.19333
BraA10g026560.3C	4.91	0.16	3.19
BraA07g032180.3C	3.77	0.93	3.17667
BraA05g001010.3C	3.39	0.876667	3.17667
BraA01g000050.3C	3.88333	1.45	3.16333
BraA02g010530.3C	3.32	1.51667	3.15
BraA02g005570.3C	3.81333	0.98	3.14667
BraA10g029310.3C	5.13	0.04	3.14
BraA03g055960.3C	4.63	1.43667	3.13667
BraA03g042770.3C	4.04	1.40667	3.12667
BraA05g027760.3C	4.83667	1.38667	3.12
BraA06g035080.3C	5.94	0	3.09667
BraA06g010500.3C	4.13	0	3.08667
BraA02g009850.3C	5.56333	0.0666667	3.08667
BraA02g016730.3C	3.6	0	3.06333
BraA03g018770.3C	4.23333	0.09	3.00667
BraA03g028170.3C	6.59333	2.04667	2.99667
BraA04g004470.3C	3.13667	1.45667	2.98333
BraA05g015560.3C	3.30333	1.17	2.98
BraA05g016350.3C	7.53667	0.883333	2.97
BraA06g028260.3C	3.88333	0.956667	2.96
BraA01g001920.3C	3.26667	1.20333	2.94667
BraA10g002270.3C	4.42	0.346667	2.93333
BraA10g000550.3C	3.72333	1.36	2.92667
BraA02g039240.3C	6.96667	1.49	2.90333
BraA05g036120.3C	3.44667	1.25	2.9
BraA05g008940.3C	5.82667	0.616667	2.89667
BraA05g038510.3C	3.05333	1.25333	2.88
BraA07g026510.3C	4.73	0.336667	2.86667
BraA06g027090.3C	3.42333	0.493333	2.83667
BraA01g011260.3C	3.85333	1.08	2.81
BraA03g015580.3C	3.77	0.61	2.80667
BraA06g031410.3C	3.56333	0.883333	2.80333
BraA05g037260.3C	4.24333	0.34	2.8
BraA05g008930.3C	7	1.02667	2.8
BraA03g034000.3C	3.05	1.30333	2.78333
BraA05g041930.3C	2.84	1.26667	2.78333
BraA10g026470.3C	3.32333	0	2.78
BraA01g032180.3C	4.24	0.536667	2.75
BraA09g006060.3C	3.19	1.35333	2.74333
BraA03g002850.3C	3.24667	0.793333	2.73333
BraA10g033770.3C	2.78333	0.863333	2.73
BraA07g006210.3C	3.79333	0	2.72667
BraA06g019440.3C	4.20333	0.92	2.71667
BraA06g003550.3C	3.72333	0.513333	2.71
BraA04g003390.3C	2.94667	0.7	2.69
BraA10g031250.3C	3.02667	0.723333	2.68
BraA10g009230.3C	3.03667	0.573333	2.66333
BraA04g001850.3C	4.60667	0.993333	2.65
BraA09g001480.3C	3.36	0.37	2.64667
BraA09g060440.3C	2.91333	1.31	2.64
BraAnng004400.3C	3.29333	0.01	2.63333
BraA06g002980.3C	3.04667	0.356667	2.58667
BraA03g005190.3C	2.95667	0.66	2.55
BraA03g007430.3C	2.58667	0	2.55
BraA06g016300.3C	3.03	0.306667	2.54667
BraA07g008330.3C	2.75	0.92	2.54333
BraA04g024590.3C	3.05667	1.16	2.53667
BraA02g013600.3C	2.53333	0.48	2.52667
BraA03g043230.3C	5.68333	0	2.52333
BraA10g019300.3C	3.2	1.07333	2.52333
BraA02g041680.3C	4.02667	0.68	2.52
BraA07g042250.3C	2.86667	0.143333	2.5
BraA07g017610.3C	3.01667	0.81	2.48667
BraA03g004100.3C	3.83	0.613333	2.48
BraA05g034640.3C	3.85333	0	2.46667
BraA10g000660.3C	3.62667	0	2.45
BraA09g011660.3C	3.19333	0.0433333	2.44
BraA10g024540.3C	2.64667	0.766667	2.43667
BraA03g024260.3C	3.79667	0.483333	2.43667
BraA01g004850.3C	3.42667	0	2.42667
BraA06g029310.3C	2.63	1.04667	2.41333
BraA06g011070.3C	2.5	0.7	2.40333
BraA04g017290.3C	4.80333	0	2.4
BraA10g021220.3C	3.52	0.413333	2.38
BraA09g000490.3C	3.14	0.95	2.38
BraA07g039370.3C	3.05667	0.226667	2.37
BraA05g020140.3C	3.40667	0.573333	2.36667
BraA09g035670.3C	2.86	0.433333	2.36333
BraA09g043250.3C	4.89667	0.13	2.33667
BraA01g041810.3C	2.98667	0.62	2.33
BraA03g005420.3C	2.43333	0.87	2.32
BraA03g039550.3C	6	1.62333	2.31667
BraA09g006210.3C	4.03	0	2.31333
BraA01g008520.3C	2.49667	0.0966667	2.29667
BraA04g015980.3C	2.68333	0.81	2.28
BraA01g016590.3C	2.57667	0.48	2.27667
BraA09g043640.3C	3.61	0.61	2.27333
BraA07g033430.3C	2.31333	0.713333	2.27333
BraA01g040960.3C	3.47	0.763333	2.25667
BraA01g005780.3C	2.47667	0.436667	2.25333
BraA09g054710.3C	2.4	1.00333	2.24667
BraA08g005680.3C	2.86667	0.96	2.23667
BraA04g027530.3C	2.45333	1.06333	2.23333
BraA10g017400.3C	2.85333	0.543333	2.22
BraA03g008200.3C	2.66333	0.213333	2.21667
BraA06g035460.3C	3.77	0.573333	2.21667
BraA07g009290.3C	2.75667	0.643333	2.21667
BraA02g007460.3C	3.62667	0.316667	2.21333
BraA05g003640.3C	4.92667	0.0633333	2.21
BraA06g029010.3C	3.02	1.02667	2.20667
BraA05g025530.3C	4.58333	0.08	2.20333
BraA06g000280.3C	2.39	1	2.20333
BraA09g011770.3C	3.15	0.903333	2.18667
BraA09g058010.3C	3.37333	0.77	2.12667
BraA08g019950.3C	2.53333	0.73	2.12
BraA03g006330.3C	2.83667	0.986667	2.11667
BraA08g011570.3C	3.41333	0	2.11
BraA02g024220.3C	2.22667	0.726667	2.10667
BraA06g029980.3C	3.07667	0.0466667	2.1
BraA05g009730.3C	2.10667	0.673333	2.08667
BraA07g016670.3C	2.56	0.86	2.07667
BraA09g014520.3C	4.39	0.09	2.06333
BraA10g031270.3C	4.96	0.426667	2.06
BraA03g023980.3C	3.51333	0.6	2.04667
BraA07g026180.3C	3.08667	0.586667	2.04333
BraA05g029930.3C	2.36333	0.723333	2.04
BraA03g034060.3C	2.10333	0.563333	2.03333
BraA03g043810.3C	2.04333	0.513333	2.02667
BraA07g030440.3C	3.92333	0.476667	2.02667
BraA01g041760.3C	3.03667	0	2.02333
BraA03g010320.3C	7.49	0.553333	2.02
BraA03g002830.3C	3.58	0.533333	2.01
BraA09g047740.3C	4.95333	0	2.00333
BraA05g002480.3C	2.11667	0.663333	2.00333
BraA03g007740.3C	2.25333	0.0133333	1.97333
BraA01g000230.3C	2.26	0.826667	1.97333
BraA09g057740.3C	2.27	0.32	1.97
BraA09g048800.3C	1.98667	0.656667	1.97
BraA05g003590.3C	2.16333	0.643333	1.96667
BraA07g015760.3C	2.56667	0.103333	1.96333
BraA03g011150.3C	1.97333	0.393333	1.95333
BraA03g015900.3C	2.10667	0.616667	1.94333
BraA07g037420.3C	2.53333	0	1.94
BraA05g020380.3C	5.12	0	1.94
BraA06g012920.3C	2.06	0.853333	1.94
BraA02g043400.3C	2.28	0.633333	1.93333
BraA05g037970.3C	2.48333	0.383333	1.92
BraA07g030350.3C	2.51	0.506667	1.90667
BraA06g035290.3C	1.91667	0.41	1.89667
BraA02g040380.3C	2.43	0.08	1.89
BraA03g034880.3C	2.06667	0.456667	1.89
BraA06g009700.3C	2.17667	0.556667	1.88667
BraA02g014730.3C	2.07	0.763333	1.88667
BraA05g020580.3C	2.07333	0.733333	1.87
BraA03g015190.3C	3.38	0.206667	1.86
BraA05g036700.3C	2.03333	0.64	1.85667
BraA03g005040.3C	2.16	0.616667	1.85333
BraA10g011230.3C	2.35333	0.623333	1.85333
BraA02g024040.3C	3.02333	0.466667	1.85
BraA04g024610.3C	2.05	0.54	1.84333
BraA05g020560.3C	1.91667	0.903333	1.84
BraA09g046670.3C	2.37	0.46	1.83
BraA06g019450.3C	3.65333	0.416667	1.81667
BraA02g018570.3C	2.8	0.123333	1.81333
BraA08g015080.3C	2.39333	0.02	1.80667
BraA04g016450.3C	1.91667	0	1.80667
BraA03g027780.3C	2	0.203333	1.77333
BraA03g028740.3C	1.82667	0.3	1.76667
BraA06g043270.3C	1.90667	0.306667	1.76
BraA07g011370.3C	2.45333	0.723333	1.75667
BraA06g023670.3C	2.72667	0	1.75333
BraA03g003120.3C	3.02	0.22	1.73667
BraA01g032670.3C	1.77333	0	1.72667
BraA05g017350.3C	1.87667	0.593333	1.71667
BraA07g035530.3C	2.70333	0.07	1.7
BraA01g015210.3C	2.00333	0.846667	1.7
BraA06g006100.3C	2.33	0.646667	1.68667
BraA03g042390.3C	1.87667	0.776667	1.67
BraA03g009930.3C	1.75	0.11	1.66333
BraA09g051590.3C	1.77333	0.443333	1.66
BraA07g031280.3C	1.71333	0.69	1.62333
BraA06g031730.3C	1.96667	0.613333	1.62333
BraA01g039600.3C	2.22333	0.343333	1.59667
BraA03g000110.3C	2.35	0.396667	1.59667
BraA02g038580.3C	1.90333	0.31	1.59
BraA02g005060.3C	2.23667	0.756667	1.59
BraA06g033160.3C	1.92333	0.663333	1.58667
BraA01g014210.3C	1.92667	0.606667	1.58667
BraA10g031130.3C	1.86667	0.566667	1.58333
BraA02g044920.3C	2.80333	0	1.57667
BraA05g023680.3C	1.79	0.283333	1.57
BraA05g024730.3C	1.67667	0.23	1.56333
BraA03g008110.3C	3.72333	0	1.56
BraA09g025170.3C	3.07	0.0833333	1.56
BraA05g018430.3C	1.61667	0.503333	1.55333
BraA07g031220.3C	1.68	0.176667	1.54667
BraA06g043200.3C	2.84	0.526667	1.54
BraA10g025050.3C	1.55667	0.356667	1.53333
BraA07g039820.3C	1.90333	0	1.53
BraA07g038410.3C	2.17	0.47	1.52667
BraA06g042640.3C	2.03	0.423333	1.50333
BraA09g065750.3C	2.12	0.5	1.50333
BraA03g052600.3C	1.79	0.463333	1.49333
BraA06g027500.3C	1.91	0.583333	1.49
BraA05g038240.3C	1.95	0.486667	1.48333
BraA06g036470.3C	2.13667	0.29	1.48333
BraA03g005470.3C	1.97667	0.706667	1.48333
BraA07g017660.3C	1.79333	0.493333	1.48
BraA01g019130.3C	1.58333	0.506667	1.47667
BraA07g005830.3C	2.83333	0	1.46
BraA04g013890.3C	2.04333	0.506667	1.44667
BraA02g001920.3C	2.5	0.353333	1.44333
BraA06g028740.3C	2.09	0.47	1.43
BraA03g010630.3C	2.06333	0.643333	1.42333
BraA03g027770.3C	1.78	0	1.42
BraA04g032110.3C	2.58	0	1.41
BraA07g031210.3C	1.63333	0.43	1.40667
BraA10g030390.3C	2.99333	0.0433333	1.40333
BraA09g046660.3C	1.54667	0	1.39333
BraA05g016500.3C	2.01	0.263333	1.39
BraA01g013050.3C	1.78667	0.403333	1.39
BraA10g017010.3C	1.69333	0.683333	1.39
BraA01g032920.3C	1.41667	0.636667	1.38667
BraA10g005840.3C	2.93667	0.23	1.38333
BraA08g024150.3C	2.33667	0.43	1.38333
BraA02g027050.3C	1.8	0.33	1.37333
BraA07g020170.3C	1.41333	0.56	1.37
BraA10g019670.3C	2.15333	0.0233333	1.36333
BraA10g010530.3C	1.87667	0.28	1.36333
BraA05g027950.3C	1.59	0.533333	1.35667
BraA09g047390.3C	1.39667	0.316667	1.35333
BraA08g022160.3C	1.80667	0	1.35
BraA02g017260.3C	1.60333	0.573333	1.35
BraA05g016280.3C	1.56667	0	1.34
BraA01g013420.3C	2.19	0.236667	1.33667
BraA03g009870.3C	2.49	0.136667	1.32667
BraA06g039020.3C	2.11	0	1.31667
BraA01g007850.3C	3.01	0.326667	1.31667
BraA10g032300.3C	1.67667	0.193333	1.30333
BraA04g013310.3C	2.13	0.0733333	1.28667
BraA09g034700.3C	1.57333	0.443333	1.28
BraA01g041620.3C	2.35667	0.44	1.27667
BraA09g024170.3C	1.55333	0.196667	1.27667
BraA10g011150.3C	1.3	0.503333	1.27333
BraA05g029530.3C	1.27333	0.586667	1.26667
BraA10g000430.3C	1.61	0.123333	1.26
BraA09g015240.3C	1.46333	0.46	1.26
BraA09g039950.3C	3.15667	0.14	1.25333
BraA04g025090.3C	2.36333	0.443333	1.25
BraA05g026770.3C	1.67667	0	1.24667
BraA06g006570.3C	1.33	0.43	1.24333
BraA03g010920.3C	2.08667	0.306667	1.24
BraA08g027560.3C	3.25333	0.256667	1.23333
BraA02g040370.3C	1.26667	0.253333	1.21333
BraA05g031260.3C	1.93667	0.12	1.21333
BraA05g000160.3C	1.41	0.04	1.20667
BraA07g027260.3C	1.44333	0.3	1.20333
BraA05g030800.3C	2.41667	0	1.19667
BraA01g041690.3C	1.32	0.246667	1.19
BraA03g037210.3C	1.35333	0.283333	1.16667
BraA05g009170.3C	1.91333	0.303333	1.16667
BraA01g005630.3C	1.32	0.423333	1.16
BraA10g029230.3C	1.43	0.346667	1.15667
BraA07g017500.3C	1.77667	0.353333	1.15667
BraA05g038570.3C	1.47333	0.333333	1.14667
BraA08g034280.3C	2.69667	0.52	1.14333
BraA09g006590.3C	1.38333	0.383333	1.14333
BraA02g041590.3C	1.39	0.393333	1.13333
BraA01g007130.3C	2.05667	0	1.12333
BraA06g028900.3C	1.3	0.31	1.12333
BraA07g009420.3C	1.19	0.43	1.11333
BraA02g042140.3C	2.4	0.0166667	1.11
BraA09g022020.3C	2.12	0	1.11
BraA03g044350.3C	1.36	0.286667	1.10333
BraA02g013990.3C	2.15	0.156667	1.10333
BraA01g011120.3C	1.15	0.463333	1.10333
BraA10g031730.3C	1.15	0.366667	1.10333
BraA09g056570.3C	1.96	0	1.09333
BraA10g029280.3C	1.56333	0.0233333	1.09333
BraA09g018020.3C	1.55333	0.343333	1.09333
BraA08g024910.3C	1.53667	0	1.09
BraA06g036410.3C	1.98333	0.1	1.09
BraA09g013280.3C	1.10667	0.43	1.09
BraA10g018410.3C	2.05	0	1.08667
BraA04g020720.3C	1.83	0.21	1.08667
BraA08g011760.3C	1.77333	0	1.08333
BraA01g041820.3C	1.26	0	1.07333
BraA06g003380.3C	1.27333	0	1.06333
BraA04g029440.3C	1.40333	0.276667	1.06
BraA03g010890.3C	1.16	0.09	1.06
BraA02g017240.3C	1.52667	0	1.05
BraA10g001750.3C	1.29667	0.466667	1.04
BraA07g008070.3C	1.42	0	1.04
BraA09g063470.3C	1.32	0.216667	1.03667
BraA10g016330.3C	1.85667	0	1.03333
BraA10g005930.3C	1.36333	0.293333	1.03
BraA08g030620.3C	1.34667	0.433333	1.03
BraA01g030580.3C	1.09667	0.0166667	1.02667
BraA09g017770.3C	1.85	0	1.02
BraA04g001030.3C	1.34333	0	1.01667
BraA05g016960.3C	1.51333	0.286667	1.01667
BraA08g035040.3C	1.93333	0	1.01
BraA04g031700.3C	1.4	0.12	1.01
BraA01g007110.3C	1.7	0	1.00667
BraA09g034060.3C	3.78667	0.57	1.00333
BraA02g024030.3C	3.66	0.0966667	1
BraA02g004770.3C	2.83	0.75	0.98
BraA01g003800.3C	2.04	0	0.87
BraA03g039730.3C	2.19	0.8	0.846667
BraA05g005300.3C	2.36667	0.366667	0.603333
BraA02g005200.3C	1.57333	0	0.583333
BraA09g063810.3C	4.99333	0	0.48

## Sheet: P4
ID	M	P	Z
BraA04g003370.3C	525.753	3216.74	851.51
BraA03g031390.3C	432.297	2894.9	754.413
BraA10g009650.3C	0.61	1819.23	364.22
BraA03g042600.3C	255.85	1575.42	335.233
BraA07g028670.3C	258.713	690.537	315.22
BraA04g003380.3C	53.4267	1694.7	304.57
BraA07g034400.3C	206.783	713.433	255.903
BraA07g022770.3C	171.45	1132.56	254.437
BraA08g016190.3C	88.7333	719.88	250.78
BraA09g018740.3C	178.583	1105.7	223.133
BraA06g014920.3C	67.5833	4239.73	222.093
BraA10g009750.3C	0.37	857.9	212.377
BraA01g043170.3C	168.55	434.243	203.277
BraA02g019240.3C	132.29	377.913	165.467
BraA07g015790.3C	54.4367	370.49	153.68
BraA09g015910.3C	138.82	648.747	153.307
BraA09g009030.3C	63.4467	855.74	147.927
BraA02g026330.3C	138.343	291.823	144.67
BraA10g021080.3C	70.93	395.873	134.22
BraA06g026760.3C	106.213	382.56	121.283
BraA05g003680.3C	67.54	1079.05	112.273
BraA03g027490.3C	73.49	444.36	107.68
BraA07g015680.3C	32.9467	359.71	106.26
BraA04g017820.3C	101.263	282.843	101.72
BraA09g008870.3C	49.5433	198.953	100.69
BraA03g006100.3C	82.6167	207.14	100.56
BraA10g013290.3C	68.7367	511.57	94.9367
BraA09g047910.3C	32.4433	698.473	93.1667
BraA05g026310.3C	72.7867	188.597	91.88
BraA06g028460.3C	69.4367	215.473	89.8633
BraA03g030840.3C	62.05	217.28	88.3833
BraA05g007450.3C	61.2433	243.273	85.1067
BraA06g025320.3C	75.21	223.28	80.12
BraA05g040740.3C	72.6467	762.47	78.48
BraA09g042670.3C	41.54	174.88	76.64
BraA03g061080.3C	75	153.03	75.6733
BraA03g022860.3C	53.78	463.897	73.6767
BraA07g000220.3C	67.0333	182.13	73.4933
BraA05g013060.3C	0.573333	153.25	70.1533
BraA02g008300.3C	49.54	185.98	65.1267
BraA09g062780.3C	43.5	129.29	61.9467
BraA07g034410.3C	31.4033	271.127	60.99
BraA06g016090.3C	41.96	243.953	60.8033
BraA05g007840.3C	46.6067	133.08	59.6233
BraA03g022840.3C	38.4167	221.893	59.6133
BraA03g038060.3C	36.4567	142.24	59.2767
BraA04g017740.3C	29.2767	120.527	58.7067
BraA07g005430.3C	0.06	116.143	57.53
BraA10g033380.3C	54.27	117.367	56.7167
BraA10g022460.3C	7.91	122.97	56.5867
BraA09g018690.3C	46.17	131.31	56.24
BraA03g017510.3C	47.34	175.61	55.27
BraA02g027150.3C	27.57	326.927	55.2
BraA10g005430.3C	25.4467	159.28	55.1
BraA03g040880.3C	34.2067	241.143	54.61
BraA01g003770.3C	34.7433	136.813	53.1933
BraA04g026660.3C	1.79333	86.2133	50.6033
BraA09g060900.3C	41.3033	125.723	49.6767
BraA08g032550.3C	37.13	279.297	48.8767
BraA01g011080.3C	23.06	53.0933	47.2233
BraA03g019440.3C	34.48	120.09	47.0333
BraA07g040880.3C	40.4133	101.07	46.98
BraA03g046280.3C	35.25	135.017	44.5133
BraA07g019110.3C	38.6733	86.5433	42.32
BraA08g029730.3C	19.7333	49.53	41.7667
BraA09g039040.3C	36.62	211.723	41.76
BraA03g004740.3C	38.96	84.05	41.0533
BraA03g022910.3C	19.7367	46.5767	40.9833
BraA05g042370.3C	27.9867	161.75	40.7233
BraA02g003710.3C	12.9167	119.423	40.59
BraA08g029130.3C	26.7867	99.1133	38.62
BraA08g035710.3C	36.3733	83.8167	38.5867
BraA02g007660.3C	13.72	280.627	38.3
BraA08g016620.3C	32.0433	97.4633	37.4933
BraA04g001190.3C	28.0333	79.9567	37.16
BraA09g002350.3C	28.5333	88.4733	36.9033
BraA09g007110.3C	20.31	111.053	36.8833
BraA05g000460.3C	29.78	101.113	35.9733
BraA04g003800.3C	30.9433	72.7067	35.14
BraA07g022390.3C	33.65	83.1067	34.9467
BraA05g032750.3C	30.7533	149.75	33.55
BraA09g022550.3C	30.5467	80.62	33.1367
BraA03g047170.3C	27.0533	70.4733	32.82
BraA01g035580.3C	28.6733	80.3267	32.72
BraA01g026180.3C	28.77	80.3767	32.62
BraA09g013520.3C	8.56667	58.34	32.2733
BraA01g023770.3C	27.58	62.8267	31.0467
BraA09g054250.3C	25.97	64.8133	30.74
BraA03g039640.3C	27.5	100.75	30.53
BraA09g051900.3C	26.6867	66.14	29.7633
BraA01g014050.3C	25.3	59.9	29.6133
BraA09g019360.3C	24.52	59.8333	29.5
BraA03g034950.3C	19.7433	67.0067	28.9167
BraA06g035520.3C	21.8667	73.9267	28.7633
BraA06g008260.3C	24.26	58.54	28.6167
BraA01g040530.3C	22.4	58.3033	28.51
BraA03g058660.3C	23.0033	91.4067	28.4867
BraA02g027990.3C	22.5833	57.09	28.2267
BraA06g025300.3C	14.4333	71.5767	28.1933
BraA04g031140.3C	26.8333	56.3433	27.86
BraA09g004080.3C	26.5733	64.08	27.82
BraA04g031340.3C	14.93	81.0533	27.7967
BraA01g003680.3C	10.9967	69.7733	27.6533
BraA02g006450.3C	13.5233	43.81	27.0933
BraA10g027810.3C	15.85	59.38	26.75
BraA07g035100.3C	25.3967	67.9033	26.57
BraA05g040600.3C	19.77	77.6567	26.4267
BraA09g009470.3C	25.74	53.78	26.2267
BraA05g035120.3C	18.9033	63.87	26.0133
BraA01g037360.3C	17.32	51.95	25.4733
BraA09g062410.3C	22.73	63.5267	25.09
BraA09g029120.3C	18.7367	55.3767	24.75
BraA05g042390.3C	14.9767	51.4033	24.34
BraA02g044390.3C	17.23	74.1367	24.03
BraA10g018830.3C	21.5267	49.2633	23.4333
BraA07g040410.3C	8.64667	361.403	23.13
BraA05g034340.3C	17.9967	56.0633	22.7167
BraA03g032430.3C	18.1033	59.2633	22.6433
BraA03g037720.3C	16.8433	47.23	22.57
BraA09g047340.3C	16.7033	53.8333	22.16
BraA03g021790.3C	6.77	66.5567	21.87
BraA10g027500.3C	17.2	45.7467	21.6933
BraA02g043500.3C	21.0667	129.47	21.5667
BraA04g018580.3C	16.36	53.0733	21.0733
BraA05g008070.3C	12.9833	43.0967	21.06
BraA06g015140.3C	11.6133	54.9567	20.5033
BraA02g018000.3C	16.6233	61.6733	20.4133
BraA05g031840.3C	19.5633	41.0933	20.26
BraA03g014820.3C	16.4567	75.3233	20.0467
BraA07g025870.3C	8.45333	24.75	20.03
BraA04g028340.3C	19.5567	61.6867	19.87
BraA10g005700.3C	11.6533	45.0133	19.84
BraA09g001840.3C	18.92	116.02	19.77
BraA04g028950.3C	17.48	55.6933	19.7467
BraA05g029760.3C	16.2333	39.25	19.5833
BraA03g029060.3C	12.9133	193.663	19.4833
BraA02g002710.3C	13.4133	57.2467	19.4467
BraA05g029770.3C	18.5067	54.1967	19.3167
BraA05g016630.3C	16.0867	55.51	19.3
BraA09g022980.3C	17.2633	79.2533	19.16
BraA09g047100.3C	13.5333	97.4867	19.07
BraA02g043350.3C	18.3867	41.06	18.78
BraA03g041510.3C	13.2867	38.9967	18.7733
BraA04g021040.3C	13.2033	47.9433	18.58
BraA06g000210.3C	6.07	54.1867	18.5067
BraA10g017280.3C	16.4767	40.8967	18.43
BraA04g002530.3C	9.3	59.75	18.4033
BraA03g015410.3C	5.02	39.4733	18.2767
BraA03g044210.3C	17.7967	55.0133	18.2033
BraA03g051090.3C	17.27	43.7767	17.9933
BraA05g032830.3C	7.76	37.99	17.7833
BraA01g004140.3C	11.16	65.75	17.6933
BraA01g044410.3C	10.8233	43.6033	17.6367
BraA03g031830.3C	9.08	313.693	17.5233
BraA07g026780.3C	12.31	37.6633	17.22
BraA10g027130.3C	11.55	58.7067	17.0467
BraA09g029730.3C	14.2433	33.9567	16.9
BraA07g021690.3C	5.99	23.5567	16.7733
BraA03g011060.3C	8.07667	42.7233	16.7633
BraA09g060970.3C	11.35	35.2133	16.6533
BraA04g000960.3C	11.2933	43.1267	16.6333
BraA06g027760.3C	15.0933	42.6267	16.5067
BraA07g021510.3C	14.1033	37.5533	16.49
BraA10g023910.3C	15.5133	43.0367	16.44
BraA09g060940.3C	15.68	38.2233	16.3667
BraA06g016660.3C	13.3167	35.3633	16.1833
BraA07g040480.3C	11.7333	54.4433	16.1133
BraA03g009120.3C	8.42333	36.4533	16.0933
BraA07g015820.3C	0.06	49.16	15.9067
BraA07g034830.3C	13.11	96.8667	15.9033
BraA05g014830.3C	12.0667	67.36	15.78
BraA01g011050.3C	10.28	114.34	15.6133
BraA09g027250.3C	11.2633	37.4467	15.57
BraA06g036970.3C	0.846667	203.153	15.5467
BraA03g043850.3C	13.6533	74.5633	15.4433
BraA05g038540.3C	11.1	35.9033	15.3533
BraA03g000470.3C	0.0966667	40.61	15.2733
BraA06g003740.3C	14.8967	41.78	15.1933
BraA06g010190.3C	8.56333	41.6733	15.1467
BraA03g050900.3C	12.7233	46.4467	15.1067
BraA08g026860.3C	10.6433	35.39	15.0967
BraA05g039950.3C	11.9967	30.54	15.0233
BraA03g005740.3C	4.43	35.6433	15.0133
BraA02g009110.3C	14.13	36.0033	14.5233
BraA01g043990.3C	8.35	31.3933	14.5233
BraA09g065790.3C	12.8733	30.93	14.0433
BraA01g029710.3C	11.77	39.0533	14.02
BraA03g029050.3C	6.63333	146.207	13.9567
BraA08g032860.3C	3.91333	52.57	13.9067
BraA04g001200.3C	3.82333	29.2667	13.9033
BraA09g010770.3C	11.2033	50.5233	13.8633
BraA06g001320.3C	12.2533	28.6633	13.7933
BraA06g001380.3C	8.99667	55.7167	13.79
BraA07g019700.3C	13.61	39.2733	13.7633
BraA07g037210.3C	10.6533	35.2567	13.6067
BraA08g025300.3C	6.08667	20.4367	13.6067
BraA03g011660.3C	13.4833	38.1767	13.5767
BraA05g030050.3C	9.14333	32.6367	13.5667
BraA01g039470.3C	7.83333	76.08	13.5233
BraA09g002340.3C	12.56	30.1767	13.4333
BraA10g011700.3C	12.2833	35.9133	13.3333
BraA07g027140.3C	2.04667	384.39	13.2367
BraA01g006370.3C	4.41	48.9833	13.1733
BraA02g020260.3C	10.2233	38.74	13.14
BraA09g022520.3C	11.1967	75.91	12.9667
BraA02g015010.3C	0.0333333	21.0367	12.8767
BraA03g012880.3C	12.09	72.2567	12.8133
BraA01g019340.3C	10.4467	27.8667	12.8067
BraA07g010220.3C	10.5467	36.35	12.7767
BraA01g018670.3C	12.31	33.39	12.7133
BraA03g014740.3C	11.4067	28.3	12.5933
BraA07g027960.3C	5.41667	102.37	12.5867
BraA05g013270.3C	9.21333	25.5867	12.5833
BraA06g023330.3C	8.42333	41.0333	12.5533
BraA07g031550.3C	8.32	26.19	12.4933
BraA03g008100.3C	10.4433	26.1633	12.4933
BraA03g023760.3C	10.97	26.8133	12.24
BraA02g006690.3C	6.01667	22.16	12.1733
BraA08g006250.3C	3.93667	18.11	12.17
BraA02g006260.3C	3.87667	29.0367	12.0567
BraA04g005710.3C	6.83333	107.537	11.9367
BraA01g017460.3C	11.0167	24.0433	11.8667
BraA09g054080.3C	10.9933	91.23	11.7667
BraA01g013630.3C	4.79	15.2	11.6767
BraA02g033280.3C	5.79	22.7533	11.6133
BraA08g016660.3C	11.1133	23.6767	11.5067
BraA02g022570.3C	10.1133	24.41	11.4733
BraA01g033330.3C	3.48333	56.4667	11.4367
BraA04g017830.3C	10.9167	56.5667	11.38
BraA09g019910.3C	9.22	28.7533	11.3533
BraA08g030240.3C	4.04	26.45	11.24
BraA04g027480.3C	8.89667	30.06	11.23
BraA10g024400.3C	10.6633	27.7133	11.2133
BraA06g037170.3C	4.19333	20.28	11.12
BraA04g020000.3C	9.56667	24.85	10.9833
BraA10g000740.3C	6.28667	31.24	10.9733
BraA10g002810.3C	10.6467	23.21	10.9567
BraA01g016440.3C	10.14	23.7133	10.9233
BraA09g048060.3C	8.12667	21.8567	10.8767
BraA05g036780.3C	7.87	23.79	10.8733
BraA01g013200.3C	8.45333	24.3867	10.7933
BraA02g035850.3C	9.41333	26.55	10.4333
BraA01g043570.3C	9.03667	31.6	10.4133
BraA05g031820.3C	6.51667	64.7133	10.3833
BraA09g039220.3C	9.84	46.7767	10.3167
BraA04g015780.3C	6.55667	29.94	10.29
BraA06g035910.3C	8.77	42.8833	10.2467
BraA06g036670.3C	6.79333	34.6233	10.2333
BraA09g054100.3C	7.45	25.9467	10.1833
BraA10g003560.3C	7.65667	39	9.94667
BraA01g044420.3C	2.81667	26.2833	9.9
BraA09g003170.3C	9.65333	20.6467	9.75333
BraA08g035050.3C	3.76	15.7467	9.62667
BraA04g016410.3C	2.41333	19.2	9.6
BraA03g027290.3C	4.05	87.4733	9.47
BraA01g011270.3C	4.90333	36.5533	9.41333
BraA07g035910.3C	4.81	21.1633	9.39
BraA01g000670.3C	9.29333	19.91	9.35
BraA07g041720.3C	6.45333	19.18	9.33
BraA05g033340.3C	7.32	23.3467	9.17333
BraA07g012890.3C	7.99667	19.1167	9.04
BraA04g017930.3C	2.42	15.1333	9.00667
BraA01g028450.3C	7.24333	19.5867	8.99333
BraA03g004780.3C	7.05667	18.6	8.97333
BraA03g026570.3C	8.37667	20.2233	8.94
BraA09g042060.3C	6.18	23.5833	8.92333
BraA04g026290.3C	4.48667	25.3	8.91
BraA10g011000.3C	7.25	39.9467	8.88
BraA10g011010.3C	7.25	39.9467	8.88
BraA04g003450.3C	0	23.37	8.85
BraA04g022090.3C	0.243333	43.9833	8.82333
BraA03g025390.3C	8.55	22.6533	8.80333
BraA07g017690.3C	8.43667	27.4033	8.8
BraA01g013280.3C	7.79667	24.6033	8.74667
BraA06g038690.3C	5.84	17.5033	8.73
BraA02g021160.3C	6.74333	33.9633	8.72667
BraA03g029870.3C	4.10333	12.72	8.70333
BraA09g040030.3C	2.10333	18.34	8.62
BraA04g002000.3C	5.95667	21.2333	8.59
BraA06g040950.3C	5.99333	29.28	8.54333
BraA03g027930.3C	5.14667	33.77	8.48333
BraA04g006680.3C	3.47333	27.9067	8.47667
BraA02g019450.3C	2.34667	68.4533	8.46333
BraA08g032340.3C	1.05667	86.5367	8.35333
BraA05g000260.3C	6.30667	21.9733	8.23333
BraA10g025560.3C	7.3	34.2533	8.20333
BraA06g027130.3C	4.88	18.93	8.19667
BraA10g029420.3C	3.57333	220.513	8.17333
BraA03g043470.3C	6.20667	28.6267	8.15333
BraA06g044590.3C	5.33667	18.55	8.14
BraA03g037580.3C	7.75	18.0467	8.12333
BraA01g029770.3C	6.38667	22.5733	8.1
BraA09g059830.3C	4.77	18.1533	8.08667
BraA06g000220.3C	5.48333	31.4733	8.08333
BraA04g000690.3C	3.97333	24.5433	8.02667
BraA02g040160.3C	0	24.9833	7.99667
BraA08g020630.3C	4.17	16.09	7.95
BraA09g025320.3C	6.50667	19.51	7.81667
BraA05g035830.3C	7.70333	20.93	7.78667
BraA02g024660.3C	0.0766667	26.5333	7.74667
BraA10g016510.3C	7.57	21.6067	7.74333
BraA03g028490.3C	0	17.3533	7.69333
BraA02g044790.3C	5.62667	18.1133	7.68333
BraA10g026300.3C	5.35333	16.1467	7.67333
BraA08g033130.3C	4.83	17.27	7.65667
BraA08g029330.3C	6.80333	18.9733	7.60667
BraA07g038080.3C	5.53333	17.5133	7.34667
BraA06g026800.3C	4.94333	14.57	7.23667
BraA01g037040.3C	6.15333	17.7967	7.14
BraA07g040330.3C	6.77667	21.1467	7.10333
BraA09g027190.3C	5.14667	21.2033	7.07667
BraA03g000810.3C	6.82333	17.1433	7.03
BraA10g031690.3C	2.85333	12.1967	6.99333
BraA07g039320.3C	2.37	15.2333	6.98667
BraA03g020670.3C	6.27333	24.9867	6.97667
BraA06g028470.3C	3.45333	14.3767	6.97
BraA07g019220.3C	3.40333	7.78667	6.95667
BraA04g003440.3C	0.736667	25.2867	6.92667
BraA08g018920.3C	6.30333	21.7733	6.91
BraA03g061270.3C	5.4	16.2733	6.90333
BraA06g010180.3C	4.55667	16.03	6.8
BraA03g028520.3C	3.34333	25.0367	6.77667
BraA07g034650.3C	3.94333	18.4367	6.72667
BraA04g008800.3C	4.20667	33.3833	6.71667
BraA05g042090.3C	2.15667	34.51	6.71
BraA08g008110.3C	6.60667	15.3467	6.70333
BraA01g032050.3C	0.83	21.4267	6.62667
BraA01g001360.3C	5.92333	14.26	6.62667
BraA01g023760.3C	5.91667	13.32	6.61333
BraA06g020530.3C	3.89	17.64	6.57
BraA04g029740.3C	6.54667	14.96	6.57
BraA10g020770.3C	5.79333	13.3433	6.55
BraA09g043070.3C	2.38	16.8967	6.54
BraA08g011170.3C	1.90333	11.5233	6.54
BraA08g027400.3C	5.16333	14.62	6.50333
BraA10g011470.3C	2.54333	99.97	6.47667
BraA06g014260.3C	1.94	17.2733	6.43
BraA09g030720.3C	1.56	22.46	6.37667
BraA05g040680.3C	3.94333	13.6433	6.36667
BraA03g057130.3C	6.06	16.3967	6.35667
BraA02g040170.3C	0.463333	24.8133	6.32333
BraA06g027970.3C	1.74667	9.79	6.32
BraA08g025120.3C	4.53333	14.7567	6.31
BraA07g015640.3C	2.72667	8.05667	6.31
BraA03g006000.3C	2.73	14.14	6.27333
BraA03g048540.3C	5.67	15.6233	6.26
BraA03g040010.3C	4.72333	22.43	6.25667
BraA07g000490.3C	5.93	12.54	6.24333
BraA07g024160.3C	3.94667	47.0867	6.23667
BraA01g012600.3C	5.4	22.6167	6.20333
BraA06g013920.3C	3.85333	13.69	6.18667
BraA10g025850.3C	5.68333	14.52	6.18333
BraA04g029020.3C	2.31333	17.8933	6.17667
BraA03g000630.3C	5.86667	15	6.17333
BraA03g040350.3C	5.53667	13.9133	6.14333
BraA03g046300.3C	4.64667	90.6733	6.13
BraA06g017070.3C	2.94667	25.82	6.11
BraA03g013660.3C	5.15667	39.0567	6.09667
BraA10g033710.3C	5.50667	14.1967	6.09
BraA01g003300.3C	5.57667	14.35	6.07667
BraA10g009850.3C	2.08333	14.0367	6.03333
BraA03g059830.3C	5.23667	18.5533	6.03
BraA07g034290.3C	3.60333	13.24	6.02667
BraA07g017450.3C	2.44	11.6267	6
BraA05g016950.3C	5.95333	12.14	5.98667
BraA06g019310.3C	5.31667	16.13	5.98
BraA04g014950.3C	4.25333	21.35	5.96333
BraA04g030600.3C	0.546667	16.1167	5.91667
BraA09g032490.3C	3.64	12.1833	5.86333
BraA02g002350.3C	5.48	12.1433	5.85
BraA04g030200.3C	2.71667	46.9367	5.80333
BraA09g059440.3C	4.74667	26.4533	5.79
BraA08g030770.3C	4.70333	11.9433	5.79
BraA03g001770.3C	5.66333	12.5933	5.77333
BraA08g030300.3C	2.35333	21.8633	5.76
BraA01g015480.3C	4.34333	31.59	5.75333
BraA07g034780.3C	5.22	41.3467	5.73
BraA03g040570.3C	0.04	23.13	5.71667
BraA05g004180.3C	0.753333	89.8167	5.70333
BraA03g027720.3C	5.10333	11.38	5.64333
BraA04g019180.3C	4.48333	30.78	5.63
BraA09g026400.3C	2.65333	7.34333	5.61333
BraA06g016760.3C	5.36667	20.4633	5.6
BraA10g009330.3C	0.77	14.96	5.6
BraA06g033140.3C	4.11	12.0833	5.58333
BraA02g000900.3C	3.59	19.5567	5.54333
BraA01g031500.3C	5.43	14.11	5.51333
BraA10g006000.3C	3.01	12.8733	5.51333
BraA08g026230.3C	3.28667	11.8167	5.47667
BraA10g028690.3C	4.75667	16.5333	5.45333
BraA03g050840.3C	3.00667	26.2133	5.44667
BraA09g033970.3C	4.73333	11.33	5.4
BraA03g009900.3C	0.113333	14.1933	5.39333
BraA03g013070.3C	5.22667	16.0333	5.38667
BraA08g026870.3C	3	14.1533	5.37333
BraA03g030000.3C	3.87667	46.97	5.32
BraA09g023530.3C	2.93	26.4267	5.31
BraA03g013440.3C	1.38	75.1867	5.29333
BraA01g041120.3C	4	11.7767	5.29333
BraA02g040890.3C	3.52	10.7167	5.29
BraA03g020390.3C	2.38	13.5467	5.27667
BraA05g035550.3C	4.91333	15.8133	5.26
BraA02g043260.3C	4.82667	15.8033	5.24667
BraA03g016590.3C	3.16667	13.4667	5.20333
BraA02g008310.3C	4.41333	11.22	5.17
BraA08g020510.3C	0.35	10.6	5.16667
BraA01g019230.3C	2.83333	13.36	5.16
BraA05g037530.3C	4.11333	15.86	5.06667
BraA10g027310.3C	1.95333	8.05333	5.06667
BraA04g012560.3C	5.04	10.13	5.05667
BraA02g015410.3C	3.31	41.7833	5.05
BraA09g059710.3C	3.48333	20.03	5.03333
BraA09g059750.3C	2.24333	89.74	5.02667
BraA05g028030.3C	4.42	10.62	5.02
BraA08g032100.3C	2.44	12.5667	5.01667
BraA03g022040.3C	4.73333	13.0233	5.01333
BraA03g025750.3C	4.26333	15.7267	5.01
BraA08g009980.3C	1.49	6.92	4.99
BraA05g018020.3C	3.02333	18.4467	4.98333
BraA09g051650.3C	3.56	10.09	4.97667
BraA02g006480.3C	0.826667	13.8	4.97
BraA07g012360.3C	3.47333	12.12	4.94333
BraA08g015590.3C	2.28333	7.04	4.94333
BraA03g023660.3C	0.95	90.0867	4.93
BraA02g041440.3C	3.65667	24.9167	4.93
BraA09g015890.3C	4.75	21.3467	4.92667
BraA08g008060.3C	4.80667	12.3133	4.86667
BraA01g012670.3C	3.51667	12.06	4.85667
BraA02g043270.3C	2.71333	10.1933	4.83667
BraA03g023750.3C	3.69667	9.76333	4.83667
BraA06g028100.3C	4.4	9.79333	4.82667
BraA08g029700.3C	4.61667	10.4567	4.81667
BraA03g063030.3C	3.36667	9.91667	4.81
BraA02g000170.3C	3.17	11.25	4.79333
BraA07g007920.3C	0.273333	12.87	4.79
BraA02g035300.3C	4.11333	45.97	4.78333
BraA03g005720.3C	2.76333	20.8533	4.76667
BraA02g037220.3C	4.60333	13.1667	4.73
BraA08g030460.3C	4.19667	30.4433	4.69
BraA06g020450.3C	4.28	9.93	4.67
BraA06g020250.3C	4.17	11.2367	4.65333
BraA08g016140.3C	4.53333	37.4967	4.65
BraA05g040660.3C	3.26	9.53333	4.65
BraA06g033300.3C	1.27333	19.52	4.64
BraA06g027770.3C	3.95667	12.0067	4.63333
BraA09g011530.3C	4.15333	26.45	4.62333
BraA03g052710.3C	1.30333	11.67	4.6
BraA03g050480.3C	4.37	10.0533	4.59667
BraA04g031950.3C	4.58333	11.49	4.59
BraA04g021020.3C	1.32	15.3067	4.53333
BraA05g032980.3C	4.05	10.4133	4.52333
BraA05g003580.3C	3.85667	12.93	4.51333
BraA01g027230.3C	3.68	9.45667	4.51
BraA07g035300.3C	4.19	19.8433	4.50333
BraA08g001320.3C	1.21	127.27	4.5
BraA07g018130.3C	2.36667	41.8533	4.49333
BraA10g012940.3C	3.22333	11.5833	4.48
BraA07g036990.3C	1.84	12.1267	4.47
BraA06g000980.3C	0.33	5.19	4.46667
BraA05g040730.3C	2.60333	9.61667	4.46333
BraA05g001220.3C	3.89	10.65	4.45667
BraA03g024240.3C	2.73333	9.85667	4.45667
BraA10g022320.3C	3.43	14.2733	4.44333
BraA05g013640.3C	0.273333	12.7567	4.44333
BraA01g016630.3C	3.57	8.93333	4.44333
BraA01g013520.3C	4.22333	10.4067	4.44
BraA01g001540.3C	3.9	9.81333	4.41667
BraA02g038570.3C	2.92	14.96	4.36667
BraA08g026680.3C	0.46	9.98667	4.36333
BraA07g038900.3C	2.78	52.4533	4.33
BraA03g029320.3C	4.01333	9.10333	4.33
BraA06g038330.3C	2	4.62	4.31667
BraA06g031540.3C	0.653333	7.25667	4.29
BraA03g031300.3C	1.65667	14.85	4.28667
BraA04g026570.3C	1.89333	8.12	4.27333
BraA01g041060.3C	3.53333	10.8433	4.27
BraA04g030630.3C	3.77333	9.65667	4.24333
BraA02g017220.3C	1.79667	8.95333	4.24
BraA01g043980.3C	2.94333	10.8133	4.23
BraA06g035760.3C	3.95667	11.3333	4.21333
BraA05g002240.3C	2.56333	11.6033	4.2
BraA08g015110.3C	1.45333	7.85	4.19333
BraA07g002050.3C	2.12	12.4	4.17667
BraA06g043060.3C	2.51667	12.3067	4.17
BraA08g001870.3C	3.83	11.56	4.16
BraA07g028130.3C	2.65667	24.8067	4.15667
BraA10g020760.3C	1.18667	28.57	4.14333
BraA04g031750.3C	2.90667	27.8567	4.13667
BraA01g011500.3C	3.06	8.78333	4.13
BraA03g009330.3C	3.79333	10.59	4.09333
BraA01g028580.3C	2.85	12.09	4.07
BraA06g030260.3C	2.94667	9.51667	4.06333
BraA08g023030.3C	3.03667	10.9067	4
BraA06g037030.3C	3.33333	8.97667	3.99333
BraA08g030440.3C	1.75333	8.06333	3.98667
BraA02g034730.3C	3.78333	9.49	3.94667
BraA09g057780.3C	3.17	8.12333	3.91333
BraA02g009810.3C	1.05667	8.05	3.90667
BraA07g036650.3C	3.22	8.60667	3.85333
BraA03g022070.3C	1.21	5.88667	3.83
BraA09g037720.3C	2.90333	9.34	3.82667
BraA05g030520.3C	2.58333	9.71667	3.8
BraA02g030530.3C	1.37	5.46	3.79
BraA09g039560.3C	3.58333	21.67	3.78667
BraA02g019480.3C	3.35333	7.65333	3.78
BraA01g043920.3C	2.56333	7.74	3.76667
BraA03g038160.3C	2.23333	7.95	3.76
BraA09g018130.3C	0.0266667	10.7267	3.74
BraA04g026450.3C	1.14	4.48333	3.73333
BraA10g006730.3C	0.92	4.32333	3.71667
BraA02g042020.3C	1.40333	10.76	3.71333
BraA09g009050.3C	3.59667	10.7567	3.71
BraA09g029080.3C	1.57	15.8367	3.69
BraA07g009360.3C	1.50667	7.34	3.68333
BraA03g031540.3C	0.933333	5.07667	3.65667
BraA09g052150.3C	0	9.74333	3.65
BraA03g041790.3C	2.71333	27.0133	3.64667
BraA02g022480.3C	3.53	29.6667	3.63667
BraA02g020430.3C	0.946667	18.6933	3.62667
BraA04g023790.3C	2.69	9.88333	3.61667
BraA01g009280.3C	0.983333	9.89667	3.61333
BraA02g015120.3C	1.79667	12.9833	3.59
BraA07g014710.3C	3.38	11.62	3.58
BraA09g046800.3C	0.92	29.3267	3.57333
BraA02g006270.3C	1.85	8.44333	3.57333
BraA04g022000.3C	2.3	11.7533	3.56667
BraA08g015280.3C	1.87333	17.01	3.51333
BraA08g027360.3C	3.43667	13.2467	3.50333
BraA09g020720.3C	3.02333	7.32667	3.50333
BraA08g022940.3C	3.35333	9.36	3.48333
BraA10g017950.3C	2.99667	7.47333	3.48
BraA02g003670.3C	2.29	10.23	3.47333
BraA06g038620.3C	3.34667	15.9433	3.45667
BraA02g033670.3C	0.0366667	11.6133	3.43667
BraA08g029710.3C	0.916667	6.15333	3.43667
BraA03g047360.3C	2.95667	7.23333	3.43333
BraA09g000350.3C	1.97333	8.41333	3.43
BraA04g026300.3C	0.946667	10.75	3.41333
BraA03g030540.3C	2.63	9.36	3.41333
BraA03g005730.3C	1.17667	12.1067	3.40667
BraA03g048170.3C	1.39333	4.46	3.39333
BraA03g057020.3C	3.35667	6.93333	3.39
BraA05g008410.3C	0.716667	16.6433	3.38667
BraA07g024590.3C	0.83	32.1	3.35
BraA08g034920.3C	2.28667	12.5567	3.34667
BraA06g003280.3C	2.46333	9.40333	3.33667
BraA05g002990.3C	1.42667	5.34667	3.31667
BraA06g012970.3C	2.75667	9.54667	3.29333
BraA09g013360.3C	2.42333	13.3533	3.29
BraA02g013300.3C	1.44	24.81	3.28667
BraA07g042440.3C	1.42667	7.19	3.28
BraA04g026730.3C	2.97333	22.25	3.27
BraA03g004340.3C	2.38667	6.98667	3.26
BraA10g011130.3C	1.86333	7.66333	3.23667
BraA02g040220.3C	0.766667	5.88	3.22333
BraA04g003260.3C	0.543333	24.5233	3.21667
BraA06g042710.3C	2.76	6.74	3.21667
BraA06g011710.3C	2.90333	8.40667	3.21
BraA08g017330.3C	2.03	7.04333	3.20333
BraA09g008690.3C	3.1	7.84333	3.19
BraA06g015240.3C	2.97333	8.23	3.18667
BraA01g040630.3C	2.61333	8.09333	3.17667
BraA09g008240.3C	2.42333	9.51	3.16
BraA10g003660.3C	1.50667	48.4333	3.15
BraA08g022610.3C	2.66	9.01333	3.14333
BraA03g027250.3C	2.31667	7.2	3.13
BraA07g038280.3C	3.07667	15.54	3.11667
BraA07g039990.3C	1.13333	7.82333	3.1
BraA03g031840.3C	1.51	13.13	3.09667
BraA06g007460.3C	0.0466667	4.21667	3.08
BraA03g006970.3C	1.15333	6.73667	3.07
BraA05g035620.3C	1.34333	5.76	3.05333
BraA07g010670.3C	2.22333	6.87	3.03333
BraA02g003860.3C	0.94	5.79	3.03
BraA03g006890.3C	1.01333	12.36	3.02667
BraA01g007000.3C	2.68333	6.51333	3.02667
BraA09g052040.3C	2.52333	6.09667	3.02333
BraA02g031120.3C	2.92667	7.32667	3.01667
BraA05g015120.3C	2.31333	12.34	2.96333
BraA06g002140.3C	1.74333	10.55	2.95667
BraA07g035110.3C	2.43333	7.63333	2.95667
BraA09g046680.3C	2.45667	6.78	2.94333
BraA01g004700.3C	2.50667	6.90667	2.94
BraA09g003490.3C	2.34	17.4933	2.93
BraA08g023340.3C	2.71333	10.27	2.93
BraA10g006050.3C	1.11333	7.83	2.92
BraAnng005730.3C	1.47	6.81333	2.91333
BraA04g011130.3C	2.06	11.6567	2.9
BraA04g015120.3C	2.27333	6.48333	2.9
BraA10g009960.3C	0.906667	3.26667	2.9
BraA01g012110.3C	2.38333	12.0967	2.88667
BraA10g007840.3C	1.09333	10.6533	2.88667
BraA09g002070.3C	1.32667	8.35333	2.87667
BraA03g058350.3C	2.01667	8.23667	2.84333
BraA04g000310.3C	2.09333	5.73667	2.84
BraA01g014560.3C	2.12667	16.7833	2.83667
BraA01g013690.3C	2.68333	10.3967	2.82667
BraA04g023520.3C	1.86333	10.96	2.8
BraA10g009600.3C	0.103333	9.25333	2.79667
BraA02g010850.3C	1.88333	41.14	2.77
BraA07g031730.3C	1.86667	6.56667	2.76667
BraA03g052670.3C	2.23667	6.23	2.75333
BraA03g011630.3C	2.48333	5.69333	2.75333
BraA03g016110.3C	2.41667	5.69	2.75333
BraA07g034390.3C	2.27	6.29333	2.70333
BraA04g030100.3C	2.09667	5.73667	2.68667
BraA09g057720.3C	2.40333	5.66333	2.68
BraA09g056060.3C	0	5.56667	2.65
BraA05g004880.3C	0.763333	8.82667	2.63667
BraA03g026730.3C	1.26667	6.62667	2.62667
BraA03g030510.3C	0.48	8.06	2.62333
BraA07g018380.3C	2.43333	9.36	2.61667
BraA07g023980.3C	2.2	5.59667	2.61333
BraA09g054790.3C	2.6	5.26333	2.60667
BraA06g006960.3C	1.15667	16.2367	2.60333
BraA04g030650.3C	1.79	12.8967	2.60333
BraA05g037910.3C	1.49667	5.47333	2.60333
BraA05g017640.3C	1.36	5.34	2.60333
BraA03g025460.3C	1.86667	8.15667	2.58667
BraA01g005380.3C	0.233333	6.19	2.58333
BraA06g019210.3C	2.07	6.66	2.57667
BraA05g023340.3C	2.56333	20.24	2.56667
BraA01g000240.3C	2.51333	15.1967	2.56333
BraA09g014490.3C	1.07667	13.8167	2.55333
BraA10g018550.3C	1.95667	9.06667	2.55
BraA05g004030.3C	1.23333	6.2	2.54667
BraA02g015690.3C	1.82333	5.94	2.54
BraA04g021070.3C	2.35	6.6	2.53667
BraA06g000690.3C	1.61333	5.40667	2.53333
BraA03g044520.3C	2.49667	7.90333	2.52
BraA01g030610.3C	2.14	10.3767	2.51333
BraA02g003370.3C	1.84667	5.15667	2.51
BraA01g001810.3C	0.44	3.76333	2.48667
BraA08g033640.3C	1.73667	5.92333	2.47
BraA10g005320.3C	1.61333	5.05	2.46667
BraA07g007890.3C	0.66	4.17667	2.46667
BraA10g015140.3C	1.27333	25.24	2.44667
BraA06g037140.3C	1.08	2.75	2.44667
BraA05g006350.3C	2.19333	11.6367	2.43667
BraA07g040830.3C	1.25667	5.56333	2.43333
BraA01g004940.3C	0.946667	38.44	2.43
BraA03g001650.3C	1.44333	6.95667	2.41667
BraA10g001720.3C	2.09667	5.62	2.41667
BraA01g013890.3C	1.13333	11.13	2.4
BraA09g007560.3C	1.30667	7.38333	2.38333
BraA01g007920.3C	2.22	7.14667	2.38333
BraA01g001860.3C	0.84	40.74	2.37667
BraA06g043580.3C	1.05667	15.7333	2.37
BraA09g046640.3C	1.72	8.41333	2.37
BraA02g007820.3C	0.946667	5.54333	2.37
BraA05g016590.3C	1.34	4.83333	2.37
BraA05g017760.3C	2.24333	5.16	2.36667
BraA01g039380.3C	0.303333	4.76667	2.35667
BraA08g017290.3C	1.56	31.5267	2.35
BraA07g029590.3C	0.943333	9.36667	2.35
BraA01g013640.3C	0.77	6.51667	2.32333
BraA07g037800.3C	1.84333	17.4833	2.31667
BraA05g028070.3C	0.776667	16.32	2.31667
BraA10g011170.3C	1.8	5.42333	2.31667
BraA03g008210.3C	1.23	7.55333	2.29667
BraA10g027420.3C	2.24333	5.20333	2.29667
BraA08g018800.3C	1.71333	4.77	2.29667
BraA04g030620.3C	0.343333	18.87	2.29333
BraA06g019530.3C	1.67667	10.8233	2.27667
BraA08g030260.3C	1.06667	5.77	2.27667
BraA09g050150.3C	0.0933333	6.44	2.27333
BraA03g033080.3C	1.54667	6.59	2.26667
BraA03g019730.3C	1.91	6.47667	2.26333
BraA07g040130.3C	0.876667	12.63	2.26
BraA06g012140.3C	0.16	7.60667	2.25667
BraA02g020420.3C	0.59	26.4433	2.24333
BraA09g043780.3C	1.65	7.16	2.22
BraA05g031870.3C	2.01333	9.79333	2.21333
BraA08g034440.3C	0.843333	4.71667	2.21333
BraA03g040710.3C	1.26667	6.08333	2.21
BraA04g018630.3C	1.2	5.00333	2.20667
BraA09g051460.3C	1.45667	4.98333	2.18333
BraA03g011290.3C	1.89333	5.29667	2.17333
BraA07g027150.3C	1.14	12.5	2.17
BraA03g038860.3C	1.74667	5.70667	2.15
BraA09g036210.3C	0.263333	3.18	2.14667
BraA10g016610.3C	1.43667	5.90667	2.13667
BraA02g017910.3C	1.56	4.96	2.13667
BraA03g024350.3C	0.5	28.5467	2.13
BraA03g051980.3C	1.72333	4.39667	2.13
BraA02g006250.3C	0.183333	39.1367	2.12667
BraA10g015660.3C	1.70333	10.9	2.12333
BraA04g006250.3C	0.483333	16.0733	2.11667
BraA03g030070.3C	1.83	4.42	2.11333
BraA01g010400.3C	0.43	6.15	2.08667
BraA02g039920.3C	2.03333	4.21	2.07333
BraA01g000090.3C	0.36	6.1	2.07
BraA05g036100.3C	0.693333	3.51333	2.07
BraA10g000340.3C	2.02333	16.9633	2.06667
BraA10g022510.3C	1.66333	4.94333	2.05
BraA01g006340.3C	1.03333	5.62667	2.04667
BraA07g024550.3C	1.48667	5.72333	2.03667
BraAnng005440.3C	1.39667	6.15333	2.03333
BraA04g030230.3C	0	2.4	2.01667
BraA03g023500.3C	1.37333	5.71333	1.99667
BraA07g011180.3C	0	3.65333	1.99667
BraA09g045350.3C	1.93	10.2767	1.98667
BraA02g010010.3C	1.27667	3.96667	1.97667
BraA05g018200.3C	1.15	6.81333	1.97333
BraA01g014300.3C	1.11333	13.53	1.97
BraA07g010980.3C	1.15333	5.05	1.96333
BraA04g007830.3C	0.646667	5.8	1.96
BraA09g019630.3C	1.85667	4.34333	1.95333
BraA10g005490.3C	0.87	7.43333	1.95
BraA01g004650.3C	0.44	4.16	1.95
BraA06g037780.3C	1.42	5.55667	1.94333
BraA01g029840.3C	1.86333	4.64333	1.93333
BraA02g010840.3C	0.53	10.0867	1.92
BraA10g026920.3C	1.24333	4.21667	1.92
BraA01g007810.3C	1.23	3.93333	1.91667
BraA09g060950.3C	0.7	5.27333	1.91333
BraA07g037030.3C	1.09	4.06333	1.91
BraA03g009600.3C	0.666667	4.59333	1.9
BraA09g026900.3C	1.5	9.44667	1.88667
BraA03g034320.3C	1.71333	5.55333	1.87667
BraA05g012760.3C	1.47	14.8267	1.84667
BraA02g021820.3C	0.986667	5.79667	1.84333
BraA01g003700.3C	0.673333	4.34667	1.84333
BraA07g043180.3C	1.35667	4.92333	1.82
BraA09g019480.3C	1.33	4.83333	1.80333
BraA01g021300.3C	1.68333	3.62333	1.80333
BraA05g004340.3C	1.33667	14.42	1.79667
BraA07g030220.3C	0.596667	5.79667	1.79333
BraA02g006210.3C	0.946667	4.67667	1.77667
BraA08g016920.3C	0.55	3.77333	1.77667
BraA04g015160.3C	1.6	3.76	1.77667
BraA02g042760.3C	1.07333	4.52333	1.77333
BraA04g029230.3C	1.51	10.3567	1.76667
BraA03g001950.3C	0.92	5.91667	1.74
BraA03g036100.3C	1.73333	5.65	1.74
BraA03g050870.3C	0.78	6.19667	1.71667
BraA02g021580.3C	0.823333	4.33667	1.69333
BraA08g023450.3C	1.03	11.6	1.68667
BraA09g005010.3C	1.03667	6.3	1.68667
BraA01g002060.3C	1.50667	4.12333	1.68
BraA01g032820.3C	1.13667	3.46333	1.67667
BraA07g023320.3C	0.27	3.78333	1.67333
BraA06g010490.3C	1.25	4.96667	1.66667
BraA04g004400.3C	1.16667	4.00333	1.66333
BraA04g017950.3C	0	5.61333	1.65667
BraA02g044360.3C	0.78	3.91	1.65
BraA01g030530.3C	1.04667	10.04	1.64667
BraA05g021750.3C	0.903333	4.04	1.64667
BraA10g017990.3C	1.15333	13.38	1.63667
BraA04g024270.3C	0.74	4.19667	1.63333
BraA04g024280.3C	0.74	4.19667	1.63333
BraA09g054730.3C	0.94	3.54667	1.62667
BraA05g041590.3C	1.21333	4.74	1.62
BraA05g037320.3C	0.876667	3.56333	1.61667
BraA02g006710.3C	0.816667	3.45	1.61667
BraA09g006760.3C	1.31	5.60667	1.60333
BraA01g007420.3C	1.5	5.01333	1.58667
BraA06g033040.3C	0.97	14.0133	1.58
BraA06g011130.3C	1.2	3.27	1.56333
BraA04g026500.3C	0.483333	10.5133	1.54667
BraA04g012060.3C	0.93	4.91	1.54667
BraA05g004010.3C	0.83	3.18667	1.54333
BraA06g035200.3C	0.733333	5.15667	1.54
BraA07g027130.3C	1.03	4.29	1.53667
BraA01g013870.3C	0.55	5.26333	1.52667
BraA05g024020.3C	1.04667	4.84667	1.52667
BraA07g031100.3C	0.883333	10.0067	1.52333
BraA05g015060.3C	0.243333	5.28667	1.51667
BraA04g002370.3C	1.06333	3.9	1.51333
BraA08g020980.3C	1.36	3.58333	1.51333
BraA03g037630.3C	1.04	6.21333	1.50333
BraA02g018840.3C	0.556667	4.01667	1.48667
BraA02g009860.3C	1.35	3.18	1.48
BraA01g002860.3C	1.29333	3.68	1.47667
BraA05g027900.3C	1.14667	2.94667	1.47
BraA07g022400.3C	1.38667	4.38333	1.46667
BraA05g010780.3C	0.646667	4.26	1.46667
BraA03g049870.3C	0.906667	3.74667	1.46333
BraA06g016710.3C	1.01333	5.27333	1.46
BraA02g012650.3C	0.796667	4.62333	1.46
BraA07g009850.3C	1.38	3.56667	1.45333
BraA08g016110.3C	0.243333	3.99333	1.44
BraA08g002690.3C	0.306667	3.99	1.44
BraA08g027460.3C	1.04667	8.79667	1.43
BraA09g025830.3C	1.2	7.68667	1.42667
BraA06g031200.3C	0.01	3.15333	1.42
BraA03g026040.3C	1.17	3.60333	1.41667
BraA02g007170.3C	0.326667	3.33333	1.38667
BraA03g031010.3C	0	8.06	1.38333
BraA03g057210.3C	0.943333	3.95667	1.38333
BraA04g027680.3C	0.876667	3.76667	1.38333
BraA06g016700.3C	1.03667	4.32667	1.37
BraA09g039480.3C	1.04	4.02667	1.36333
BraA02g007740.3C	0	4.46333	1.35
BraA08g002960.3C	0.316667	2.19667	1.34667
BraA03g007440.3C	1.14667	6.57667	1.34333
BraA09g034660.3C	1.2	9.37667	1.34
BraA01g018090.3C	1	5.09667	1.33667
BraA04g008740.3C	1.11333	2.71	1.33333
BraA01g006790.3C	1.28	2.79667	1.32667
BraA03g028480.3C	0.0866667	1.69	1.32667
BraA07g002010.3C	1.20667	3.40667	1.32333
BraA03g022850.3C	0.956667	21.1533	1.32
BraA04g003810.3C	0.833333	4.90667	1.31667
BraA07g014010.3C	0.306667	26.8467	1.31333
BraA03g042430.3C	0.723333	18.3433	1.31333
BraA02g016960.3C	0.506667	12.22	1.31333
BraA09g048700.3C	0.47	4.10667	1.31
BraA01g022080.3C	0.81	4.20667	1.30667
BraA07g023290.3C	0.33	1.45	1.30667
BraA05g014190.3C	0.94	4.01333	1.3
BraA07g004330.3C	0.706667	3.73	1.3
BraA02g041180.3C	1.06333	8.71667	1.29333
BraA06g000600.3C	0.49	4.02	1.28333
BraA07g020790.3C	0.606667	5.75333	1.28
BraA09g050360.3C	1.06	5.70333	1.28
BraA04g019450.3C	1.27	3.67	1.28
BraA06g036660.3C	1.01667	14.23	1.27667
BraA10g012720.3C	1.17667	4.28333	1.27667
BraA09g026300.3C	0.156667	8.69333	1.27
BraA09g051390.3C	0.886667	3.97333	1.26333
BraA05g037100.3C	0.953333	3.16333	1.26
BraA06g026420.3C	1.04667	3.87667	1.25667
BraA07g041700.3C	0.736667	3.68	1.25333
BraA07g012750.3C	0.0333333	1.91	1.25333
BraA08g029260.3C	0.446667	2.38667	1.25
BraA02g028310.3C	0.273333	20.3267	1.24333
BraA09g063370.3C	0.63	3.31667	1.24
BraA07g024830.3C	1.01333	3.47	1.23667
BraA07g002880.3C	0	1.99333	1.23667
BraA10g032260.3C	1.05333	2.86	1.23333
BraA09g055290.3C	1.15333	2.60667	1.22667
BraA06g028420.3C	0.81	2.52667	1.22667
BraA07g016220.3C	0.843333	3.61333	1.22333
BraA06g035230.3C	0.0766667	3.44	1.21333
BraA01g039410.3C	1.19667	3.58667	1.20667
BraA10g009620.3C	0	2.58333	1.20667
BraA08g019270.3C	0.146667	2.98667	1.20333
BraA09g011060.3C	0.603333	15.7833	1.2
BraA01g017930.3C	1.08333	3.29667	1.2
BraA03g044380.3C	0.363333	5.23333	1.19333
BraA07g019420.3C	0.516667	7.12333	1.19
BraA02g026700.3C	0.82	5.29	1.19
BraA05g031760.3C	1.05667	3.28333	1.19
BraA02g009470.3C	0.48	4.95667	1.18667
BraA06g036960.3C	0.18	5.77667	1.17667
BraA10g027900.3C	1.10667	3.28667	1.17333
BraA04g030550.3C	0	3.69333	1.17
BraA07g000510.3C	0.196667	5.23	1.16333
BraA02g008680.3C	0.163333	3.2	1.16333
BraA04g008180.3C	1.15333	3.07333	1.16333
BraA09g022820.3C	1.09	4.62333	1.15667
BraA04g028160.3C	0.876667	5.82333	1.15
BraA03g022310.3C	0.366667	11.3433	1.14667
BraA03g022500.3C	0.153333	10.59	1.12
BraA05g026160.3C	0.963333	4.78333	1.12
BraA08g015270.3C	0.28	3.77	1.11667
BraA05g037290.3C	0.546667	6.02	1.11
BraA06g020910.3C	0.953333	2.28667	1.1
BraA05g016030.3C	1.03333	3.55667	1.09667
BraA03g008580.3C	1.02333	6.50667	1.09333
BraA03g031530.3C	0.183333	3.94333	1.09
BraA09g019410.3C	0.913333	3.32333	1.08
BraA10g028600.3C	0.733333	6.15667	1.07667
BraA03g060000.3C	0.953333	2.37333	1.07667
BraA06g006820.3C	0.546667	2.61667	1.07333
BraA01g008590.3C	0.673333	18.5567	1.07
BraA09g048340.3C	0.0633333	2.35	1.06
BraA03g008950.3C	0.846667	2.42667	1.05
BraA06g041930.3C	0.843333	3.10333	1.04333
BraA03g057910.3C	0.923333	3	1.04333
BraA09g061130.3C	0.323333	2.57667	1.04
BraA09g009490.3C	0.786667	6.84333	1.03667
BraA02g003630.3C	0.88	2.28	1.03667
BraA03g029180.3C	0.0866667	23.2067	1.03
BraA08g001310.3C	0.493333	24.64	1.02667
BraA07g015270.3C	0.456667	23.9	1.02333
BraA07g012850.3C	0.626667	2.74667	1.02333
BraA07g019650.3C	0.67	6.49333	1.01667
BraA01g014390.3C	0.296667	24.2433	1.01333
BraA03g010260.3C	0.24	2.8	1.01
BraA07g041640.3C	0.02	1.15667	1.00333
BraA03g023480.3C	0.816667	7.32	0.993333
BraA07g011630.3C	0	2.80667	0.993333
BraA09g060850.3C	0.88	2.05333	0.99
BraA01g005600.3C	0.42	2.47	0.983333
BraA09g049950.3C	0.843333	14.7567	0.98
BraA10g011190.3C	0.873333	3.46	0.98
BraA05g041830.3C	0.91	2.69333	0.976667
BraA10g013370.3C	0.19	10.75	0.966667
BraA03g023250.3C	0.29	8.76667	0.963333
BraA08g031410.3C	0.243333	3.18333	0.963333
BraA01g039350.3C	0.706667	3.11333	0.963333
BraA02g006960.3C	0.93	2.64667	0.963333
BraA09g011320.3C	0.706667	4.66667	0.96
BraA07g034660.3C	0.49	7.66667	0.956667
BraA03g038110.3C	0.24	4.03	0.956667
BraA07g011580.3C	0.383333	6.34	0.95
BraA06g014010.3C	0.243333	3.59667	0.95
BraA01g038360.3C	0.883333	3.11333	0.94
BraA07g040340.3C	0.75	3.27333	0.936667
BraA02g010240.3C	0.643333	3.16667	0.93
BraA06g042120.3C	0.606667	3.69667	0.926667
BraA09g061030.3C	0.58	5.17	0.923333
BraA03g048940.3C	0.503333	5.60667	0.92
BraA07g038270.3C	0.553333	2.11333	0.91
BraA09g054280.3C	0.706667	3.27333	0.906667
BraA04g026490.3C	0.39	8.64	0.903333
BraA10g009920.3C	0.133333	4.62667	0.896667
BraA10g013500.3C	0.19	2.19667	0.896667
BraA09g044100.3C	0.286667	6.95333	0.893333
BraA10g028260.3C	0.36	8.09667	0.886667
BraA08g029290.3C	0.513333	8.30667	0.883333
BraA06g028240.3C	0.0666667	12.67	0.88
BraA04g019040.3C	0.646667	3.14333	0.88
BraA03g050890.3C	0.263333	2.28333	0.88
BraA04g031090.3C	0.703333	11.5433	0.866667
BraA05g014460.3C	0.24	2.96667	0.863333
BraA05g031600.3C	0.226667	5.87667	0.86
BraA04g020260.3C	0.626667	2.55333	0.853333
BraA08g018710.3C	0.633333	5.31667	0.85
BraA07g026110.3C	0.613333	9.09	0.846667
BraA09g013870.3C	0.576667	2.82667	0.846667
BraA02g033550.3C	0	2.42	0.846667
BraA05g025570.3C	0.34	11.2	0.84
BraA09g031080.3C	0.346667	3.15667	0.84
BraA08g030310.3C	0.6	3.15667	0.833333
BraA07g031770.3C	0.596667	16.8367	0.83
BraA06g015930.3C	0.703333	1.66667	0.83
BraA09g032260.3C	0.266667	14.3967	0.826667
BraA01g015120.3C	0.726667	6.17	0.823333
BraA10g002430.3C	0.42	4.62	0.823333
BraA03g059380.3C	0.29	3.16667	0.823333
BraA03g031710.3C	0.526667	6.68667	0.816667
BraA07g006160.3C	0	13.8167	0.813333
BraA06g011370.3C	0.49	2.88333	0.81
BraA08g012460.3C	0.28	2.34667	0.8
BraA08g011240.3C	0.763333	2.61667	0.796667
BraA03g033160.3C	0.29	2.80667	0.776667
BraA06g021520.3C	0.756667	2.40667	0.776667
BraA07g029020.3C	0.61	2.18667	0.776667
BraA07g035970.3C	0	4.36333	0.77
BraA06g001110.3C	0.426667	2.87667	0.77
BraA06g024070.3C	0.363333	6.33667	0.766667
BraA04g000760.3C	0.18	3.65667	0.766667
BraA04g007260.3C	0.75	2.49667	0.766667
BraA04g022980.3C	0.683333	2.88	0.756667
BraA04g032530.3C	0.103333	4.1	0.75
BraA03g029120.3C	0.61	3.8	0.75
BraA10g003540.3C	0.196667	3.58667	0.743333
BraA03g018400.3C	0.56	3.19333	0.736667
BraA10g003620.3C	0.08	32.6733	0.733333
BraA02g018220.3C	0.59	2.32667	0.73
BraA05g028020.3C	0.566667	2.10333	0.73
BraA08g012150.3C	0.21	3.21333	0.726667
BraA04g017120.3C	0.263333	2.76667	0.726667
BraA07g015410.3C	0.396667	3.15333	0.72
BraA07g032440.3C	0.473333	8.00667	0.716667
BraA01g041170.3C	0.71	2.43333	0.716667
BraA04g006610.3C	0.526667	1.97667	0.716667
BraA09g040100.3C	0.276667	7.60667	0.713333
BraA09g026560.3C	0.533333	1.44	0.713333
BraA02g031580.3C	0.59	2.50667	0.706667
BraA09g021600.3C	0.58	2.94667	0.7
BraA01g000030.3C	0.0433333	1.96	0.696667
BraA01g039300.3C	0.283333	2.13667	0.693333
BraA09g001440.3C	0.513333	2.14333	0.69
BraA09g001650.3C	0.233333	12.6933	0.686667
BraA07g027180.3C	0.343333	24.4	0.683333
BraA06g038320.3C	0.463333	6.43	0.683333
BraA06g028610.3C	0.17	3.82	0.673333
BraA10g004080.3C	0.566667	3.41333	0.663333
BraA07g002920.3C	0.206667	2.31333	0.66
BraA01g041660.3C	0.403333	2.01	0.653333
BraA07g019430.3C	0.616667	2.91667	0.63
BraA09g025240.3C	0.16	8.18333	0.623333
BraA04g023380.3C	0.273333	6.48667	0.623333
BraA09g065150.3C	0.11	1.46667	0.623333
BraA10g018990.3C	0.423333	24.06	0.62
BraA06g025040.3C	0.163333	5.85667	0.62
BraA09g054200.3C	0.216667	2.77	0.62
BraA06g006420.3C	0.403333	2.81667	0.613333
BraA06g002000.3C	0.483333	2.20333	0.613333
BraA01g025390.3C	0.476667	1.87333	0.61
BraA02g010830.3C	0.106667	1.97333	0.606667
BraA07g024600.3C	0.09	5.78667	0.603333
BraA01g032660.3C	0.446667	2.60333	0.6
BraA09g016860.3C	0	2.20667	0.593333
BraA04g018680.3C	0.266667	2.19333	0.593333
BraA07g035950.3C	0.04	1.78333	0.593333
BraA02g036620.3C	0.533333	1.65333	0.59
BraA06g001080.3C	0.31	2.65	0.586667
BraA07g028410.3C	0.47	2.01667	0.58
BraA02g037210.3C	0.19	1.56333	0.576667
BraA02g044830.3C	0.486667	9.18333	0.573333
BraA03g020740.3C	0.473333	7.60333	0.57
BraA10g029540.3C	0.516667	1.99	0.57
BraA07g015330.3C	0.23	7.73	0.563333
BraA06g032700.3C	0.333333	2.17	0.563333
BraA10g032110.3C	0.296667	2.67	0.56
BraA05g024290.3C	0.23	1.83333	0.56
BraA06g024480.3C	0.106667	6.35667	0.553333
BraA05g032460.3C	0.296667	3.94	0.55
BraA08g019400.3C	0.453333	6.73667	0.546667
BraA04g006500.3C	0.31	2.56333	0.543333
BraA09g003480.3C	0.203333	11.7933	0.54
BraA02g041760.3C	0.0933333	2.30333	0.536667
BraA09g021560.3C	0.41	4.16	0.533333
BraA03g050640.3C	0.313333	4.11333	0.533333
BraA05g038080.3C	0.163333	3.4	0.533333
BraA07g027350.3C	0.196667	2.80333	0.526667
BraA02g004150.3C	0.28	1.50333	0.526667
BraA06g024780.3C	0.323333	2.42333	0.523333
BraA02g010520.3C	0.373333	1.77333	0.523333
BraA01g013850.3C	0.446667	2.25333	0.52
BraA10g033460.3C	0.246667	3.81667	0.516667
BraA10g008560.3C	0.36	1.71	0.51
BraA10g030080.3C	0.463333	1.05333	0.51
BraA08g011510.3C	0.37	2.50667	0.506667
BraA09g050000.3C	0.32	1.77333	0.506667
BraA08g024420.3C	0.203333	1.12333	0.506667
BraA09g022710.3C	0.14	5.13667	0.496667
BraA01g025150.3C	0.33	1.66	0.496667
BraA06g017720.3C	0.416667	1.87667	0.493333
BraA08g014810.3C	0.216667	3.53	0.49
BraA07g029160.3C	0.333333	1.92	0.49
BraA10g005810.3C	0.45	1.94	0.476667
BraA10g005820.3C	0.45	1.94	0.476667
BraA03g003100.3C	0.28	2.02	0.473333
BraA08g012560.3C	0.22	2.25667	0.47
BraA10g026540.3C	0.303333	1.76	0.47
BraA09g021690.3C	0	1.77667	0.456667
BraA03g050250.3C	0.423333	1.69667	0.456667
BraA07g012500.3C	0.4	1.30333	0.456667
BraA10g003640.3C	0.0433333	10.7267	0.45
BraA07g031780.3C	0.08	3.31333	0.45
BraA07g029570.3C	0.113333	1.26333	0.446667
BraA02g027670.3C	0	4.21667	0.443333
BraA07g020340.3C	0.356667	2.31	0.44
BraA03g004160.3C	0	1.29333	0.44
BraA09g038320.3C	0.223333	3.04333	0.436667
BraA06g038960.3C	0.31	2.37	0.436667
BraA04g016970.3C	0.403333	5.74	0.433333
BraA01g038530.3C	0.116667	3.44333	0.43
BraA03g048490.3C	0.136667	1.90333	0.43
BraA07g016270.3C	0.11	1.17333	0.43
BraA03g061220.3C	0.343333	2.84	0.426667
BraA04g004630.3C	0.336667	1.53333	0.423333
BraA06g012120.3C	0.123333	1.28	0.42
BraA08g014230.3C	0.206667	4.53333	0.416667
BraA04g011230.3C	0.0833333	2.74	0.413333
BraA05g000740.3C	0.133333	1.64	0.41
BraA08g019280.3C	0.0566667	1.22667	0.41
BraA08g014830.3C	0.283333	1.01667	0.406667
BraA03g028230.3C	0.196667	1.31	0.4
BraA07g001300.3C	0.32	1.76333	0.396667
BraA07g020750.3C	0.0966667	1.62	0.396667
BraA05g013250.3C	0.206667	1.62	0.39
BraA02g032840.3C	0.356667	2.02333	0.386667
BraA01g009130.3C	0.12	4.72333	0.383333
BraA10g033750.3C	0.05	3.29667	0.383333
BraA02g031300.3C	0.356667	3.05333	0.38
BraA08g029600.3C	0.276667	2.17333	0.38
BraA01g012100.3C	0.346667	5.71333	0.376667
BraA06g011680.3C	0.313333	2.74667	0.376667
BraA07g004400.3C	0.213333	2.46	0.376667
BraA03g051700.3C	0.343333	1.89333	0.376667
BraA01g035310.3C	0.236667	5.56667	0.373333
BraA10g025960.3C	0.0233333	1.15	0.366667
BraA02g022090.3C	0.0466667	4.33	0.363333
BraA07g033490.3C	0.256667	1.88	0.363333
BraA01g013530.3C	0.163333	3.02	0.36
BraA08g033500.3C	0.136667	2.37333	0.36
BraA03g046340.3C	0.233333	4.74667	0.353333
BraA02g016480.3C	0.156667	1.46667	0.353333
BraA03g039360.3C	0.14	2.39333	0.346667
BraA04g010800.3C	0.243333	1.09	0.346667
BraA03g007610.3C	0.126667	1.60333	0.343333
BraA01g016940.3C	0.0833333	1.25667	0.343333
BraA07g013870.3C	0.186667	1.96333	0.34
BraA02g042300.3C	0.0866667	3.68	0.336667
BraA06g017730.3C	0.133333	3.11	0.336667
BraA06g032470.3C	0	2.07	0.336667
BraA03g055500.3C	0.206667	2.47667	0.333333
BraA09g047030.3C	0.323333	1.18333	0.333333
BraA03g002260.3C	0.136667	2.28667	0.33
BraA03g043390.3C	0.18	2.33	0.323333
BraA01g022020.3C	0.306667	1.58333	0.323333
BraA06g002540.3C	0	1.80667	0.32
BraA06g021450.3C	0.0333333	1.22667	0.316667
BraA08g010400.3C	0.07	1.18333	0.316667
BraA09g035710.3C	0.133333	1.16333	0.31
BraA07g029550.3C	0	14.9867	0.306667
BraA05g008180.3C	0.28	1.04667	0.306667
BraA10g028180.3C	0.116667	3.85333	0.303333
BraA02g009250.3C	0.173333	3.23667	0.3
BraA07g006480.3C	0.0533333	1.39	0.296667
BraA02g041230.3C	0.136667	1.37	0.296667
BraA02g022390.3C	0.133333	10.6267	0.293333
BraA02g012560.3C	0.21	1.3	0.29
BraA09g022780.3C	0.0533333	1.12333	0.29
BraA10g025140.3C	0.18	3.91	0.286667
BraA01g001340.3C	0.04	1.28667	0.283333
BraA03g052260.3C	0.0766667	5.96	0.28
BraA03g005690.3C	0.08	3.69667	0.276667
BraA05g042020.3C	0.0666667	2.67	0.273333
BraA05g016670.3C	0.15	1.77	0.273333
BraA01g044610.3C	0.126667	1.63667	0.27
BraA09g063350.3C	0.22	1.25667	0.27
BraA09g018100.3C	0	2.47667	0.266667
BraA03g047130.3C	0.226667	1.85333	0.266667
BraA06g009110.3C	0.136667	1.22667	0.266667
BraA09g031290.3C	0.103333	1.08	0.266667
BraA03g009530.3C	0.0566667	1.31333	0.26
BraA02g000030.3C	0.153333	2.61333	0.253333
BraA04g021700.3C	0	5.4	0.25
BraA01g040810.3C	0.1	3.09	0.25
BraA08g034430.3C	0.113333	1.16333	0.243333
BraA10g015350.3C	0.0666667	2.67	0.24
BraA09g010840.3C	0.183333	2.21333	0.24
BraA03g053580.3C	0.17	1.19667	0.24
BraA05g004910.3C	0.0666667	2.19667	0.236667
BraA03g054350.3C	0.16	2.10667	0.233333
BraA09g015480.3C	0.186667	1.56333	0.233333
BraA01g014360.3C	0	2.19	0.226667
BraA04g022180.3C	0.0266667	5.79667	0.223333
BraA03g045140.3C	0	3.38333	0.223333
BraA07g009880.3C	0.143333	3.27333	0.223333
BraA02g039260.3C	0	1.21	0.223333
BraA08g008900.3C	0.156667	1.05	0.223333
BraA05g040640.3C	0.106667	6.26333	0.216667
BraA09g023080.3C	0.03	2.27667	0.216667
BraA10g010550.3C	0.123333	2.22667	0.216667
BraA04g027580.3C	0.206667	1.82667	0.216667
BraA08g031490.3C	0.19	1.70667	0.216667
BraA09g004570.3C	0.0933333	2.04667	0.206667
BraA03g013620.3C	0.0833333	1.35	0.206667
BraA02g003730.3C	0.203333	1.02	0.206667
BraA06g020970.3C	0.0566667	1.73667	0.203333
BraA03g034990.3C	0.03	3.03333	0.196667
BraA09g011070.3C	0.12	2.03667	0.196667
BraA03g027610.3C	0.0466667	1.12667	0.196667
BraA03g046020.3C	0.0533333	1.86333	0.193333
BraA10g029440.3C	0.04	2.05333	0.186667
BraA01g010700.3C	0.0633333	1.24667	0.186667
BraA07g037460.3C	0.0633333	1.78	0.183333
BraA09g026230.3C	0.0166667	1.09	0.18
BraA09g050860.3C	0.05	1.24	0.173333
BraA01g015810.3C	0	1.20333	0.173333
BraA04g026050.3C	0.0833333	1.08333	0.173333
BraA06g016680.3C	0.04	5.6	0.17
BraA10g004630.3C	0.0133333	2.34333	0.17
BraA05g022880.3C	0.0333333	2.15333	0.166667
BraA09g046380.3C	0.0766667	1.26333	0.156667
BraA07g015810.3C	0.0333333	1.11667	0.156667
BraA02g016160.3C	0.02	2.32667	0.153333
BraA01g013620.3C	0.0833333	1.41	0.153333
BraA10g030570.3C	0.02	1.55	0.14
BraA07g038140.3C	0.103333	1.32333	0.14
BraA03g029170.3C	0.0633333	2.04	0.136667
BraA03g045260.3C	0	1.3	0.13
BraA07g042570.3C	0.0833333	1.15333	0.123333
BraA09g011050.3C	0.0166667	6.15667	0.12
BraA06g014860.3C	0.0333333	8.28333	0.116667
BraA07g009820.3C	0.113333	3.01	0.116667
BraA09g037700.3C	0	3.33667	0.113333
BraA05g008090.3C	0.05	1.35667	0.106667
BraA04g032410.3C	0.04	1.50333	0.103333
BraA04g011930.3C	0.0766667	1.37667	0.1
BraA09g025770.3C	0.0133333	1.17667	0.0933333
BraA08g028290.3C	0.0133333	4.34667	0.09
BraA05g014740.3C	0	1.99	0.09
BraA09g049790.3C	0	1.20667	0.09
BraA09g003510.3C	0	3.11667	0.0833333
BraA03g042640.3C	0.0233333	1.39667	0.0833333
BraA08g021740.3C	0.0533333	1.40333	0.08
BraA09g056640.3C	0.0233333	1.00333	0.08
BraA03g023950.3C	0.0433333	2.12667	0.0766667
BraA07g028790.3C	0	1.23	0.0766667
BraA06g010030.3C	0	1.13667	0.0766667
BraA10g016810.3C	0	1.77	0.0733333
BraA10g001050.3C	0.0166667	1.36667	0.0733333
BraA03g005540.3C	0	3.88667	0.0533333
BraA10g012120.3C	0	2.34333	0.05
BraA06g035600.3C	0.0433333	1.53	0.05
BraA01g001050.3C	0.0333333	1.63333	0.0466667
BraA04g006310.3C	0.0133333	1.32333	0.0466667
BraA09g060680.3C	0.0433333	1.00333	0.0466667
BraA09g055070.3C	0	1.66333	0.04
BraA03g005700.3C	0	1.64667	0.03
BraA03g055510.3C	0	1.1	0.0233333

## Sheet: P5
ID	M	P	Z
BraA05g006330.3C	805.72	1290.3	639.18
BraA01g000700.3C	466.137	895.83	398.85
BraA06g041020.3C	400.063	713.333	322.567
BraA04g029950.3C	279.01	518.503	228.867
BraA04g027070.3C	147.893	458.55	135.54
BraA01g011610.3C	146.127	291.06	106.28
BraA08g011820.3C	118.093	213.87	95.8633
BraA08g019700.3C	118.373	274.483	82.57
BraA09g006350.3C	108.45	180.773	70.9033
BraA06g005770.3C	80.51	181.5	64.25
BraA07g031830.3C	64.5933	148.383	63.5867
BraA06g040720.3C	101.677	135.823	62.0733
BraA08g015770.3C	93.8733	196.337	59.0233
BraA10g029030.3C	65.9567	289.613	57.0667
BraA09g062480.3C	69.9667	175.633	55.5067
BraA07g009970.3C	61.4867	114.683	55.4767
BraA01g007240.3C	57.6167	113.9	54.88
BraA03g042710.3C	65.9767	145.883	53.7333
BraA02g013870.3C	56.69	187.187	51.0967
BraA07g016630.3C	69.9267	125.6	49.8733
BraA02g009300.3C	49.0067	123.87	48.3033
BraA02g022100.3C	52.1733	120.293	46.92
BraA01g024750.3C	64.6433	183.887	44.8467
BraA06g014960.3C	57.68	99.9167	44.32
BraA06g004620.3C	55.6833	90	43.9933
BraA05g008680.3C	62.32	94.25	43.65
BraA03g058710.3C	45.53	93.5533	43.4433
BraA05g000730.3C	87.73	190.127	41.78
BraA10g000300.3C	62.4367	112.003	41.7533
BraA05g016210.3C	59.48	106.93	41.0833
BraA01g034090.3C	51.0467	157.34	41.0467
BraA10g000820.3C	71.54	104.883	40.1433
BraA07g025410.3C	69.7833	322.027	39.4967
BraA04g020810.3C	78.0533	126.03	37.75
BraA03g029130.3C	68.9033	123.09	37.46
BraA01g004230.3C	46.9767	80.84	36.2867
BraA02g044300.3C	48.6367	84.1567	35.6867
BraA06g037880.3C	36.0733	71.6033	34.3267
BraA09g039000.3C	37.7633	102.557	34.3233
BraA03g015680.3C	35.4733	97.1167	33.9367
BraA04g024250.3C	37.6867	90.03	33.0667
BraA08g019990.3C	46.49	122.487	32.52
BraA04g014630.3C	40.22	196.78	32.1933
BraA05g001070.3C	50.9833	98.1967	31.9933
BraA10g024420.3C	43.5233	71.7433	31.0767
BraA08g016760.3C	32.8633	72.9233	30.9267
BraA03g037950.3C	37.8433	73.9833	30.7833
BraA03g046040.3C	36.9633	71.8233	29.9967
BraA02g045790.3C	42.3833	61.17	29.93
BraA03g055330.3C	35.5733	75.28	29.9267
BraA03g035460.3C	31.9467	77.9867	29.3933
BraA06g036490.3C	36.5667	62.02	28.9367
BraA02g003590.3C	30.4867	71.8833	28.4867
BraA06g019600.3C	50.2	75.8133	28.1933
BraA08g015070.3C	33.9433	104.697	27.2067
BraA07g022810.3C	27.5433	54.83	26.61
BraA03g060680.3C	36.8133	92.7167	26.17
BraA03g019670.3C	33.9667	61.6033	25.0233
BraA01g021200.3C	27.4767	128.943	24.88
BraA01g001890.3C	34.1733	68.2	24.3933
BraA04g031380.3C	25.4167	52.23	24.21
BraA05g001360.3C	27.94	72.38	23.9633
BraA10g013010.3C	34.53	60.59	23.8433
BraA02g042590.3C	40.9933	63.5867	23.23
BraA01g017210.3C	23.22	64.9367	23.1
BraA01g034870.3C	51.74	69.9633	23.0567
BraA04g018750.3C	25.3267	50.2333	22.8
BraA03g050510.3C	28.6	59.65	22.6133
BraA01g003230.3C	28.9233	135.98	22.54
BraA06g016510.3C	34.46	53.82	22.31
BraA02g021800.3C	22.94	50.92	22.1233
BraA06g041360.3C	21.71	43.8267	21.5967
BraA08g007210.3C	24.2067	46.3	21.36
BraA02g022500.3C	27.0433	46.0333	21.0933
BraA01g016910.3C	48.8533	49.5867	21.09
BraA01g000070.3C	33.0867	55.6	20.9333
BraA09g031540.3C	24.88	45.6633	20.84
BraA08g027790.3C	22.4267	49.1267	20.76
BraA08g019620.3C	20.6667	65.4467	20.59
BraA02g021420.3C	33.7633	48.5533	20.57
BraA03g039380.3C	22.7867	47.44	20.29
BraA09g041490.3C	25.0267	45.8867	20.2867
BraA03g016050.3C	36.52	57.92	19.99
BraA02g002870.3C	33.1167	41.5633	19.6767
BraA02g018610.3C	26.7967	48.0167	19.28
BraA03g049310.3C	23.87	48.07	19.23
BraA07g018260.3C	21.7733	47.5533	19.2167
BraA03g016980.3C	20.43	52.1267	19.1267
BraA07g037700.3C	26.15	48.3367	18.8367
BraA07g041880.3C	20.6633	45.1933	18.71
BraA09g040050.3C	19.9367	49.8367	18.4633
BraA01g001330.3C	20.74	43.87	18.4
BraA02g041940.3C	32.0267	56.2133	17.8667
BraA03g002500.3C	18.4733	48.7033	17.8567
BraA06g019200.3C	19.9333	53.3533	17.6167
BraA01g001520.3C	24.82	35.3167	17.6
BraA03g059570.3C	19.9933	83.4367	17.53
BraA02g044520.3C	20.08	145.523	17.4767
BraA05g000900.3C	19.38	80.5767	17.3533
BraA04g004020.3C	20.3633	67.5	17.35
BraA04g026910.3C	28.15	53.52	17.3133
BraA01g014490.3C	21.3633	136.01	17.1
BraA05g029060.3C	18.9667	38.1833	17.0633
BraA01g007720.3C	27.16	44.99	16.8867
BraA07g024720.3C	22.3667	46.1567	16.43
BraA03g040000.3C	22.2133	40.8133	16.42
BraA02g039310.3C	18.6	51.72	16.3933
BraA03g057120.3C	16.56	33.8267	16.3433
BraA05g022080.3C	16.2333	33.6033	16.0333
BraA05g010070.3C	29.58	41.9133	16.0133
BraA03g059560.3C	19.8267	41.6067	15.9733
BraA01g037350.3C	17.1967	75.5967	15.95
BraA05g033880.3C	31.9567	32.45	15.67
BraA09g014270.3C	22.8867	36.5767	15.6067
BraA09g009290.3C	15.71	34.01	15.5267
BraA03g024060.3C	18.78	117.643	15.25
BraA01g000830.3C	19.0867	160.02	15.2267
BraA06g035630.3C	17.16	31.0467	15.1233
BraA02g015350.3C	20.0033	42.04	15.1033
BraA08g022990.3C	17.4067	54.8633	14.9467
BraA09g022920.3C	15.67	39.5967	14.8133
BraA01g009000.3C	17.2267	34.56	14.76
BraA05g013260.3C	21.0167	50.12	14.7567
BraA09g046730.3C	14.9733	46.1067	14.6767
BraA04g029240.3C	21.3733	48.1167	14.51
BraA08g000860.3C	15.3067	44.21	14.48
BraA03g048960.3C	21.32	32.4633	14.4267
BraA03g019340.3C	16.61	33.3867	14.41
BraA06g007290.3C	21.7	29.0467	14.2567
BraA03g003810.3C	21.81	40.8067	14.2467
BraA03g043990.3C	17.3367	30.12	14.1867
BraA05g014470.3C	19.54	31.6533	14.1733
BraA04g009650.3C	25.2967	66.27	14.01
BraA04g007050.3C	14.4333	28.8067	13.5533
BraA04g026870.3C	18.6033	81.2567	13.1033
BraA01g019070.3C	16.83	32	13.0967
BraA03g056290.3C	23.74	50.5067	13.04
BraA03g035000.3C	13.9733	36.3233	13.0167
BraA06g011260.3C	26.5067	93.29	12.9067
BraA05g037570.3C	18.2067	33.38	12.8033
BraA04g008810.3C	17.3867	59.91	12.5867
BraA02g039580.3C	14.8867	25.8867	12.4267
BraA06g023480.3C	12.53	72.2	12.3467
BraA03g020140.3C	14.58	99.9567	12.1133
BraA08g015240.3C	33.5333	75.54	12.1033
BraA03g053620.3C	22.0767	38.7467	11.8433
BraA07g020810.3C	13.87	53.41	11.73
BraA06g032130.3C	11.8033	24.6367	11.58
BraA08g023760.3C	13.8833	36.3767	11.5667
BraA09g061280.3C	19.7067	32.8233	11.4833
BraA03g025890.3C	12.37	23.5567	11.24
BraA07g029790.3C	26.0967	28.6	10.99
BraA09g016030.3C	15.4667	44.2567	10.9167
BraA05g033020.3C	13.4567	44.7933	10.85
BraA01g028110.3C	19.9467	63.21	10.8167
BraA02g042960.3C	13.0467	26.39	10.68
BraA03g011780.3C	11.61	27.31	10.65
BraA02g018360.3C	12.74	26.2433	10.5333
BraA01g009100.3C	15.2967	25.5233	10.5267
BraA05g001510.3C	20.5967	33.2967	10.35
BraA10g023710.3C	11.95	24.5	10.2467
BraA02g017120.3C	10.23	50.4967	10.2167
BraA08g019500.3C	21.33	26.63	10.13
BraA05g006100.3C	14.8867	20.6	10.1067
BraA09g036310.3C	11.64	20.39	10.06
BraA01g042770.3C	13.4967	32.0567	10.0467
BraA09g062100.3C	10.53	20.0567	9.98
BraA09g043570.3C	10.6767	25.1367	9.84667
BraA09g014740.3C	12.3367	20.4067	9.80667
BraA03g029500.3C	18.5767	49.21	9.74333
BraA07g003870.3C	11.3667	19.4267	9.61
BraA06g024690.3C	10.59	24.5033	9.59667
BraA06g016590.3C	17.2267	50.1767	9.57
BraA05g004390.3C	11.7567	32.1933	9.53333
BraA03g056000.3C	13.35	20.2233	9.52333
BraA05g032080.3C	9.79667	37.3467	9.43
BraA04g006240.3C	13.16	23.7167	9.42667
BraA06g033590.3C	10.3833	30.7733	9.38667
BraA03g036740.3C	17.4367	32.38	9.33
BraA02g025210.3C	13.1	38.2	9.3
BraA06g036270.3C	10.5767	23.7867	9.06667
BraA07g005400.3C	18.86	46.5	9.02
BraA03g021940.3C	10.2833	21.1633	9
BraA04g016290.3C	10.9767	27.8367	8.95667
BraA06g002360.3C	11.42	18.7	8.88333
BraA04g025890.3C	9.11667	22.6367	8.79333
BraA10g023720.3C	9.61333	29.06	8.74
BraA01g031990.3C	12.6067	29.1767	8.73333
BraA06g005720.3C	13.1167	29.99	8.67
BraA08g028700.3C	9.93333	39.8033	8.62333
BraA06g027440.3C	13.7167	19.3433	8.51
BraA01g044740.3C	40.3667	52.6767	8.47
BraA01g006130.3C	14.7767	29.05	8.42333
BraA04g003720.3C	13.5067	18.6467	8.41667
BraA10g014240.3C	11.7867	49.0767	8.39667
BraA04g018060.3C	10.8667	17.1467	8.39667
BraA06g029890.3C	9.68333	18.5633	8.36
BraA06g009240.3C	12.6733	17.6567	8.34333
BraA02g031060.3C	16.57	17.74	8.30667
BraA10g031540.3C	10.96	18.1	8.28
BraA10g031440.3C	9.72	29.37	8.25333
BraA02g023500.3C	12.6633	26.8333	8.18333
BraA09g027220.3C	8.96333	16.9133	8.16667
BraA02g028080.3C	8.17667	16.75	8.13
BraA06g031580.3C	8.93333	20.0633	8.10333
BraA09g055930.3C	11.47	19.8	8.05
BraA06g015300.3C	13.5967	29.7433	8.01
BraA05g009890.3C	16.9233	23.02	7.97333
BraA02g002250.3C	10.8733	28.11	7.94667
BraA03g005580.3C	11.51	16.8333	7.92333
BraA09g062540.3C	8.82	42.51	7.90333
BraA07g003290.3C	8.05667	49.6933	7.89667
BraA08g023780.3C	9.21	25.3833	7.87667
BraA08g010890.3C	7.90667	18.0167	7.83333
BraA06g027730.3C	10.7667	21.79	7.79667
BraA10g016430.3C	7.89333	15.8533	7.69
BraA06g029760.3C	10.6567	27.9633	7.63333
BraA04g017140.3C	10.2267	29.6333	7.60667
BraA08g020770.3C	12.26	24.73	7.60667
BraA07g042700.3C	14.5033	43.4533	7.55667
BraA09g036900.3C	9.68667	32.2133	7.52667
BraA08g017440.3C	9.18667	19.12	7.52667
BraA02g036650.3C	11.0533	15.2367	7.46333
BraA08g012250.3C	8.28	15.2433	7.45
BraA05g011870.3C	8.53	18.4033	7.44333
BraA05g021880.3C	7.84	26.6267	7.44
BraA09g047950.3C	7.45667	21.6133	7.35667
BraA06g014220.3C	9.29333	15.5833	7.27667
BraA09g011740.3C	8.27667	20.58	7.21333
BraA06g026200.3C	8.03333	28.1433	7.20667
BraA03g047970.3C	12.72	17.0667	7.19667
BraA05g039090.3C	7.43333	16.6167	7.13
BraA09g059020.3C	8.93667	14.6467	7.11667
BraA07g012860.3C	9.84667	30.1133	7.07
BraA02g022690.3C	7.43	71.56	7.04667
BraA03g035740.3C	8.90333	67.2933	7.03333
BraA08g013670.3C	7.91333	14.6267	6.98667
BraA07g006070.3C	7.50667	29.8567	6.97333
BraA10g021050.3C	7.62	16.7633	6.95333
BraA09g057050.3C	16.4433	16.93	6.89
BraA02g037010.3C	9.10667	18.4267	6.88667
BraA08g015160.3C	9.68333	29.8033	6.83333
BraA06g028030.3C	8.45667	19.94	6.76
BraA09g039210.3C	7.49333	30.2367	6.71667
BraA06g032660.3C	7.95	26.8033	6.69333
BraA07g030160.3C	10.8567	25.5567	6.66333
BraA08g027490.3C	11.0633	23.27	6.63333
BraA08g015170.3C	8.82333	28.2367	6.58333
BraA05g014220.3C	24.9067	25.16	6.56
BraA06g017650.3C	7.01	20.2967	6.47667
BraA07g016600.3C	8.65667	13.2567	6.45667
BraA08g025340.3C	7.18667	13.9833	6.41333
BraA06g026710.3C	10.2067	26.9633	6.37667
BraA03g007690.3C	7.74333	12.79	6.36333
BraA09g015710.3C	6.71	13.14	6.32333
BraA01g021150.3C	8.96333	17.3967	6.31667
BraA07g020350.3C	8.87667	20.2533	6.28
BraA08g016010.3C	7.01	16.03	6.28
BraA03g056710.3C	7.57667	16.83	6.15667
BraA09g034240.3C	8.36	22.69	6.10333
BraA05g034250.3C	9.74	18.12	6.06333
BraA07g021420.3C	8.48333	13.6133	6.06
BraA02g021020.3C	6.31	27.56	6.05
BraA07g035420.3C	7.51333	34.4267	6.01667
BraA01g029520.3C	10.85	18.03	6.01667
BraA09g026760.3C	10.6867	17.37	5.97333
BraA03g051480.3C	8.07333	22.34	5.96
BraA10g011020.3C	7.93	32.35	5.95
BraA02g004730.3C	6.24667	13.52	5.94333
BraA03g001690.3C	8.00667	12.2033	5.90667
BraA08g002470.3C	7.58	16.8633	5.84333
BraA09g042210.3C	7.99	12.15	5.83667
BraA08g024680.3C	6.72	12.98	5.80667
BraA07g004250.3C	6.19333	14.8367	5.76667
BraA06g017080.3C	6.83	13.9933	5.73667
BraA09g054850.3C	7.33333	16.31	5.70667
BraA08g033120.3C	7.02333	17.0267	5.7
BraA03g028140.3C	7.57333	12.3433	5.7
BraA09g051710.3C	7.60333	27.0467	5.57
BraA09g022970.3C	8.35667	17.2433	5.55333
BraA05g032350.3C	10.8767	21.8267	5.49
BraA06g003020.3C	5.56	14.6967	5.47667
BraA07g022920.3C	6.84	13.2433	5.43667
BraA10g032490.3C	8.51	24.21	5.42667
BraA07g037810.3C	9.4	39.7833	5.42333
BraA06g034510.3C	5.83333	14.2333	5.42333
BraA09g037240.3C	7.04333	21.05	5.41667
BraA09g054170.3C	6.18	13.77	5.40667
BraA06g027460.3C	6.02667	16.9267	5.3
BraA07g034800.3C	6.61667	20.24	5.26667
BraA07g038010.3C	5.44667	14.11	5.26667
BraA05g029790.3C	15.5567	16.8667	5.25333
BraA05g029670.3C	6.77667	13.3867	5.25333
BraA01g037850.3C	6.34333	16.7967	5.22333
BraA10g024830.3C	5.55667	18.6333	5.21333
BraA10g031610.3C	7.45	31.4333	5.2
BraA10g007340.3C	5.50667	12.63	5.18
BraA06g018210.3C	7.26667	14.7367	5.17
BraA09g040670.3C	5.52333	12.1467	5.14333
BraA03g045740.3C	6.04333	14.8733	5.10667
BraA07g028710.3C	5.17333	13.0933	5.05
BraA02g019850.3C	6.42333	23.7767	5.04
BraA06g027220.3C	8.19667	13.51	5.01667
BraA05g017000.3C	6.98667	15.4033	4.97333
BraA09g063820.3C	7.21	19.9467	4.96667
BraA10g021930.3C	6.76	10.6567	4.96
BraA06g031500.3C	13.8467	18.9733	4.87
BraA05g040690.3C	5.04333	14.6167	4.85667
BraA05g027030.3C	5.15	10.4	4.84333
BraA09g053440.3C	6.67333	26.8833	4.83333
BraA06g026170.3C	6.57667	21.41	4.81667
BraA08g015480.3C	10.6133	19.6167	4.79667
BraA05g006850.3C	9.26	9.67667	4.78667
BraA08g012240.3C	5.55333	15.1067	4.72333
BraA04g016310.3C	5.67	10.0867	4.69
BraA07g004020.3C	5.24	20.0567	4.66333
BraA03g015970.3C	8.00667	11.8433	4.61667
BraA04g020850.3C	6.45667	32.2033	4.60667
BraA09g038950.3C	6.95667	34.74	4.58
BraA04g024120.3C	4.79333	25.9367	4.53667
BraA10g027040.3C	6.43333	11.5833	4.53333
BraA01g037770.3C	4.60667	15.4167	4.52
BraA02g038670.3C	4.69333	26.23	4.49
BraA08g032140.3C	7.44333	11.2067	4.48
BraA03g014790.3C	8.66	9.04	4.47667
BraA05g014240.3C	6.45	15.5133	4.44
BraA10g017650.3C	12.6033	14.0233	4.36667
BraA04g019700.3C	13.1067	13.1567	4.36333
BraA08g024340.3C	6.59333	14.04	4.34
BraA07g015340.3C	6.62333	71.0267	4.31333
BraA09g060270.3C	5.08667	21.4333	4.30667
BraA03g056220.3C	5.97667	11.7367	4.30333
BraA03g035760.3C	5.89333	19.2233	4.27667
BraA03g002040.3C	6.67333	8.65667	4.25667
BraA03g046420.3C	4.85333	9.79667	4.21
BraA10g018450.3C	4.54333	9.19	4.2
BraA10g033320.3C	4.10333	10.8433	4.09
BraA10g021650.3C	4.13	8.91	4.09
BraA10g017140.3C	5.89	19.46	4.06667
BraA10g027020.3C	4.84667	8.81667	4.05333
BraA09g039580.3C	5.71	10.02	4.05
BraA05g025990.3C	12.2933	17.2833	4.04667
BraA07g028990.3C	4.72	14.7867	4.04333
BraA10g028120.3C	4.78	9.48	4.01
BraA05g032370.3C	5.93667	13.46	3.96667
BraA09g045660.3C	4.23	11.2433	3.96
BraA07g027830.3C	4.18	8.71	3.96
BraA02g020270.3C	4.74333	9.22	3.95
BraA04g012050.3C	4.33667	8.92333	3.91333
BraA03g025980.3C	3.95667	9.77667	3.91
BraA07g033110.3C	8.39667	31.4667	3.89333
BraA09g024460.3C	4.83333	13.57	3.88
BraA09g035530.3C	4.37667	14.99	3.87667
BraA09g045150.3C	6.29333	23.37	3.87333
BraA09g040380.3C	4.72333	9.86667	3.86
BraA01g043290.3C	6.18333	16.1833	3.82333
BraA10g027520.3C	5.16667	11.7933	3.8
BraA06g015200.3C	4.36333	9.78333	3.79333
BraA07g036140.3C	4.41667	15.4	3.79
BraA01g031480.3C	3.91	8.17667	3.75333
BraA10g022220.3C	8.32667	18.8867	3.71
BraA06g029590.3C	4.02	29.86	3.70667
BraA09g048130.3C	4.24	8.38667	3.66667
BraA05g000390.3C	5.74	14.0567	3.65667
BraA02g036530.3C	5.46667	27.3167	3.64333
BraA04g018600.3C	5.32667	7.97667	3.60667
BraA07g033760.3C	9.00667	13.01	3.6
BraA01g013770.3C	4.29667	12.7767	3.58333
BraA09g048110.3C	4.94667	13.29	3.56333
BraA09g026730.3C	4.61333	9.16	3.54
BraA03g032010.3C	7.44	8.3	3.51333
BraA09g024630.3C	5.04667	9.71333	3.48667
BraA05g028290.3C	6.19667	8.46333	3.48667
BraA09g022490.3C	3.89667	9.25333	3.46667
BraA04g020820.3C	3.54	8.86667	3.45667
BraA06g026770.3C	5.78	9.5	3.44333
BraA05g000680.3C	3.80333	7.02667	3.40333
BraA02g025530.3C	3.98333	13.1033	3.4
BraA02g000070.3C	4.84	7.26333	3.37
BraA10g028480.3C	3.67	6.88	3.33
BraA05g039690.3C	4.26	9.95333	3.32333
BraA01g026480.3C	3.61	8.28333	3.32
BraA01g001740.3C	4.18667	18.8467	3.30667
BraA10g005910.3C	3.93667	8.64	3.30667
BraA01g040450.3C	3.41	7.59667	3.30667
BraA07g011030.3C	4.84667	8.09333	3.29
BraA04g006940.3C	3.93333	19.7267	3.27667
BraA06g040090.3C	5.22	7.7	3.26667
BraA09g058670.3C	4.11333	8.24667	3.24667
BraA01g040540.3C	5.53333	17.3367	3.22
BraA05g035990.3C	3.62333	14.63	3.2
BraA10g007880.3C	3.57	14.0867	3.17667
BraA09g020410.3C	4.06	10.6033	3.17667
BraA01g014750.3C	3.63	7.47333	3.16333
BraA05g035100.3C	3.76333	8.49667	3.15667
BraA04g020830.3C	3.38	20.6567	3.14667
BraA06g019150.3C	5.16	10.4467	3.13
BraA04g000580.3C	3.44	7.1	3.12333
BraA01g031220.3C	3.37667	7.11667	3.11667
BraA09g032690.3C	5.11667	13.0267	3.09
BraA07g040290.3C	3.39667	6.67667	3.07667
BraA10g021480.3C	6.11	20.5133	3.07
BraA06g035420.3C	3.12	14.3667	3.06
BraA10g005630.3C	3.64667	20.1967	3.03
BraA05g020870.3C	3.09	8.86667	3.01667
BraA08g001770.3C	6.73667	22.1167	2.98333
BraA04g027230.3C	3.12333	17.3333	2.97
BraA03g026800.3C	3.99667	9.16	2.96333
BraA07g014390.3C	3.60667	7.64333	2.96333
BraA02g009650.3C	3.59	10.22	2.95667
BraA09g011560.3C	4.72333	13.8433	2.95
BraA08g001190.3C	4.09333	6.34667	2.95
BraA03g006720.3C	7.83	17.7567	2.94667
BraA09g029360.3C	4.92667	8.12	2.94667
BraA03g030680.3C	3.12333	11.0333	2.94333
BraA02g009120.3C	13.5067	14.2867	2.93667
BraA03g050380.3C	4.72667	49.16	2.93
BraA07g040220.3C	3.80667	16.5933	2.92333
BraA03g053670.3C	7.91333	15.5967	2.91667
BraA02g011610.3C	3.43	6.22333	2.89667
BraA06g019990.3C	3.40667	6.17667	2.89333
BraA05g025900.3C	4.24333	5.87	2.89
BraA06g038870.3C	3.17667	7.08333	2.87667
BraA03g008720.3C	4.55333	14.6133	2.85
BraA01g003310.3C	3.09	7.39667	2.83667
BraA02g017880.3C	5.19333	7.09333	2.83667
BraA03g065120.3C	5.89667	14.5533	2.83
BraA06g036300.3C	3.14667	12.67	2.83
BraA03g050880.3C	3.79333	8.47667	2.80667
BraA01g041530.3C	3.59667	6.42333	2.80667
BraA01g019890.3C	4.14333	7.16333	2.8
BraA07g019560.3C	3.05333	6.18	2.79333
BraA01g013910.3C	3.55333	7.9	2.79
BraA08g024730.3C	7.48333	22.76	2.77333
BraA09g012240.3C	2.85667	6.15667	2.76667
BraA03g002480.3C	3.32667	26.62	2.75667
BraA05g008190.3C	3.46667	6.78333	2.75
BraA01g033620.3C	4.49	10.1733	2.73333
BraA10g016420.3C	3.10667	7.54333	2.72667
BraA10g031910.3C	2.9	9.06	2.72333
BraA07g035280.3C	3.87667	5.84333	2.72333
BraA03g014020.3C	3.50333	16.6867	2.72
BraA03g051730.3C	3.84	6.63667	2.66667
BraA04g004260.3C	3.1	8.84667	2.64
BraA08g003060.3C	2.70333	17.5467	2.63333
BraA03g023230.3C	4.23333	5.94	2.59667
BraA10g033610.3C	2.99333	20.4567	2.59333
BraA01g024740.3C	4.67667	10.03	2.55333
BraA08g015220.3C	3.23667	5.52333	2.55333
BraA09g025190.3C	5.14333	10.2867	2.54333
BraA03g047600.3C	3.35333	6.73	2.54333
BraA07g035040.3C	3.30333	10.77	2.52333
BraA05g038930.3C	4.5	8.54667	2.52333
BraA07g002490.3C	3.81	6.19	2.51667
BraA03g024290.3C	3.63	13.62	2.49333
BraA07g030110.3C	4.66333	5.98333	2.45667
BraA04g015370.3C	2.58667	6.61333	2.41333
BraA03g011120.3C	4.20667	6.08333	2.4
BraA04g020390.3C	3.02667	4.85333	2.36333
BraA01g000790.3C	3.38	11.52	2.36
BraA09g026020.3C	4.06333	5.26667	2.31667
BraA05g009090.3C	2.32	6.51667	2.28667
BraA03g056960.3C	2.94	17.2633	2.27667
BraA04g013700.3C	2.86667	9.4	2.27
BraA04g004560.3C	3.98	14.89	2.26667
BraA09g044110.3C	2.71	6.87667	2.25667
BraA09g050440.3C	2.77	5.3	2.23333
BraA03g031140.3C	2.72333	6.24667	2.21667
BraA10g026380.3C	2.28667	5.64667	2.21667
BraA06g036330.3C	2.36333	7.03667	2.21
BraA01g032990.3C	2.72	8.17333	2.17
BraA05g032190.3C	3.42333	7.64	2.16667
BraA03g043920.3C	2.29333	7.13	2.16667
BraA04g014030.3C	2.50333	4.74333	2.16
BraA07g000180.3C	3.93	4.68667	2.15333
BraA03g018210.3C	2.37	4.90333	2.15
BraA08g025520.3C	2.80667	7.09	2.14333
BraA03g052370.3C	2.22333	4.67333	2.12667
BraA06g037830.3C	4.73	6.75	2.12333
BraA02g010960.3C	2.64333	5.39	2.12
BraA02g025510.3C	3.81667	27.1667	2.11667
BraA08g026340.3C	3.79667	4.78	2.11
BraA09g006250.3C	3.1	22.99	2.09333
BraA08g032320.3C	3.19333	20.6733	2.09333
BraA07g033730.3C	3.61	34.3833	2.09
BraA07g003100.3C	2.90333	5.54	2.09
BraA01g030520.3C	2.21333	4.77	2.08333
BraA04g006990.3C	2.61667	26.3567	2.07667
BraA01g031660.3C	2.50333	4.68	2.07
BraA09g012900.3C	2.66667	4.23	2.07
BraA05g027740.3C	4	4.92333	2.05667
BraA05g005940.3C	2.07333	11.5933	2.03
BraA05g004090.3C	3.06333	5.63333	2.00667
BraA03g040930.3C	2.10333	6.84667	1.99667
BraA07g000720.3C	2.66	5.93333	1.98333
BraA06g009970.3C	2.56667	7.54	1.98
BraA10g031980.3C	6.95	7.40667	1.98
BraA06g016580.3C	3.82	19.1233	1.96333
BraA09g046610.3C	2.76	4.36667	1.94
BraA01g039820.3C	2.09333	4.37333	1.92667
BraA01g031840.3C	3.33333	4.67667	1.91
BraA03g025180.3C	2.31	3.91333	1.88
BraA02g040690.3C	2.43667	20.0567	1.86667
BraA08g024350.3C	4.30333	7.38667	1.86
BraA06g039810.3C	2.1	4.18667	1.86
BraA03g044950.3C	2.13	4.94667	1.85667
BraA09g020900.3C	2.75667	6.71333	1.84667
BraA05g018050.3C	2.40667	5.63333	1.84667
BraA04g029290.3C	2.66333	4.39667	1.84333
BraA02g009530.3C	4.36667	6.60333	1.84
BraA08g019240.3C	2.15	5.34333	1.84
BraA09g007710.3C	4.17667	4.69333	1.84
BraA10g006280.3C	2.65	4.52	1.83333
BraA02g019300.3C	1.87333	4.54333	1.82333
BraA02g012200.3C	2.82333	10.89	1.81667
BraA08g013150.3C	2.26	4.54333	1.80667
BraA01g043230.3C	1.98	25.16	1.8
BraA07g027230.3C	3.39333	4.52	1.79333
BraA02g009050.3C	1.88333	4.39333	1.78
BraA09g037400.3C	2.90333	4.02333	1.77333
BraA02g019990.3C	1.98667	6.93667	1.76667
BraA05g027350.3C	3.1	3.78333	1.76333
BraA10g017620.3C	1.77	4.13667	1.75333
BraA02g028540.3C	2.1	7.59667	1.74
BraA05g010790.3C	1.86667	4.03	1.73667
BraA03g016100.3C	2.58333	5.83333	1.73333
BraA04g032100.3C	2.62667	3.56333	1.72
BraA06g033020.3C	2.49667	19.83	1.71333
BraA08g030880.3C	1.76	7.04333	1.70667
BraA03g047510.3C	1.86667	4.21	1.7
BraA09g022910.3C	1.75667	3.48667	1.69667
BraA05g008080.3C	1.70667	4.16333	1.69333
BraA04g032360.3C	1.94333	4.35	1.67667
BraA04g001510.3C	2.04	5.20333	1.66667
BraA08g028330.3C	1.75	6.93667	1.66333
BraA03g059440.3C	1.96	4.84667	1.66333
BraA03g048360.3C	4.22	5.85	1.66
BraA01g037840.3C	2.20333	9.46667	1.65333
BraA08g005780.3C	2.67667	8.17667	1.62333
BraA07g038470.3C	2.61667	4.04333	1.62333
BraA10g006100.3C	2.30333	5.23	1.62
BraA02g025920.3C	1.97667	6.26	1.59667
BraA02g001580.3C	1.76667	5.07	1.59333
BraA04g025330.3C	2.70667	11.15	1.59
BraA02g020090.3C	2.14	7.83667	1.57667
BraA08g015180.3C	1.95	4.89667	1.56333
BraA07g025240.3C	1.79	4.79667	1.56333
BraA09g040610.3C	2.11333	5.27	1.55333
BraA09g018570.3C	2.01	10.8	1.54333
BraA09g057110.3C	2.03667	6.22667	1.53667
BraA03g060270.3C	3.11333	6.27667	1.51667
BraA07g014210.3C	2.95	5.93	1.51
BraA07g022930.3C	1.82	3.09333	1.50333
BraA06g014390.3C	2.32	3.58667	1.5
BraA01g022650.3C	1.85333	4.7	1.49333
BraA03g015920.3C	1.66	4.13333	1.47667
BraA05g020840.3C	1.60667	4.83	1.47
BraA03g041630.3C	1.82	5.13333	1.46667
BraA08g018140.3C	2.07	3.70667	1.46333
BraA09g006550.3C	3.45	8.66333	1.46
BraA03g055250.3C	2.26333	4.95	1.44667
BraA01g043240.3C	3.38	4.33333	1.43667
BraA06g038010.3C	1.83667	3.57667	1.43333
BraA09g059410.3C	1.46667	4.89	1.43
BraA01g018130.3C	3.69667	12.5433	1.42333
BraA09g022610.3C	1.84	10.27	1.42333
BraA06g011160.3C	1.66333	7.74333	1.42
BraA09g015420.3C	2.27333	3.44333	1.41
BraA05g038870.3C	1.59333	3.43	1.39667
BraA03g039540.3C	2.11333	3.79	1.39333
BraA03g013360.3C	2.32667	4.85667	1.39
BraA09g020490.3C	1.4	8.01667	1.37667
BraA09g008590.3C	2.14333	7.04	1.37333
BraA07g039630.3C	2.26333	5.79333	1.37
BraA09g025090.3C	1.88	4.80333	1.37
BraA03g015980.3C	3.99667	4.06	1.36667
BraA03g056010.3C	1.76	8.63667	1.36333
BraA07g025620.3C	2.38667	3.96667	1.36333
BraA09g055480.3C	4.39667	5.49	1.36
BraA04g016810.3C	1.77333	4.91667	1.36
BraA06g041300.3C	1.64667	3.11333	1.34667
BraA09g053940.3C	1.40667	3.09333	1.34333
BraA03g013060.3C	2.27667	4.43	1.33
BraA05g026050.3C	1.55667	3.84	1.33
BraA04g010580.3C	1.41667	4.13	1.32
BraA09g046590.3C	2.78667	3.68667	1.32
BraA08g011540.3C	2.14667	8.76333	1.3
BraA04g025640.3C	1.4	2.64333	1.3
BraA08g026970.3C	1.74	9.66667	1.29333
BraA02g025230.3C	2.58667	3.90667	1.29333
BraA01g029180.3C	2.39333	3.46333	1.29333
BraA01g003020.3C	1.35667	4.51333	1.27
BraA05g042320.3C	1.34333	3.09	1.27
BraA01g030750.3C	1.76333	3.56667	1.25667
BraA04g001820.3C	1.35667	16.1767	1.25
BraA09g065680.3C	1.3	3.57667	1.24667
BraA06g033920.3C	1.28	3.05667	1.24333
BraA05g014940.3C	4.20667	7.32	1.23
BraA06g033030.3C	2.12	4.05	1.22667
BraA01g011030.3C	2.23667	3.63333	1.22667
BraA02g016750.3C	1.93667	7.56	1.22333
BraA03g045230.3C	1.27	7.44667	1.22333
BraA10g001200.3C	2.59333	5.11667	1.21
BraA07g033570.3C	1.74	2.89333	1.20667
BraA01g031200.3C	3.96333	4.27	1.19
BraA02g025470.3C	1.5	3.57	1.18667
BraA02g023560.3C	1.32667	3.83333	1.18333
BraA08g016160.3C	1.23667	5.76333	1.17667
BraA04g023130.3C	1.28	6.94	1.16667
BraA09g006410.3C	1.18	3.10333	1.16333
BraA04g001840.3C	1.45	11.08	1.14333
BraA09g065760.3C	1.55667	4.76333	1.13667
BraA02g045510.3C	2.45667	3.81333	1.12
BraA02g015180.3C	1.67	4.19	1.09667
BraA02g015190.3C	1.67	4.19	1.09667
BraA01g016660.3C	1.32	3.67333	1.09667
BraA09g008440.3C	1.19	14.2167	1.09333
BraA04g028090.3C	1.16667	7.55667	1.09333
BraA09g057920.3C	2.49333	3.33667	1.09333
BraA08g031930.3C	1.34333	2.29667	1.08667
BraA06g011580.3C	1.22333	12.4833	1.07
BraA07g028550.3C	1.20333	9.82667	1.07
BraA02g009740.3C	1.29333	8.23333	1.06333
BraA02g036960.3C	1.69667	6.68667	1.06333
BraA03g021170.3C	1.13	6.05333	1.06
BraA03g048130.3C	1.78667	9.00667	1.05667
BraA02g004240.3C	2.06	5.22667	1.04667
BraA04g022400.3C	1.53667	2.7	1.04667
BraA02g024680.3C	1.07333	7.8	1.04
BraA03g005880.3C	2.14	7.05333	1.03333
BraA01g012660.3C	1.11	3.27	1.02667
BraA02g033740.3C	1.23333	7.34	1.00667
BraA08g033700.3C	1.47667	6.21333	0.996667
BraA07g023710.3C	1.54333	2.49	0.98
BraA06g011250.3C	2.03667	7.84667	0.966667
BraA07g041930.3C	1.72667	2.14667	0.956667
BraA03g038910.3C	1	4.49667	0.95
BraA02g021090.3C	1.09	23.82	0.943333
BraA07g031760.3C	0.946667	2.84	0.943333
BraA08g034940.3C	1.35333	2.62667	0.94
BraA07g004430.3C	1.43	14.6167	0.936667
BraA02g000100.3C	1.03333	3.54333	0.936667
BraA05g040940.3C	1.33667	1.99667	0.933333
BraA09g003590.3C	1.01	2.97333	0.926667
BraA05g032040.3C	1.09	2.20667	0.926667
BraA08g020660.3C	2.02	2.69333	0.923333
BraA04g014020.3C	1.11333	2.29	0.913333
BraA09g046890.3C	0.953333	3.08	0.903333
BraA01g020020.3C	1.27	2.38667	0.903333
BraA01g016870.3C	1.79667	9.47333	0.9
BraA03g025530.3C	1.07667	2.88667	0.9
BraA04g028060.3C	1.09	2.47333	0.9
BraA09g042200.3C	1.11667	11.6333	0.896667
BraA06g025400.3C	1.16667	4.44	0.893333
BraA09g025230.3C	0.986667	2.84333	0.893333
BraA10g033530.3C	1.12333	2.75	0.893333
BraA07g028930.3C	1.48667	2.55333	0.89
BraA06g001710.3C	1.65667	4.31	0.876667
BraA01g037960.3C	1.25667	2.6	0.876667
BraA02g012610.3C	1.73667	6.88667	0.866667
BraA01g013660.3C	1.08	2.90333	0.86
BraA05g006410.3C	1.56667	2.39333	0.826667
BraA05g010140.3C	1.14667	1.88	0.826667
BraA06g019860.3C	1.08667	3.01333	0.823333
BraA04g029030.3C	1.05667	2.74	0.81
BraA09g057560.3C	3.42667	4.46	0.8
BraA10g007900.3C	1.21667	1.95333	0.793333
BraA07g037580.3C	1.34667	2.23333	0.79
BraA05g022240.3C	0.826667	7.28667	0.786667
BraA09g048000.3C	1.14333	3.74333	0.786667
BraA03g042380.3C	1.03333	20.66	0.783333
BraA09g013970.3C	1.00667	6.01333	0.783333
BraA02g016930.3C	1.04667	2.10333	0.783333
BraA09g005570.3C	1.03	16.0267	0.78
BraA02g004780.3C	1.05	10.8333	0.773333
BraA09g014940.3C	0.84	2.50667	0.77
BraA07g014850.3C	1.71667	3.58	0.766667
BraA06g036260.3C	1.05667	1.67333	0.76
BraA08g014550.3C	0.783333	2.79667	0.746667
BraA08g018460.3C	1.8	5.73667	0.733333
BraA10g031180.3C	0.783333	2.27333	0.723333
BraA05g000670.3C	1.22333	4.93333	0.72
BraA08g020490.3C	0.78	2.23333	0.71
BraA02g021100.3C	1.11	6.32667	0.703333
BraA05g036810.3C	1.66333	2.3	0.7
BraA01g037150.3C	0.943333	1.73667	0.7
BraA02g032790.3C	1.39333	2.34	0.686667
BraA01g013830.3C	0.72	2.26667	0.683333
BraA02g022170.3C	0.8	1.74667	0.683333
BraA09g024530.3C	1.19667	3.25667	0.68
BraA09g017710.3C	1.06	9.04667	0.676667
BraA09g017730.3C	1.06	9.04667	0.676667
BraA03g041730.3C	0.92	4.05	0.676667
BraA03g060670.3C	0.823333	1.96	0.663333
BraA05g006080.3C	1.11667	3.04333	0.656667
BraA06g032610.3C	0.876667	1.5	0.656667
BraA09g014910.3C	0.776667	3.81667	0.653333
BraA08g032070.3C	0.76	1.50333	0.653333
BraA08g009480.3C	0.743333	2.54	0.65
BraA04g005790.3C	0.686667	2.26	0.65
BraA07g042720.3C	0.8	3.00667	0.646667
BraA09g006480.3C	0.66	2.05	0.643333
BraA04g001080.3C	0.78	1.99333	0.643333
BraA06g040880.3C	1.09667	6.64667	0.64
BraA02g024180.3C	1.16667	3.36	0.633333
BraA04g028930.3C	1.08667	1.85333	0.633333
BraA05g036800.3C	0.983333	2.55333	0.626667
BraA09g063040.3C	0.993333	5.84	0.62
BraA09g021180.3C	1.48333	3.11667	0.62
BraAnng006450.3C	1.75	4.54333	0.606667
BraA06g018850.3C	1.22	4.34333	0.606667
BraA03g012320.3C	1.22333	1.81667	0.606667
BraA08g020620.3C	1.08667	1.67667	0.606667
BraA10g022860.3C	0.8	2.54667	0.593333
BraA06g018600.3C	1.54333	2.51	0.593333
BraA04g024110.3C	0.666667	2.00333	0.593333
BraA07g025030.3C	0.67	1.63	0.593333
BraA09g004020.3C	0.83	7.59333	0.586667
BraA09g023190.3C	0.75	4.74	0.583333
BraA07g030120.3C	0.916667	4.14333	0.57
BraA06g035870.3C	0.83	1.72	0.57
BraA09g036520.3C	0.973333	4.44667	0.553333
BraA05g025130.3C	0.556667	6.94	0.546667
BraA05g001170.3C	1.12	2.06	0.546667
BraA01g038570.3C	0.57	2.01667	0.543333
BraA09g053420.3C	0.65	7.17	0.536667
BraA05g002650.3C	0.69	5.56	0.536667
BraA04g017350.3C	1.03667	5.45	0.533333
BraA02g038840.3C	3.2	4.02333	0.53
BraA04g027060.3C	1.17333	1.86	0.526667
BraA04g010870.3C	0.636667	2.24333	0.523333
BraA07g007770.3C	1.32667	1.99	0.523333
BraA03g039350.3C	0.59	1.28333	0.513333
BraA06g006410.3C	1.16	2.02333	0.51
BraA06g013950.3C	0.603333	4.25	0.506667
BraA03g019740.3C	1.30333	1.75333	0.506667
BraA06g005950.3C	0.77	2.69333	0.503333
BraA03g021720.3C	0.796667	1.68667	0.503333
BraA09g056830.3C	0.87	3.9	0.5
BraA08g031720.3C	0.566667	3.8	0.496667
BraA07g015280.3C	0.756667	3.06333	0.496667
BraA01g038370.3C	0.52	1.69667	0.49
BraA02g013560.3C	0.546667	1.62333	0.486667
BraA06g012610.3C	0.533333	2.23	0.483333
BraA03g055860.3C	0.89	1.37333	0.483333
BraA06g030550.3C	0.6	3.15333	0.48
BraA01g032280.3C	0.68	2.76333	0.48
BraA08g030860.3C	0.776667	7.70667	0.476667
BraA09g024120.3C	0.533333	1.63333	0.476667
BraA08g028110.3C	0.656667	4.05333	0.463333
BraA02g004450.3C	1.03	2.09	0.463333
BraA02g020620.3C	1.4	4.14	0.456667
BraA04g026930.3C	0.526667	2.80667	0.456667
BraA05g002850.3C	0.536667	1.89	0.453333
BraA05g007160.3C	0.616667	6.09667	0.45
BraA06g029930.3C	0.986667	1.85	0.45
BraA07g034790.3C	0.503333	1.37333	0.45
BraA03g031170.3C	0.463333	4.82	0.446667
BraA07g010040.3C	0.79	3.33333	0.446667
BraA09g002120.3C	0.52	2.11333	0.446667
BraA08g020190.3C	0.923333	4.82667	0.443333
BraA08g025060.3C	1.22	3.14667	0.44
BraA08g003160.3C	0.523333	3.23667	0.43
BraA10g017490.3C	0.596667	1.56667	0.426667
BraA07g027310.3C	0.75	2.63333	0.416667
BraA09g015960.3C	0.416667	1.79	0.41
BraA06g014750.3C	0.426667	1.2	0.41
BraA09g051570.3C	0.69	1.93667	0.406667
BraA01g014700.3C	0.49	1.49667	0.406667
BraA02g041340.3C	0.683333	3.14333	0.403333
BraA05g007370.3C	0.51	1.56	0.4
BraA03g048120.3C	0.43	2.06	0.396667
BraA02g018750.3C	0.726667	1.64	0.396667
BraA02g039880.3C	0.416667	2.39333	0.383333
BraA09g055920.3C	0.58	2.13667	0.383333
BraA06g026140.3C	0.52	1.78	0.383333
BraA03g032740.3C	0.406667	1.47667	0.38
BraA01g013860.3C	0.393333	2.27667	0.376667
BraA05g003310.3C	0.383333	2.10667	0.376667
BraA08g012840.3C	0.59	1.32333	0.373333
BraA10g027490.3C	0.483333	2.28	0.366667
BraA09g003410.3C	0.916667	1.99667	0.36
BraA05g033380.3C	0.766667	1.85667	0.36
BraA04g013670.3C	1	1.30333	0.356667
BraA06g033670.3C	0.963333	1.08	0.356667
BraA08g032930.3C	0.486667	3.29667	0.353333
BraA09g052310.3C	0.423333	2.22	0.353333
BraA04g021100.3C	0.79	7.69667	0.35
BraA03g048340.3C	0.503333	1.91333	0.35
BraA03g030400.3C	0.646667	1.58	0.346667
BraA07g029240.3C	0.46	2.22333	0.343333
BraA02g036250.3C	0.353333	1.32667	0.343333
BraA03g025740.3C	0.416667	1.49333	0.336667
BraA09g061670.3C	0.68	1.83	0.333333
BraA10g026320.3C	0.606667	1.98333	0.33
BraA03g023610.3C	0.546667	2.10667	0.32
BraA07g021950.3C	0.363333	1.17667	0.32
BraA08g020340.3C	0.323333	1.01333	0.316667
BraA10g025800.3C	0.476667	5.41	0.313333
BraA10g014890.3C	0.366667	8.72667	0.31
BraA09g024880.3C	0.366667	1.73667	0.306667
BraA01g037120.3C	0.316667	1.72667	0.3
BraA07g039720.3C	0.303333	1.02333	0.296667
BraA02g013860.3C	0.383333	2.03667	0.293333
BraA09g062580.3C	0.386667	2.90333	0.29
BraA03g050440.3C	0.403333	1.39333	0.29
BraA10g012090.3C	0.33	1.58667	0.286667
BraA04g025600.3C	1.19667	7.70667	0.28
BraA02g022050.3C	0.363333	1.98667	0.273333
BraA10g000330.3C	0.313333	1.26333	0.273333
BraA06g044820.3C	0.283333	1.28667	0.27
BraA02g040990.3C	0.403333	9.14	0.26
BraA08g032010.3C	0.38	1.73333	0.26
BraA09g065240.3C	0.393333	1.26333	0.253333
BraA05g009450.3C	0.453333	3.16333	0.25
BraA07g033680.3C	0.316667	2.06333	0.23
BraA03g031820.3C	0.546667	1.82333	0.23
BraA10g028800.3C	0.41	1.25333	0.23
BraA06g040480.3C	0.34	7.87333	0.216667
BraA03g005120.3C	0.416667	1.44	0.213333
BraA01g032350.3C	0.283333	1.38667	0.213333
BraA03g035380.3C	0.696667	1.83667	0.21
BraA04g028830.3C	0.32	1.99333	0.203333
BraA09g014690.3C	0.92	1.07667	0.203333
BraA06g001700.3C	0.8	11.21	0.2
BraA05g009180.3C	0.21	2.76667	0.2
BraA04g015200.3C	0.663333	2.12667	0.196667
BraA10g018660.3C	0.236667	1.35333	0.193333
BraA02g033510.3C	0.26	6.56	0.186667
BraA09g004180.3C	0.213333	1.55	0.186667
BraA06g019840.3C	0.24	2.08	0.183333
BraA04g025790.3C	0.556667	2.01	0.183333
BraA06g037150.3C	0.25	1.99333	0.18
BraA04g009920.3C	0.94	1.95667	0.18
BraA03g013160.3C	0.343333	1.97333	0.166667
BraA01g003600.3C	0.48	1.69	0.166667
BraA05g011830.3C	0.393333	1.21333	0.163333
BraA09g019290.3C	0.193333	5.54	0.16
BraA10g000500.3C	0.573333	1.33	0.16
BraA03g025720.3C	0.2	1.07667	0.16
BraA08g010620.3C	0.166667	1.14667	0.156667
BraA03g029550.3C	0.483333	1.12	0.153333
BraA06g028990.3C	0.256667	1.44333	0.15
BraA09g057180.3C	0.23	4.69	0.146667
BraA03g040440.3C	0.253333	4.09333	0.14
BraA07g007640.3C	0.243333	2.34	0.14
BraA01g023480.3C	0.61	2.90333	0.136667
BraA03g020880.3C	0.216667	2.75	0.123333
BraA03g060060.3C	0.13	1.96333	0.123333
BraA05g008540.3C	0.22	1.14667	0.123333
BraA03g027620.3C	0.12	3.05667	0.11
BraA03g006120.3C	0.143333	1.37667	0.11
BraA06g015810.3C	0.196667	2.00333	0.106667
BraA06g029080.3C	0.326667	1.02667	0.1
BraA05g007880.3C	0.186667	3.65667	0.0966667
BraA08g022360.3C	0.27	1.96	0.09
BraA02g038880.3C	0.3	1.20333	0.0833333
BraA05g003700.3C	0.0866667	1.20333	0.0833333
BraA09g025810.3C	0.0833333	1.41667	0.0766667
BraA04g021110.3C	0.11	3.50333	0.07
BraA06g016800.3C	0.443333	2.93667	0.0666667
BraA04g018570.3C	0.0966667	2.16667	0.0666667
BraA04g025770.3C	0.596667	2.27333	0.0633333
BraA09g054500.3C	0.506667	1.81333	0.0566667
BraA01g012730.3C	0.0833333	1.18	0.0566667
BraA05g031610.3C	0.223333	1.03	0.0566667
BraA09g033060.3C	0.13	1.81	0.05
BraA05g002320.3C	0.08	1.74667	0.0366667
BraA01g004160.3C	0.156667	2.14667	0.0333333
BraA01g007430.3C	0.14	1.91	0.0333333
BraA01g036660.3C	0.183333	1.73667	0.0233333
BraA09g065190.3C	0.06	1.55667	0
BraA04g003650.3C	0.0533333	1.49667	0
BraA09g001430.3C	0.26	1.48	0
BraA03g049020.3C	0.03	1.45	0
BraA07g037600.3C	0.0533333	1.24667	0
BraA02g041650.3C	0.123333	1.05	0

## Sheet: P6
ID	M	P	Z
BraA03g039630.3C	52.7633	49.3233	23.8133
BraA03g009470.3C	34.4333	27.2367	16.9067
BraA09g053610.3C	35.0167	27.95	15.6933
BraA10g004890.3C	34.3367	30.7467	14.1633
BraA07g020910.3C	28.5833	14.5467	13.9333
BraA02g036970.3C	25.3267	11.05	10.6233
BraA09g002470.3C	25.41	23.1667	10.15
BraA03g024500.3C	21.7833	14.19	9.47333
BraA10g015950.3C	19.47	12.98	8.37
BraA01g013540.3C	13.32	7.72	6.51333
BraA01g041020.3C	15.3	10.22	6.01
BraA05g026530.3C	13.6333	9.71667	5.33
BraA03g003880.3C	13.5633	12.1967	5.25667
BraA06g031840.3C	12.12	5.67667	4.88333
BraA09g034260.3C	9.88667	9.66333	4.74667
BraA03g017710.3C	9.19667	5.20667	4.25333
BraA03g000100.3C	8.12333	4.56	4.04
BraA02g016300.3C	9.30667	7.71333	4.03333
BraA02g019520.3C	8.25	6.47333	3.86
BraA07g035170.3C	8.89	5.11333	3.81
BraA06g032290.3C	8.71667	4.31	3.58333
BraA03g029760.3C	8.61	4.88	3.46667
BraA03g039140.3C	13.4233	6.09667	3.46
BraA01g042940.3C	7.24333	4.95333	3.27667
BraA03g052550.3C	9.65667	3.58333	3.13667
BraA06g041560.3C	25.5733	6.49667	2.86667
BraA03g030250.3C	6.33333	3.92667	2.43
BraA06g035490.3C	5.32333	3.39333	2.18333
BraA02g041800.3C	5.03	4.38667	2.05333
BraA03g031220.3C	4.28	3.73	1.99333
BraA03g050630.3C	4.1	2.34667	1.95333
BraA01g042490.3C	5.27333	4.39667	1.9
BraA02g000910.3C	4.92667	4.23333	1.74
BraA09g019200.3C	5.65667	3.76667	1.38
BraA03g020090.3C	3.18333	2.03667	1.23667
BraA05g012410.3C	4.05	3.30333	1.17
BraA07g031750.3C	2.32333	1.76333	0.993333
BraA07g026570.3C	3.45333	2.48	0.963333
BraA03g003870.3C	3.31667	1.59	0.923333
BraA02g012590.3C	2.46333	1.41333	0.923333
BraA06g015290.3C	2.70667	1.11333	0.913333
BraA07g014330.3C	4.05333	1.72667	0.783333
BraA09g058540.3C	2.59	2.49667	0.756667
BraA03g048740.3C	1.64667	1.57	0.51
BraA01g035640.3C	1.54667	0.85	0.476667
BraA03g041530.3C	2.53667	2.11333	0.386667
BraA09g011500.3C	1.14333	0.346667	0.19

## Sheet: P7 
ID	M	P	Z
BraA08g029770.3C	5.01667	1.37	5.01667
BraA03g032990.3C	3.47	0.633333	3.47333
BraA01g017970.3C	3.44	0.836667	3.44
BraA07g004500.3C	2.9	0.67	2.9
BraA05g038170.3C	1.71	0.556667	1.71

## Sheet: P8
ID	M	P	Z
BraA03g042450.3C	1.53667	7.43	1.54
BraA05g000840.3C	1.08	5.38	1.08
BraA09g060090.3C	0.526667	1.91667	0.526667
BraA02g027550.3C	0.12	2.13	0.12
BraA07g012340.3C	0.0166667	1.15333	0.02
BraA09g028040.3C	0	1.16	0
BraA07g034350.3C	0	1.61	0
BraA02g026120.3C	0	1.14	0
BraA07g040460.3C	0	2.39333	0
BraA01g043120.3C	0	1.62667	0
