# Supplementary material for: Unraveling yield heterosis in Chinese cabbage hybrid by comparative transcriptomic analysis and LHCB1 gene function analysis
Source: Front Plant Sci. 2025 Jul 2;16:1627259. doi: 10.3389/fpls.2025.1627259 (PMC12269066; doi:10.3389/fpls.2025.1627259)
Supplement: Supplementary file 6 [file Table5.xlsx]

## Sheet: P1
Supplementary Table S5 List of genes associated with the nine expression patterns in the mature stage.
ID	DM	DP	DZ
BraA06g001470.3C	171.903	181.28	345.55
BraA01g014290.3C	166.47	284.433	334.883
BraA05g021620.3C	141.707	244.517	316.843
BraA07g015740.3C	79.4767	132.94	262.69
BraA03g046230.3C	86.2867	188.443	220.817
BraA10g012990.3C	62.3867	114.817	140.967
BraA05g039960.3C	49.75	72.76	139.793
BraA03g053740.3C	28.23	76.0667	131.717
BraA04g003770.3C	52.6533	57.7333	119.68
BraA06g015970.3C	47.91	56.9433	118.713
BraA08g023330.3C	45.7233	55.28	111.003
BraA09g008460.3C	42.18	62.1967	106.95
BraA02g039440.3C	47.2367	58.5033	104.04
BraA09g047490.3C	35.44	39.1367	101.773
BraA02g021020.3C	44.5267	67.02	95.88
BraA09g051940.3C	26.0033	55.44	88.9233
BraA07g036860.3C	36.7633	49.6833	85.41
BraA07g003790.3C	41.4267	83.37	85.3567
BraA01g043290.3C	34.77	35.99	76.2867
BraA04g003000.3C	12.04	27.3467	64.49
BraA03g027930.3C	20.8133	27.4433	58.7833
BraA06g009780.3C	20.6867	34.8967	51.7167
BraA09g022980.3C	19.81	46.6767	49.4567
BraA09g026300.3C	14.6433	23.5233	44.7667
BraA10g002970.3C	20.44	41.24	43.5033
BraA09g020720.3C	14.8667	16.5933	42.5067
BraA09g002530.3C	16.6	37.5667	39.3767
BraA06g044800.3C	18.1733	26.9767	39.1833
BraA07g023120.3C	10.1	20.1067	38.81
BraA08g008830.3C	7.10667	7.25333	36.4733
BraA06g014350.3C	16.8367	23.9433	36.1767
BraA04g025550.3C	4.61333	9.49	35.39
BraA10g029980.3C	16.1433	19.0433	33.54
BraA03g013630.3C	8.41667	12.4267	30.91
BraA02g044460.3C	12.3833	28.0967	29.8233
BraA07g017300.3C	7.87667	9.66	29.3233
BraA09g054400.3C	7.31333	15.2267	29.2367
BraA06g031170.3C	7.14667	16.0967	28.9433
BraA02g026170.3C	10.5167	12.1	28.1133
BraA08g028330.3C	7.49333	19.9167	28.11
BraA03g004860.3C	7.88	24.8167	25.64
BraA05g028640.3C	9.55667	17.23	25.1233
BraA05g006880.3C	11.89	21.9833	25.05
BraA07g010040.3C	5.69667	7.20667	22.4267
BraA09g059040.3C	8.19667	9.8	22.3567
BraA10g020350.3C	4.45	7.19	21.65
BraA02g009330.3C	9.42667	14.84	20.4167
BraA05g033670.3C	8.99333	14.05	20.37
BraA09g054500.3C	1.37	3.61333	19.9967
BraA01g022200.3C	5.64667	9.8	19.52
BraA02g031300.3C	9.35667	13.29	19.2833
BraA05g014680.3C	3.50667	16.45	18.77
BraA06g037560.3C	7.75667	13.5633	18.5967
BraA04g032100.3C	6.85667	9.31333	18.0667
BraA09g023010.3C	2.67667	5.85333	17.4833
BraA09g029480.3C	6.32667	14.1333	17.18
BraA10g001200.3C	5.08333	9.47333	16.95
BraA06g036330.3C	7.21	12.13	16.6
BraA05g014090.3C	6.12667	9.76	15.6367
BraA07g024320.3C	4.06333	8.03333	15.4767
BraA01g003700.3C	2.67667	14.8233	15.2267
BraA03g023500.3C	3.35333	7.09	15.0767
BraA09g000120.3C	5.85667	14.4267	14.8367
BraA03g002170.3C	4.01667	8.17333	14.28
BraA06g044860.3C	6.87333	11.96	14.07
BraA04g018630.3C	4.69333	10.0933	13.3567
BraA08g015240.3C	5.82333	12.31	13.2633
BraA04g025330.3C	5.65	9.13	12.6133
BraA07g041390.3C	4.73	7.47333	12.46
BraA01g005240.3C	2.59667	10.4467	12.2633
BraA09g046250.3C	2.99667	6.17	11.8167
BraA03g031160.3C	4.64333	11.1233	11.4133
BraA08g025110.3C	4.05	9.40667	11.0233
BraA02g000170.3C	4.37667	6.04	10.4367
BraA03g048740.3C	3.07333	3.41	10.2467
BraA02g033550.3C	0.24	8.72333	10.15
BraA09g022420.3C	3.21	6.60333	9.81333
BraA07g011580.3C	2.84	8.89	9.12333
BraA01g013230.3C	1.38667	2.44667	9.1
BraA04g008180.3C	3.28333	6.70667	9.04
BraA06g004760.3C	2.03667	5.59	8.94
BraA06g006470.3C	1.70333	4.73667	8.71667
BraA07g018270.3C	1.31333	3.04333	8.69333
BraA05g008070.3C	3.67667	6.55	8.63
BraA04g029030.3C	2.25333	5.84667	8.08
BraA10g026190.3C	2.56	6.63	7.86333
BraA05g032190.3C	2.28333	5.33	7.34
BraA03g017790.3C	2.40333	4.61333	7.23
BraA03g015980.3C	2.52667	2.68667	7.1
BraA07g006020.3C	2.63333	6.83667	6.94333
BraA05g032400.3C	2.47333	5.10667	6.84
BraA05g018050.3C	3.16667	3.61333	6.83
BraA01g041520.3C	2.39667	5.77	6.81
BraA07g029850.3C	2.44	5.19	6.79
BraA04g015280.3C	3.18333	6.64	6.71
BraA08g028630.3C	3.28333	5.92	6.57667
BraA02g006530.3C	0.793333	5.93	6.24333
BraA03g029380.3C	1.86667	4.4	6.24
BraA09g040260.3C	0.856667	1.14333	5.97
BraA04g020370.3C	2.25333	4.00333	5.88333
BraA06g044870.3C	0.783333	5.37333	5.81
BraA02g008510.3C	2.74	4.83	5.58
BraA09g016410.3C	2.46	4.30333	5.5
BraA02g004550.3C	1.66667	2.97667	5.33
BraA05g010140.3C	2.12667	2.22667	5.22667
BraA06g019390.3C	2.47667	2.98333	5.14
BraA07g034790.3C	1.08667	3.24667	5.05333
BraA03g043640.3C	0.853333	2.52	4.9
BraA06g031620.3C	1.69333	3.50667	4.75333
BraA01g013030.3C	1.19333	4.72667	4.73667
BraA03g013100.3C	1.55333	3.33333	4.05
BraA05g041930.3C	1.47	3.54667	3.82333
BraA06g014010.3C	0	3.49333	3.78
BraA02g035460.3C	0.153333	2.03	3.58667
BraA03g031170.3C	0.79	2.23333	3.40333
BraA01g006120.3C	1.29	2.39	3.08667
BraA03g015170.3C	0.403333	0.74	3.07333
BraA03g057500.3C	0.303333	1.10667	2.43333
BraA08g033350.3C	0	2.00333	2.29667
BraA02g015990.3C	0.483333	2.27667	2.29333
BraA09g005790.3C	0.143333	0.606667	2.24
BraA04g004400.3C	0.373333	1.69	2.21333
BraA09g063380.3C	0.983333	1.54667	2.20333
BraA02g027180.3C	0.16	0.586667	2.09333
BraA05g026090.3C	0	1.62333	2.06
BraA10g019330.3C	0	0.15	1.99667
BraA06g018410.3C	0.0666667	0.1	1.99
BraA10g024340.3C	0.57	0.693333	1.50667
BraA01g009750.3C	0.563333	1.08	1.40667
BraA03g059690.3C	0.0666667	0.796667	1.25667
BraA03g024230.3C	0.113333	0.746667	1.03

## Sheet: P2
ID	DM	DP	DZ
BraA03g036860.3C	178.34	109.613	402.017
BraA08g011910.3C	129.837	76.35	307.327
BraA05g035520.3C	178.443	113.37	261.557
BraA02g015440.3C	130.673	66.0733	251.947
BraA08g024350.3C	111.067	25.5967	247.003
BraA03g012070.3C	130.037	97.17	199.323
BraA09g054810.3C	75.3133	22.64	189.643
BraA06g030110.3C	133.41	56.5267	185.44
BraA03g042020.3C	154.207	64.7633	177.47
BraA01g025230.3C	106.283	63.2233	169.443
BraA07g020810.3C	127.3	45.1967	163.103
BraA10g032760.3C	120.153	76.9833	155.873
BraA03g011130.3C	113.527	0	147.977
BraA03g025750.3C	93.4167	41.12	143.943
BraA04g003720.3C	70.43	43.43	142.143
BraA07g020910.3C	98.4667	34.2033	141.91
BraA02g003050.3C	128.387	54.4333	134.29
BraA03g008100.3C	117.33	56.98	133.34
BraA07g038220.3C	117.55	43.22	130.4
BraA04g009650.3C	65.7233	38.7267	117.87
BraA09g008590.3C	59.07	28.47	117.777
BraA09g017590.3C	40.9667	31.6933	116.593
BraA03g060860.3C	42.79	39.9333	116.473
BraA04g023010.3C	83.1367	47.6967	115.827
BraA06g001700.3C	81.3867	33.3	111.377
BraA08g030010.3C	50.2733	24.4533	111.367
BraA04g016480.3C	42.1633	32.8933	111.283
BraA10g006370.3C	74.1867	41.7167	107.46
BraA10g031980.3C	92.67	43.2867	101.913
BraA03g011290.3C	39.13	17.78	97.9267
BraA06g035490.3C	71.9333	3.82	94.37
BraA06g027220.3C	53.58	24.9167	92.5933
BraA10g000300.3C	43.13	35.22	87.45
BraA03g042180.3C	58.3667	27.1367	87.16
BraA09g047010.3C	82.34	38.6433	83.46
BraA08g009600.3C	57.6567	26.1	83.42
BraA07g032110.3C	30.2333	25.53	81.6033
BraA02g010960.3C	40.5067	20.0133	81.4633
BraA01g028110.3C	52.0567	26.63	78.42
BraA03g035940.3C	42.5667	24.74	74.91
BraA05g028120.3C	50.8033	25.0867	73.0333
BraA05g006080.3C	31.1967	19.5333	71.6
BraA02g006290.3C	63.5533	24.4367	69.77
BraA07g034740.3C	35.96	23.54	67.56
BraA05g009890.3C	27.4267	9.14667	63.7567
BraA03g052150.3C	52.5533	29.09	63.4433
BraA01g040010.3C	53.9967	21.2733	62.8267
BraA07g042700.3C	15.0267	8.55667	62.0633
BraA07g038310.3C	31.9867	15.6733	59.4933
BraA03g018810.3C	10.5833	10.0933	54.7
BraA10g017650.3C	31.25	15.5733	54.4933
BraA09g039110.3C	37.5133	17.97	52.4967
BraA08g035620.3C	13.32	8.48	51.98
BraA01g037830.3C	49.9633	22.0433	51.9433
BraA03g025460.3C	46.77	21.12	51.8167
BraA06g024120.3C	39.7167	22.5367	51.5167
BraA02g037510.3C	27.0367	20.4733	51.4033
BraA07g035710.3C	20.1867	18.1667	51.3367
BraA09g009940.3C	44.1133	8.73667	49.8867
BraA08g017440.3C	40.2567	24.31	49.0033
BraA05g037110.3C	42.7633	15.7033	48.56
BraA09g056830.3C	22.0967	11.6867	47.26
BraA01g002110.3C	31.1667	12.37	44.12
BraA08g002470.3C	31.09	16.8633	43.8
BraA04g010550.3C	29.97	14.68	43.68
BraA09g035530.3C	16.0367	12.8667	43.63
BraA07g028030.3C	4.91333	4.65667	42.6433
BraA02g016300.3C	24.0167	12.7633	42.2
BraA02g025920.3C	21.8533	11.67	39.5567
BraA06g007900.3C	26.61	3.32	39.42
BraA05g017590.3C	29.23	16.4367	38.4967
BraA03g027160.3C	32.8133	3.08667	37.92
BraA05g040050.3C	31.2167	13.4833	36.62
BraA06g033920.3C	20.5567	10.76	36.5167
BraA06g011510.3C	13.1533	11.2433	35.67
BraA10g019590.3C	14.4867	5.82333	35.26
BraA02g038520.3C	13.83	3.61333	33.35
BraA03g007270.3C	22.36	10.4833	32.97
BraA08g035760.3C	5.56667	4.00667	31.6733
BraA02g040260.3C	23.8533	0	30.66
BraA07g007010.3C	26.5067	11.5033	30.0633
BraA10g027090.3C	24.7533	9.19333	29.89
BraA01g041330.3C	26.24	12.1033	28.1267
BraA03g056960.3C	12.8233	7.45	27.9
BraA10g011930.3C	10.2333	5.98667	26.4433
BraA09g040320.3C	23.2633	5.44667	26.3367
BraA06g028680.3C	23.76	7.97667	25.7033
BraA02g009680.3C	24.3933	12.1133	25.6267
BraA04g023000.3C	16.24	6.95	24.9867
BraA07g012780.3C	15.3633	7.76	23.93
BraA01g033690.3C	18.1333	10.9167	23.0333
BraA01g010720.3C	19.6267	10.6567	22.2767
BraA09g020300.3C	15.7333	0	22.1867
BraA04g020490.3C	20.1467	10.3267	21.8533
BraA10g026260.3C	15.6833	7.46667	21.7733
BraA03g037630.3C	16.4433	7.15	21.5867
BraA01g033790.3C	13.01	8.99	20.4533
BraA03g044620.3C	18.0333	9.94	20.3033
BraA07g026010.3C	7.2	2.22333	20.0633
BraA02g043870.3C	10.8633	6.38333	19.8233
BraA02g011610.3C	15.51	8.97667	19.8
BraA03g011170.3C	14.41	4.67	19.23
BraA05g009140.3C	16.5333	6.86667	18.55
BraA10g009410.3C	14.27	8.12	18.3333
BraA06g003260.3C	9.74333	7.13333	17.9967
BraA05g037940.3C	13.3167	7.89	17.5433
BraA03g059440.3C	9.82667	5.90667	17.3967
BraA03g032940.3C	16.0967	7.85667	17.3167
BraA02g002210.3C	9.24667	5.72333	16.7167
BraA09g017210.3C	8.97	5.63333	16.6133
BraA04g029460.3C	14.4367	6.45667	16.3433
BraA03g026680.3C	16.0567	7.73	16.19
BraA02g019470.3C	15.7433	5.87	16.1633
BraA02g025540.3C	5.06333	4.04667	16.0233
BraA03g022330.3C	15.2267	5.76333	15.5
BraA07g027520.3C	11.6967	5.37	15.4267
BraA10g027490.3C	13.7133	5.37667	15.3733
BraAnng001090.3C	8.68333	6.43333	15.28
BraA07g011050.3C	14.7967	6.81667	15.2767
BraA02g039280.3C	12.8867	5.74	15.0567
BraA02g043710.3C	9.27333	5.04	14.8633
BraA09g043780.3C	10.6167	3.15667	14.8467
BraA05g032610.3C	10.6833	5.00667	14.4733
BraA06g032950.3C	10.7833	6.21667	14.35
BraA07g029480.3C	13.4367	0	13.81
BraA07g006760.3C	10.6033	2.02	13.6833
BraA06g016260.3C	6.04	3.77333	13.6033
BraA07g021520.3C	6.62	0.69	13.4967
BraA02g005740.3C	9.64667	4.72667	13.49
BraA01g038200.3C	9.26	3.09	13.4667
BraA09g026600.3C	10.0933	6.44	13.25
BraA05g028660.3C	8.34	5.43	13.21
BraA06g010930.3C	5.14	4.11667	13.1867
BraA04g018060.3C	10.3433	6.12	13.17
BraA09g010390.3C	5.65333	3.23	13.16
BraA08g003790.3C	3.48667	1.24	13.12
BraA02g026200.3C	10.8533	5.51	12.9067
BraA07g027710.3C	10.2133	5.78333	12.7
BraA04g014610.3C	12.5967	6.22667	12.6233
BraA07g027310.3C	3.43	2.67667	12.4667
BraA09g056770.3C	1.09333	0.503333	12.1433
BraA03g007640.3C	8.73333	4.62	11.7433
BraA04g030620.3C	11.0233	5.55	11.6467
BraA09g054770.3C	4.58333	2.69	11.46
BraA06g028760.3C	3.54667	2.36667	11.3233
BraA03g046070.3C	1.93	1.79667	11.3
BraA05g010560.3C	9.39	4.93667	11.0833
BraA10g006950.3C	10.53	0	11.0133
BraA09g000290.3C	3.04667	2.37333	11.01
BraA07g036580.3C	7.83	2.1	10.9133
BraA03g006570.3C	6.52	4.35	10.62
BraA07g035930.3C	6.25333	4.16667	10.4133
BraA06g014750.3C	9.82333	3.77333	10.1767
BraA06g034700.3C	2.43667	1.98	9.76
BraA09g052550.3C	6.96667	3.93	8.91667
BraA06g033310.3C	8.62333	2.12667	8.85667
BraA06g013660.3C	5.74	1.97	8.80667
BraA08g023350.3C	7.79667	4.27333	8.77333
BraA09g063030.3C	7.89333	3.69333	8.08
BraA01g005120.3C	7.91	3.91	8.01667
BraA08g022130.3C	6.72667	3.85	7.86667
BraA04g012270.3C	7.52	1.65333	7.70333
BraA09g005530.3C	6.45	3.59333	7.68333
BraA10g012920.3C	6.81333	2.55333	7.60667
BraA09g004280.3C	7.29667	0.12	7.53333
BraA03g020300.3C	6.33333	3.28333	7.19667
BraA02g016930.3C	3.27667	2.28	7.14667
BraA10g032500.3C	5.80333	2.59333	7.08667
BraA09g057440.3C	6.63667	3.34333	7.08
BraA01g026270.3C	6.38	1.43333	6.94
BraA03g048360.3C	3.86667	3.17667	6.92333
BraA09g031720.3C	3.23	2.37333	6.82667
BraA03g012770.3C	4.03333	2.52333	6.59667
BraA07g032170.3C	2.18667	0.106667	6.49667
BraA03g015940.3C	2.30333	1.03333	6.39
BraA05g000620.3C	1.85667	0.886667	6.27
BraA03g024150.3C	2.81	1.34333	6.12667
BraA05g024810.3C	4.61667	2.61	6.08667
BraAnng003600.3C	4.46333	2.96667	6.02333
BraA03g023360.3C	1.95667	1.69333	5.93333
BraA06g039830.3C	3.99333	2.03	5.92667
BraA02g001730.3C	1.99	0	5.7
BraA04g011960.3C	1.33667	1.05333	5.55
BraA09g045530.3C	4.76333	1.85667	5.37333
BraA06g030620.3C	1.84667	0	5.14667
BraA03g058520.3C	4.36	1.6	4.99333
BraA08g023960.3C	2.68	2.04	4.98667
BraA07g038730.3C	0.5	0	4.93333
BraA07g030190.3C	4.76333	0.696667	4.91667
BraA09g022670.3C	2.65	1.23667	4.63
BraA06g012720.3C	1.14333	0.606667	4.49333
BraA03g034600.3C	4.37333	1.40667	4.44333
BraA04g016770.3C	4.07	0.51	4.30667
BraA09g057750.3C	1.55333	1.04667	4.28
BraA06g005920.3C	3.74667	1.82	4.05333
BraA06g017440.3C	1.57667	0.87	3.83333
BraA09g007400.3C	2.52	0.14	3.72667
BraA02g016000.3C	0.963333	0.126667	3.56
BraA08g033490.3C	1.53	1.12667	3.49667
BraA08g022360.3C	3.00333	1.22667	3.49333
BraA07g033610.3C	0.796667	0.22	3.43333
BraA06g011010.3C	2.33	0.86	3.42
BraA08g011960.3C	3.22333	0	3.27667
BraA03g025130.3C	2.76333	0	3.16
BraA01g006520.3C	2.6	0	3.04
BraA10g026220.3C	2.51	0.54	2.66333
BraA03g009860.3C	1.79667	0.853333	2.51667
BraA02g013990.3C	2.05667	0.26	2.37
BraA02g025740.3C	1.12333	0	2.36667
BraA09g041450.3C	1.39	0.876667	2.29
BraA07g007050.3C	2.15	0	2.25
BraA01g030770.3C	0.593333	0.29	2.23333
BraA10g000950.3C	2.04667	0.21	2.15333
BraA02g032480.3C	1.81	0	2.10667
BraA04g006930.3C	0.44	0.163333	2.1
BraA05g022990.3C	0.386667	0.326667	2.05
BraA02g016730.3C	1.02667	0	2.04
BraA01g034630.3C	1.26	0.586667	1.96667
BraA06g013750.3C	1.58667	0.556667	1.72333
BraA08g019280.3C	1.39667	0.5	1.59333
BraA05g038270.3C	1.13667	0.32	1.58
BraA09g039170.3C	0.99	0.153333	1.55333
BraA10g015670.3C	0.58	0.0866667	1.54333
BraA09g065670.3C	0.53	0	1.52667
BraA01g020490.3C	0.863333	0.04	1.40667
BraA06g001900.3C	1.28	0.4	1.40667
BraA07g028290.3C	0.766667	0.04	1.35
BraA07g014470.3C	0.0666667	0.0566667	1.31667
BraA09g001480.3C	0.98	0.246667	1.27333
BraA09g054180.3C	0.856667	0.0933333	1.25667
BraA09g009760.3C	1.03667	0.42	1.25333
BraA02g018900.3C	1.20333	0.35	1.22333
BraA03g005950.3C	0.716667	0	1.11667
BraA03g013190.3C	0.433333	0	1.1
BraA05g017350.3C	0.986667	0.37	1.08333
BraA10g002010.3C	0.796667	0.206667	1.07667
BraA06g008370.3C	0.503333	0.343333	1.06
BraA08g019970.3C	0.946667	0.06	1.03333

## Sheet: P3
ID	DM	DP	DZ
BraA09g035160.3C	2820.26	425.573	2586.41
BraA09g024910.3C	3704.25	679.627	1958.06
BraA02g041550.3C	909.157	267.047	709.973
BraA09g015910.3C	1393.1	583.647	636.507
BraA08g013400.3C	636.72	139.733	619.37
BraA02g011840.3C	708.057	165.517	617.54
BraA09g048100.3C	848.63	179.707	553.783
BraA06g020450.3C	585.423	169.9	517.51
BraA10g031210.3C	674.893	102.237	465.92
BraA10g027170.3C	670.463	148.537	398.7
BraA09g022550.3C	463.827	170.057	366.67
BraA04g002640.3C	451.873	177.723	356.867
BraA02g027990.3C	486.333	157.887	349.88
BraA04g025990.3C	364.463	93.5967	308.59
BraA05g016110.3C	291.887	125.563	279.507
BraA09g011200.3C	345.8	121.663	276.843
BraA05g014670.3C	379.85	39.77	271.62
BraA03g031300.3C	315.27	114.85	240.943
BraA10g027200.3C	213.237	100.633	205.517
BraA09g055390.3C	283.677	49.8367	194.063
BraA01g011340.3C	320.27	74.25	189.54
BraA02g021310.3C	268.647	0	182.91
BraA06g031150.3C	263.33	42.17	173.29
BraA07g008580.3C	405.19	45.2667	171.553
BraA08g023390.3C	264.887	73.0733	167.99
BraA04g021890.3C	267.497	30.7167	164.14
BraA02g035180.3C	208.683	69.74	155.75
BraA04g027890.3C	291.767	0.856667	155.143
BraA08g029700.3C	225.637	43.0867	154.817
BraA04g020320.3C	203.79	55.68	149.497
BraA09g002470.3C	144.173	56.9333	140.157
BraA02g027900.3C	256.14	46.92	137.19
BraA01g021200.3C	272.183	126.04	132.853
BraA07g031310.3C	228.03	35.4633	132.06
BraA08g005360.3C	267.333	1.17	131.12
BraA07g031340.3C	166.967	47.52	130.063
BraA01g039670.3C	133.277	63.4333	129.683
BraA05g037090.3C	301.897	58.47	127.76
BraA09g061310.3C	235.117	34.5733	126.513
BraA08g018140.3C	338.84	75.75	126.403
BraA08g035150.3C	164.8	60.73	125.403
BraA01g019870.3C	257.283	46.0833	121.327
BraA02g037060.3C	150.537	54.9	111.593
BraA06g010320.3C	313.537	73.53	110.413
BraA09g023530.3C	187.413	54.5433	110.113
BraA08g035330.3C	116.05	19.38	109.733
BraA05g033020.3C	120.937	54.3767	109.317
BraA03g004710.3C	241.843	52.0733	109.173
BraA10g021960.3C	121.193	52.3567	107.013
BraA09g043070.3C	349.523	50.82	106.62
BraA01g004190.3C	135.873	43.1067	105.663
BraA10g026240.3C	208.17	1.50667	102.02
BraA09g060880.3C	108.18	50.0967	101.693
BraA07g038940.3C	124.46	48.8833	100.467
BraA06g043990.3C	258.487	57.6233	100.313
BraA09g055350.3C	139.737	33.06	98.14
BraA06g008420.3C	115.63	48.1233	97.8867
BraA02g042580.3C	110.423	42.29	97.3533
BraA02g043500.3C	247.353	92.4933	95.1833
BraA07g026050.3C	169.657	29.7967	94.1033
BraA05g015290.3C	153.933	26.8567	90.2867
BraA05g031220.3C	135.413	12.25	89.03
BraA09g019250.3C	121.557	39.5133	87.38
BraA09g013680.3C	102.383	24.01	82.2067
BraA01g043570.3C	224.897	52.12	81.6467
BraA10g016180.3C	81.6	40.1033	80.7233
BraA04g022660.3C	125.98	24.6767	80.3533
BraA02g039240.3C	190.75	24.9	79.14
BraA08g022650.3C	253.297	13.1933	79.1233
BraA02g015450.3C	144.193	24.8067	78.7133
BraA08g017210.3C	104.217	31.5133	78.5767
BraA07g023440.3C	125.193	18.52	78.4667
BraA03g023230.3C	165.133	59.9133	78.24
BraA09g059600.3C	165.42	56.5567	77.48
BraA04g024020.3C	99.18	29.7767	77.15
BraA03g007440.3C	83.2233	23.9633	76.66
BraA07g038660.3C	100.653	34.99	76.3533
BraA08g034900.3C	104.76	36.4067	73.8233
BraA06g043580.3C	125.553	35.5167	73.26
BraA03g028320.3C	179.41	21.46	72.3933
BraA01g001360.3C	193.383	52.68	72.3867
BraA01g007870.3C	106.29	28.0133	71.9267
BraA07g030360.3C	151.313	70.4867	71.6533
BraA05g042130.3C	90.5867	33.4367	70.0033
BraA06g006990.3C	97.44	29.5067	69.5833
BraA01g039790.3C	118.213	13.3467	69.13
BraA10g020320.3C	107.347	23.2533	68.82
BraA01g033350.3C	97.2367	29.4333	68.42
BraA08g012830.3C	120.5	27.5767	68.3267
BraA04g017480.3C	133.367	21.6533	67.6067
BraA10g031290.3C	147.66	13.6633	67.0033
BraA01g005710.3C	100.89	14.4067	66.8867
BraA05g012280.3C	71.1767	25.9967	66.3933
BraA05g026470.3C	122.79	11.7967	66.19
BraA04g030340.3C	116.173	25.94	65.73
BraA09g027850.3C	90.6333	32.66	65.55
BraA08g011840.3C	123.403	30.32	65.4633
BraA06g015170.3C	90.2833	29.74	65.43
BraA06g003170.3C	88.6133	11.87	64.9533
BraA01g039800.3C	104.73	2.90333	64.93
BraA05g001160.3C	90.6833	26.0433	63.7833
BraA10g030990.3C	115.007	18.94	63.54
BraA02g043990.3C	88.7	24.79	63.45
BraA10g031140.3C	80.0867	16.87	63.3367
BraA09g023100.3C	73.44	13.1267	63.2767
BraA08g035230.3C	110.557	14.5433	63.1467
BraA05g035810.3C	64.5533	28.73	63.1367
BraA01g014980.3C	84.9767	24.6	62.32
BraA01g012290.3C	79.6133	23.69	61.0533
BraA10g021990.3C	80.79	24.24	60.6533
BraA09g004240.3C	81.1333	26.52	60.4333
BraA07g027530.3C	92.6867	24.8733	59.1333
BraA04g020120.3C	94.5367	24.3533	58.6733
BraA08g012680.3C	116.42	27.4633	58.5533
BraA09g043240.3C	78.3767	22.4867	58.1467
BraA05g028190.3C	66.41	27.6633	58.08
BraA09g061260.3C	81.48	9.07333	58.0467
BraA09g035590.3C	91.7033	27.11	57.97
BraA01g013640.3C	62.5033	26.6433	57.58
BraA01g005720.3C	75.4067	22.5	57.1733
BraA06g005750.3C	193.897	53.6433	56.67
BraA01g007180.3C	65.24	21.9333	56.03
BraA05g039270.3C	99.2167	26.6333	55.7833
BraA03g006550.3C	61.8567	13.0633	55.2933
BraA10g016990.3C	85.4967	14.2633	54.7033
BraA06g003360.3C	67.9667	19.6367	54.6433
BraA05g035220.3C	77.1567	26.3267	54.5967
BraA07g040510.3C	88	22.9167	54.1967
BraA06g027650.3C	62.97	25.9933	53.0633
BraA02g009940.3C	75.7533	17.2067	52.6467
BraA03g005900.3C	82.68	13.51	52.42
BraA06g035430.3C	78.58	24.49	51.93
BraA01g032040.3C	62.5967	25.2167	51.9067
BraA10g016090.3C	74.3767	5.94	51.5233
BraA09g024890.3C	134.42	9.00667	50.4133
BraA09g024100.3C	82.0067	7.68	49.3133
BraA01g000910.3C	66.1367	17.3733	49.0333
BraA01g000920.3C	66.1367	17.3733	49.0333
BraA03g004110.3C	74.83	18.9233	48.92
BraA04g015930.3C	49.9633	21.59	47.8233
BraA09g006070.3C	69.9167	20.9	47.5167
BraA05g015300.3C	68.7233	17.0833	47.4567
BraA02g039460.3C	180.673	8.19	46.7167
BraA02g008800.3C	70.06	11.1733	46.6667
BraA07g022600.3C	63.36	23.2367	46.5567
BraA08g009480.3C	58.1667	22.7633	46.3933
BraA09g063840.3C	45.4767	12.7767	45.0567
BraA07g037900.3C	52.39	17.8333	45.0067
BraA09g027190.3C	89.6233	35.5067	44.4533
BraA10g012720.3C	65.2633	21.3267	43.9467
BraA06g003110.3C	46.2067	16.63	43.8533
BraA07g037400.3C	68.0433	20.7767	43.7967
BraA07g020690.3C	60.43	11.6567	43.5967
BraA05g035990.3C	48.8833	13.7167	43.1567
BraA02g014600.3C	60.5933	19.3033	43.07
BraA02g017690.3C	54.01	19.0967	42.97
BraA06g042570.3C	61.2	21.1767	42.45
BraA06g042510.3C	68.28	21.1033	42.3033
BraA02g004310.3C	72.8733	5.83667	42.2867
BraA09g015620.3C	263.407	3.94667	42.2733
BraA10g027520.3C	49.0567	12.2633	41.98
BraA08g019950.3C	49.04	10.74	41.8033
BraA08g035270.3C	63.7867	0.0133333	41.64
BraA05g032460.3C	61.4333	18.63	41.5133
BraA04g030330.3C	61.1667	11.9233	41.5033
BraA07g001580.3C	57.82	20.0067	41.2967
BraA07g032120.3C	54.3367	15.8867	41.11
BraA10g005670.3C	106.357	10.98	40.81
BraA02g007520.3C	69.71	3.61333	40.7967
BraA06g000630.3C	57.2367	18.0833	40.7533
BraA09g057090.3C	51.5733	19.6833	40.4067
BraA04g025790.3C	50.6367	10.5433	39.84
BraA05g014700.3C	42.82	7.45	39.7767
BraA01g007070.3C	49.06	0	39.1667
BraA02g008810.3C	55.9367	11.96	38.52
BraA09g025320.3C	69.2667	17.76	38.4233
BraA06g041980.3C	68.3967	11.7233	38.0967
BraA02g020290.3C	75.8667	0	37.9567
BraA03g042140.3C	76.1867	28.05	37.8233
BraA03g009990.3C	48.52	14.12	37.77
BraA10g021360.3C	56.6933	10.7667	37.39
BraA01g020020.3C	57.62	12.2967	36.9433
BraA07g039090.3C	41.1367	17.8133	36.9167
BraA03g026730.3C	106.713	19.13	36.7267
BraA01g003940.3C	41.1333	15.5933	36.5433
BraA06g001970.3C	44.2733	10.62	36.5233
BraA09g040610.3C	77.96	19.6433	36.2933
BraA03g034880.3C	42.99	10.8667	36.2633
BraA10g007000.3C	52.8533	15.8567	35.78
BraA03g039190.3C	62.4133	8.10333	35.74
BraA08g024450.3C	62.3533	3.34667	35.36
BraA05g001550.3C	42.9433	11.2567	35.3067
BraA09g000310.3C	52.0333	11.58	35.2767
BraA06g042040.3C	72.8733	18.6533	35.16
BraA09g063800.3C	42.28	12.29	34.9567
BraA09g063850.3C	46.0167	14.88	34.6967
BraA02g005080.3C	47.82	4.47667	34.3
BraA10g021620.3C	109.737	27.0667	33.54
BraA06g007980.3C	45.93	6.29	33.4867
BraA09g013360.3C	33.8267	13.97	33.21
BraA07g025610.3C	34.5533	10.82	33.1533
BraA01g008110.3C	45.2	14.0367	33.0967
BraA09g065640.3C	34.0367	13.7	32.9633
BraA02g039190.3C	63.4767	2.88667	32.96
BraA05g009180.3C	34.6233	14.39	32.92
BraA03g003600.3C	47.1667	13.95	32.8433
BraA02g036920.3C	48.2867	13.9267	32.83
BraA03g015180.3C	55.38	0.98	32.7233
BraA09g006020.3C	42.9633	16.1933	32.65
BraA09g048280.3C	34.27	15.0167	32.6233
BraA05g023910.3C	50.86	15.8933	32.41
BraA07g028130.3C	74.63	29.4767	32.3933
BraA04g025030.3C	61.3233	15.9967	32.2733
BraA04g015160.3C	40.3833	10.7933	32.1667
BraA01g007780.3C	52.0533	0.03	32.0633
BraA09g013800.3C	48.8367	11.41	32.06
BraA10g001830.3C	64.0533	14.7333	31.8333
BraA06g031050.3C	48.79	12.0067	31.5467
BraA07g035510.3C	45.6267	13.1633	31.5
BraA03g042270.3C	39.42	1.66667	31.3733
BraA06g035760.3C	97.7233	28.1967	31.3333
BraA02g017920.3C	62.43	6.60667	31.3033
BraA06g004830.3C	50.72	0.55	31.2167
BraA08g033140.3C	63.2367	3.36	31.16
BraA05g039450.3C	41.18	13.6333	30.9633
BraA03g034470.3C	65.9933	28.55	30.89
BraA03g006030.3C	38.14	15.11	30.7533
BraA06g036300.3C	78.9333	14.7367	30.4867
BraA10g014950.3C	37.7033	13.6333	30.16
BraA09g005840.3C	42.4567	10.98	29.9
BraA08g016260.3C	61.83	25.4733	29.8367
BraA05g036220.3C	59.7033	1.50667	29.7533
BraA05g000680.3C	37.2067	5.27	29.69
BraA03g025040.3C	83.0133	4.17	29.6
BraA04g030600.3C	41.37	6.64667	29.4433
BraA06g001260.3C	56.5867	11.17	29.1733
BraA04g026210.3C	48.2367	13.4533	29.1033
BraA02g042450.3C	39.07	14.2	28.6567
BraA08g035280.3C	34.9133	0	28.3967
BraA05g037290.3C	60.59	13.15	28.2767
BraA08g023220.3C	43.9833	10.1233	27.9667
BraA02g041780.3C	45.8033	10.7633	27.93
BraA07g028300.3C	70.4333	23.7133	27.8033
BraA09g004830.3C	35.0867	11.68	27.3333
BraA09g060090.3C	43.3067	4.53667	27.18
BraA04g010820.3C	45.0533	5.49	27.13
BraA03g047700.3C	37.2	8.50667	26.6933
BraA01g041820.3C	39.4067	7.22	26.3267
BraA03g008330.3C	34.22	12.0667	26.1133
BraA01g004520.3C	41.0533	9.21667	26.0967
BraA09g034160.3C	31.32	11.7033	25.8767
BraA10g031280.3C	47.8833	7.71333	25.7233
BraA02g017200.3C	37.2433	11.7167	25.5667
BraA06g035180.3C	40.4567	2.49333	25.53
BraA01g011210.3C	34.2	8.89	25.52
BraA09g052060.3C	53.43	14.76	25.4633
BraA03g049500.3C	26.2833	9.78333	25.29
BraA07g037120.3C	32.6433	12.0733	25.22
BraA07g027570.3C	43.4867	0.0533333	24.8933
BraA02g021320.3C	57.3667	0.0166667	24.83
BraA06g027440.3C	54.1333	19.2033	24.64
BraA08g035260.3C	42.5067	0	24.5967
BraA03g022420.3C	38.14	10.23	24.3833
BraA01g006490.3C	44.0067	0.0366667	24.19
BraA06g010100.3C	31.7933	10.4567	24.0967
BraA10g031270.3C	36.18	1.88	23.8267
BraA10g032480.3C	30.87	6.12333	23.8067
BraA03g045150.3C	30.68	9.88	23.7667
BraA03g043090.3C	32.38	2.87333	23.6967
BraA10g026870.3C	24.2467	10.6433	23.52
BraA05g026120.3C	35.9467	11.5367	23.42
BraA05g035720.3C	36.4067	7.45667	23.3933
BraA05g038060.3C	34.91	10.73	23.3233
BraA03g004310.3C	25.84	11.3767	23.2767
BraA10g022320.3C	63.1567	19.3867	22.99
BraA07g037810.3C	34.7833	7.76	22.7567
BraA02g008780.3C	71.74	6.03	22.5933
BraA01g004700.3C	34.3167	10.2067	22.5933
BraA03g015480.3C	36.17	5.67333	22.3867
BraA07g038650.3C	40.78	5.61333	22.1967
BraA07g034290.3C	48.4667	7.28667	21.87
BraA03g053670.3C	36.34	10.04	21.87
BraA10g002870.3C	64.02	10.7433	21.77
BraA06g010450.3C	33.5833	4.78	21.7667
BraA05g016300.3C	32.84	8.08333	21.7567
BraA01g010370.3C	38.6567	5.92	21.64
BraA10g018980.3C	35.15	6.88667	21.5767
BraA05g023720.3C	37.85	9.08333	21.3967
BraA03g020520.3C	35.4067	1.23667	21.3667
BraA05g038680.3C	34.9	10.6333	21.3167
BraA02g011300.3C	25.42	7.22	21.25
BraA01g034450.3C	23.2	9.70667	21.25
BraA03g034930.3C	28.18	10.6	21.2467
BraA09g002680.3C	35.8233	0	21.1567
BraA05g039460.3C	33.95	10.29	21.0767
BraA04g013280.3C	41.73	6.20667	20.87
BraA04g021360.3C	25.0133	10.3533	20.8133
BraA03g048220.3C	56.8333	14.8633	20.7733
BraA09g021970.3C	29.26	0.04	20.7267
BraA05g041050.3C	33.9233	8.36	20.6133
BraA09g022960.3C	36.07	10.1533	20.4867
BraA07g034350.3C	47.6733	3.54667	20.4767
BraA04g017460.3C	21.7633	9.58	20.3867
BraA07g029910.3C	30.8867	8.4	20.3167
BraA03g047970.3C	27.5533	7.2	20.25
BraA03g041310.3C	38.87	4.01667	20.2433
BraA02g012650.3C	48.3133	14.18	20.2333
BraA06g042670.3C	29.71	6.09333	19.89
BraA09g052310.3C	31.7033	9.49667	19.8767
BraA07g006150.3C	23.8567	0.0166667	19.8
BraA08g020340.3C	23.8267	8.62333	19.72
BraA01g008920.3C	28.5933	9.51333	19.64
BraA03g013400.3C	26.11	7.69	19.4833
BraA06g000030.3C	26.0067	9.36	19.44
BraA03g012690.3C	26.6733	0	19.3433
BraA07g031940.3C	20.57	5.60667	19.3433
BraA07g037920.3C	29.0733	8.59333	19.2567
BraA06g028340.3C	26.78	8.87667	19.17
BraA03g012830.3C	26.7033	8.28333	19.03
BraA06g030600.3C	22.3533	3.85333	19.0133
BraA05g038140.3C	21.0933	8.85333	19.0067
BraA08g019790.3C	26.84	7.29667	18.8533
BraA08g006200.3C	25.1667	8.12	18.8467
BraA03g010300.3C	26.3667	2.65333	18.78
BraA09g051580.3C	26.4233	4.39	18.68
BraA07g032920.3C	28.0667	9.2	18.66
BraA08g010190.3C	23.48	4.76333	18.5967
BraA02g011500.3C	28.1067	0.34	18.51
BraA10g013620.3C	19.2067	3.59	18.47
BraA02g040840.3C	24.0367	6.81	18.4267
BraA08g022850.3C	21.9667	0	18.3
BraA09g044630.3C	27.2	6.15667	18.1267
BraA04g018910.3C	35.33	3.45667	18.0933
BraA04g016520.3C	20.6067	0.246667	17.9
BraA07g012760.3C	26.83	6.86	17.9
BraA03g021520.3C	20.5567	8.52667	17.8033
BraA04g001670.3C	26.9167	1.40333	17.78
BraA02g044600.3C	22.0067	4.69	17.6533
BraA07g030440.3C	19.6733	6.73667	17.6033
BraA06g032230.3C	25.3633	6.27667	17.5633
BraA03g011210.3C	44.4233	0.193333	17.4833
BraA09g063080.3C	25.85	6.61333	17.4333
BraA01g041560.3C	21.71	8.53333	17.4067
BraA07g032180.3C	23.37	3.3	17.38
BraA10g031050.3C	29.9533	4.48667	17.3733
BraA08g028510.3C	19.86	5.09333	17.3567
BraA02g021280.3C	25.7467	0.0566667	17.1967
BraA08g032200.3C	33.0033	0	17.1
BraA01g040630.3C	24.13	8.01667	17.0033
BraA04g004730.3C	24.4933	5.98	16.8633
BraA01g007790.3C	27.1667	0.183333	16.85
BraA03g020480.3C	17.84	7.65	16.7833
BraA08g027560.3C	34.74	8.02333	16.7567
BraA02g013500.3C	26.8933	1.92667	16.64
BraA03g043230.3C	37.44	0	16.59
BraA09g035910.3C	35.9033	9.80667	16.5
BraA03g007800.3C	20.8133	6.27333	16.4233
BraA10g003160.3C	21.77	5.22	16.4
BraA03g036850.3C	18.91	5.20667	16.2533
BraA09g046980.3C	26.3333	0.126667	16.2167
BraA06g028090.3C	19.4033	6.74667	16.1533
BraA03g010310.3C	28.99	3.49667	16.0967
BraA09g057250.3C	27.9667	4.47333	16.0933
BraA01g039780.3C	33.7767	4.08667	16.0367
BraA01g011890.3C	21.4867	7.30667	16.0067
BraA01g013540.3C	22.0267	3.50333	15.9133
BraA06g033020.3C	20.0567	7.42333	15.9033
BraA09g020280.3C	20.3	0	15.89
BraA10g006100.3C	23.25	5.20667	15.88
BraA07g041840.3C	17.49	3.25	15.8733
BraA03g013210.3C	21.7267	3.14667	15.86
BraA10g018940.3C	16.39	7.05333	15.8133
BraA06g019720.3C	22.3033	6.26667	15.7433
BraA10g016210.3C	26.37	4.92667	15.71
BraA10g026780.3C	25.9667	6.45667	15.4733
BraA10g031670.3C	26.0767	3.12	15.46
BraA06g003230.3C	21.27	5.33333	15.3933
BraA03g044930.3C	24.47	0.99	15.3767
BraA02g021330.3C	19.6033	6.05333	15.3267
BraA10g027210.3C	20.03	0.06	15.3033
BraA04g010960.3C	20.1867	5.89333	15.2433
BraA03g021530.3C	20.87	2.85333	15.23
BraA08g003010.3C	22.89	7.25667	15.0733
BraA03g006580.3C	23.8267	6.54667	14.8667
BraA09g060750.3C	22.63	5.18333	14.8033
BraA03g011150.3C	27.0967	2.12	14.7967
BraA10g027280.3C	29.2033	5.84333	14.7233
BraA05g033880.3C	35.2367	13.02	14.63
BraA02g005150.3C	22.7667	5.01333	14.61
BraA05g003150.3C	23.14	6.43333	14.5667
BraA09g024590.3C	19.39	2.21667	14.5333
BraA10g031090.3C	24.69	6.1	14.5167
BraA06g032440.3C	32.8567	0	14.4133
BraA09g004880.3C	19.6767	6.15667	14.3067
BraA04g015760.3C	22.1767	6.25333	14.2933
BraA07g004340.3C	17.0367	6.85	14.2333
BraA03g011110.3C	22.15	4.62333	14.1533
BraA09g011370.3C	15.16	5.54667	14.14
BraA02g042120.3C	28.5233	2.09667	14.1267
BraA01g007140.3C	18.2133	6.93333	14.1133
BraA05g015180.3C	16.3867	3.26	13.9567
BraA06g003430.3C	19.8233	0.933333	13.9333
BraA05g036840.3C	20.3467	5.16333	13.8767
BraA06g032190.3C	21.7167	4.96667	13.8733
BraA02g009560.3C	17.87	6.88	13.87
BraA07g040490.3C	33.35	0	13.8
BraA09g022260.3C	14.1733	6.51667	13.6733
BraA01g009040.3C	20.1333	4.75	13.6133
BraA06g036380.3C	16.03	6.17333	13.5333
BraA02g014440.3C	20.7367	5.29333	13.5133
BraA03g008180.3C	20.08	3.98667	13.4933
BraA03g047130.3C	23.6667	6.57667	13.48
BraA03g010100.3C	24.4267	2.97667	13.47
BraA03g043570.3C	25.64	2.33333	13.4467
BraA05g020280.3C	19.3367	5.72667	13.3833
BraA09g029760.3C	16.1533	4.78	13.3
BraA01g020000.3C	20.4267	6.61667	13.2467
BraA07g025740.3C	30.6267	8.05333	13.2267
BraA05g035090.3C	18.3033	4.41333	13.18
BraA03g046160.3C	21.4	1.47667	13.16
BraA01g001920.3C	18.5667	4.42	13.1333
BraA01g006900.3C	14.2633	5.39667	13.13
BraA03g014010.3C	16.0367	5.31	13.1267
BraA08g023010.3C	18.9967	0.06	13.0467
BraA01g007810.3C	17.9467	5.48	13.03
BraA09g003840.3C	18.23	3.92667	13.0267
BraA05g038170.3C	30.8533	4.73667	13
BraA10g016170.3C	21.9667	0.14	12.9467
BraA06g028570.3C	31.5233	10.1067	12.9167
BraA02g001880.3C	16.84	6.05333	12.81
BraA09g048600.3C	20.3767	5.70333	12.7967
BraA02g024070.3C	13.5333	4.92667	12.73
BraA10g009280.3C	19.7133	2.79	12.7033
BraA02g043760.3C	18.3833	6.10333	12.6167
BraA09g053810.3C	16.1733	5.18	12.58
BraA06g035240.3C	18.6733	5.19667	12.5433
BraA03g005190.3C	14.98	2.04	12.4967
BraA03g060000.3C	29.9667	7.57667	12.4867
BraA06g029590.3C	32.6167	9.19333	12.38
BraA03g050450.3C	16.5467	5.66667	12.3633
BraA06g003290.3C	17.4767	4.78333	12.3433
BraA08g012320.3C	17.65	3.72	12.3367
BraA05g016550.3C	18.3467	4.62667	12.3133
BraA08g023800.3C	13.17	0.05	12.3067
BraA03g009910.3C	38.0267	9.32333	12.2433
BraA06g027600.3C	15.3167	4.64333	12.2
BraA08g035250.3C	18.48	2.47333	12.15
BraA02g010240.3C	24.5233	6.07667	12.11
BraA08g014920.3C	29.4467	7.63333	12.0967
BraA05g016350.3C	16.1833	2.56333	12.01
BraA08g011560.3C	19.43	5.80333	11.99
BraA01g007890.3C	20.6733	1.46667	11.98
BraA03g018770.3C	15.6733	0.0466667	11.9133
BraA03g041290.3C	18.8933	0	11.91
BraA02g007380.3C	19.3567	5.10333	11.9
BraA07g001260.3C	26.0667	11.4167	11.88
BraA03g006320.3C	17.6267	5.61	11.7267
BraA01g028180.3C	12.3033	5.46667	11.6633
BraA09g017760.3C	21.4233	0.113333	11.5767
BraA05g033960.3C	13.9567	4.15667	11.51
BraA03g022190.3C	19.16	5.20333	11.38
BraA02g027080.3C	20.3133	1.97	11.3267
BraA10g020440.3C	14.2	5.61333	11.32
BraA02g045800.3C	16.92	4.75	11.2733
BraA06g029570.3C	25.4233	2.6	11.25
BraA05g039160.3C	21.77	4.19	11.2133
BraA06g036100.3C	34.7167	9.46333	11.2033
BraA03g022760.3C	12.5967	0.14	11.1267
BraA07g006210.3C	18.4067	0.0133333	11.1033
BraA10g022180.3C	14.7867	5.47333	11.0667
BraA05g001680.3C	12.07	2.91667	10.9767
BraA05g028400.3C	15.1367	3.60333	10.9667
BraA03g038200.3C	19.2167	5.27	10.96
BraA03g055510.3C	46.2167	9.61	10.9267
BraA01g036660.3C	19.1533	3.27667	10.83
BraA07g008160.3C	15.6333	4.32	10.82
BraA07g009310.3C	13.8633	0.0366667	10.8133
BraA06g033030.3C	13.9567	2.18333	10.7933
BraA07g015560.3C	21.11	2.09	10.6567
BraA06g033800.3C	13.0867	5.12667	10.6467
BraA03g021050.3C	13.5	5.1	10.63
BraA09g012230.3C	14.3833	3.41333	10.6267
BraA03g009490.3C	12.6767	5.19667	10.6167
BraA10g002300.3C	13.56	3.03	10.56
BraA05g008930.3C	22.42	1.93	10.54
BraA06g003120.3C	17.0667	0.48	10.4833
BraA05g035080.3C	17.9233	3.23333	10.4733
BraA05g024530.3C	17.3233	3.57667	10.4367
BraA09g035670.3C	17.21	2.14667	10.4267
BraA04g023900.3C	14.3833	1.59	10.4133
BraA10g032070.3C	14.3033	2.50667	10.36
BraA03g005030.3C	15.2867	3.45	10.34
BraA06g027100.3C	11.8367	4.05667	10.3333
BraA06g043090.3C	11.9433	2.57	10.3233
BraA03g015580.3C	21.1267	0.876667	10.3133
BraA04g002160.3C	17.0233	3.65667	10.3133
BraA10g015680.3C	11.2933	4.24	10.2867
BraA07g038920.3C	11.73	4.63	10.2867
BraA08g028050.3C	12.0467	3.07667	10.2767
BraA03g008140.3C	15.05	1.87667	10.2433
BraA09g063810.3C	19.76	0	10.21
BraA04g021390.3C	12.5533	3.57333	10.2067
BraA05g018440.3C	10.65	5.00667	10.2067
BraA09g043250.3C	13.5633	1.68333	10.1433
BraA09g001350.3C	13.58	3.11667	9.97333
BraA10g002940.3C	15.28	2.65667	9.95
BraA06g035790.3C	15.1367	4.01333	9.86667
BraA06g010510.3C	14.8933	0.683333	9.79
BraA02g024090.3C	14.2333	4.3	9.79
BraA03g038820.3C	11.33	4.86333	9.75
BraA10g022360.3C	12.94	4.32667	9.72
BraA03g024260.3C	15.14	1.80667	9.69
BraA06g016300.3C	14.62	0.156667	9.62333
BraA06g027090.3C	13.8267	1.94667	9.62333
BraA09g063470.3C	11.6533	1.51	9.5
BraA05g020320.3C	13.2333	1.40667	9.48667
BraA05g008940.3C	20.6533	2.09	9.45
BraA06g035390.3C	15.54	1.17	9.41333
BraA03g008220.3C	14.3633	4.26667	9.33
BraA05g002440.3C	15.3133	3.00667	9.30667
BraA02g024080.3C	15.8367	0.856667	9.21
BraA03g038570.3C	15.1133	2.50333	9.18667
BraA01g043490.3C	17.1867	4.18	9.17667
BraA03g007900.3C	18.2933	1.1	9.17
BraA02g037520.3C	12.1833	0	9.10333
BraA10g016160.3C	11.5967	2.33667	9.02667
BraA01g018560.3C	20.85	1.09333	9.02333
BraA08g021010.3C	11.0767	4.34333	8.99333
BraA09g010180.3C	12.28	2.68667	8.97333
BraA09g006940.3C	25.82	8.85667	8.96
BraA07g008890.3C	13.1467	2.68333	8.91333
BraA08g023120.3C	11.1633	3.48	8.9
BraA03g004370.3C	13.9367	4.38667	8.88
BraA10g026230.3C	10.1367	3.81	8.83667
BraA01g040960.3C	12.3833	1.19667	8.81
BraA07g017610.3C	11.4867	3.82	8.77667
BraA06g001550.3C	15.2733	4.27	8.73667
BraA04g002390.3C	12.6167	2.19667	8.73
BraA07g006630.3C	15.4167	0	8.71667
BraA09g047740.3C	11.3233	1.59333	8.68333
BraA07g004150.3C	10.9967	4.21333	8.65
BraA03g032620.3C	11.9467	3.98333	8.64667
BraA03g004670.3C	11.2867	4.16667	8.58333
BraA02g009850.3C	16.03	1.68	8.58
BraA05g038210.3C	12.9833	2.91333	8.57667
BraA10g002270.3C	16.19	1.59	8.57
BraA05g009050.3C	11.3367	2.20667	8.56667
BraA09g002420.3C	14.55	0.61	8.56667
BraA08g012840.3C	14.99	3.28333	8.52667
BraA07g004500.3C	11.1867	3.95333	8.46667
BraA10g016230.3C	12.2233	2.99	8.45
BraA09g060230.3C	13.4533	3.07	8.4
BraA07g030350.3C	16.3667	2.57667	8.36
BraA03g007630.3C	12.34	2.06333	8.34333
BraA09g001320.3C	17.3833	1.46667	8.29667
BraA08g004690.3C	11.4533	3.64667	8.25
BraA06g029980.3C	23.9733	0	8.24667
BraA08g011570.3C	16.5967	0	8.24333
BraA09g044760.3C	9.26333	4.07667	8.16667
BraA06g009440.3C	18.4333	4.49	8.15667
BraA01g031840.3C	16.7833	7.37333	8.10333
BraA03g005700.3C	17.17	5.49667	8.06333
BraA03g030780.3C	17.8567	0.16	8.06
BraA04g014940.3C	15.2367	0.56	8.04667
BraA02g036650.3C	20.92	7.96667	8.02333
BraA06g032960.3C	13.9533	2.88	7.91
BraA09g064120.3C	8.4	3.50667	7.79667
BraA01g013400.3C	8.02667	3.51667	7.79
BraA03g029180.3C	51.62	7.23667	7.78667
BraA05g014020.3C	14.2	1.88667	7.76
BraA03g034320.3C	11.8133	3.18	7.75667
BraA03g016110.3C	12.89	2.67667	7.60333
BraA07g037950.3C	8.77667	3.18333	7.59333
BraA04g025900.3C	10.9133	1.68333	7.58333
BraA06g038890.3C	15.4967	5.23667	7.57333
BraA06g013290.3C	9.38333	2.78	7.56
BraA06g038040.3C	12.3333	3.69667	7.54333
BraA08g013180.3C	8.53	1.44333	7.53667
BraA02g027060.3C	9.44667	3.58333	7.51333
BraA03g014680.3C	11.5067	1.58333	7.51
BraA01g010350.3C	9.95333	2.60667	7.49667
BraA03g028170.3C	11.1033	0.36	7.34333
BraA05g038510.3C	11.4767	2.21333	7.33667
BraA03g004400.3C	13.7667	0.293333	7.33333
BraA02g005160.3C	9.49333	2.98667	7.29
BraA07g037000.3C	9.50333	2.47	7.26333
BraA08g024600.3C	15.4967	5.83333	7.23667
BraA09g006210.3C	8.90667	0	7.15667
BraA08g014410.3C	11.6533	3.30667	7.11333
BraA03g008690.3C	17.36	0	7.10333
BraA03g005040.3C	10.9267	2.18	7.1
BraA08g035500.3C	8.76	0.973333	7.08333
BraA07g003210.3C	16.22	2.64667	7.07
BraA03g041300.3C	8.35	0	7.04667
BraA07g011890.3C	8.43333	2.91333	7.04
BraA09g053420.3C	14.7567	4.64333	7.00333
BraA10g029550.3C	8.16667	2.21	6.95
BraA09g025170.3C	13.4267	0.513333	6.93667
BraA02g020380.3C	12.1967	0.0533333	6.92333
BraA02g041680.3C	9	2.03	6.91667
BraA05g038070.3C	10.6933	2.79667	6.90667
BraA05g017700.3C	8.55	0.74	6.88667
BraA10g026480.3C	11.37	1.62667	6.88333
BraA01g007110.3C	11.8033	0	6.87667
BraA06g036860.3C	7.62	0.416667	6.87333
BraA10g020470.3C	9.01333	3.11	6.86
BraA03g031720.3C	8.05333	1.89667	6.81
BraA01g041760.3C	10.5533	0.23	6.8
BraA01g005640.3C	9.65333	1.19	6.78
BraA03g010380.3C	7.13	2.46667	6.76667
BraA04g024190.3C	20.2567	0	6.76
BraA03g003560.3C	10.8633	1.59667	6.74
BraA09g041230.3C	15.3633	1.22333	6.66
BraA01g008870.3C	8.49	3.18667	6.64667
BraA05g039540.3C	9.48	2.83	6.63333
BraA09g000490.3C	9.68	2.25667	6.58333
BraA05g038800.3C	11.8867	0.876667	6.55667
BraA01g005390.3C	15.3433	0.94	6.53667
BraA09g005550.3C	7.93333	2.87	6.52
BraA10g001270.3C	57.4367	0.683333	6.51
BraA03g008970.3C	7.60333	2.97	6.48333
BraA05g018420.3C	7.26667	3.13	6.47333
BraA08g019060.3C	6.57	3.17	6.45333
BraA09g005800.3C	11.5967	2.71333	6.45
BraA10g029310.3C	9.24667	0	6.43333
BraA04g002140.3C	6.66667	0.0866667	6.40667
BraA07g020250.3C	12.52	0.366667	6.32333
BraA03g028180.3C	10.4167	0.116667	6.32
BraA06g002980.3C	9.71667	1.67667	6.30333
BraA02g013610.3C	8.48	2.83	6.3
BraA04g021450.3C	13.02	0	6.25667
BraA07g017320.3C	7.77	2.77	6.23667
BraA05g034640.3C	10.0667	1.59333	6.21667
BraA09g056560.3C	9.71667	0	6.20667
BraA06g031850.3C	13.5167	0.38	6.19667
BraA03g028220.3C	8.75	0.0166667	6.18333
BraA09g005880.3C	7.66667	0.986667	6.16667
BraA02g043100.3C	6.74333	2.72	6.16
BraA07g032900.3C	9.40667	0.75	6.12667
BraA05g041520.3C	12.34	4.23667	6.12333
BraA10g006270.3C	9.87	2.48667	6.11333
BraA04g025940.3C	6.17667	2.01667	6.1
BraA02g032970.3C	10.1333	0	6.03333
BraA04g025020.3C	7.21	2.51333	6.02
BraA05g001810.3C	10.9133	0	5.99
BraA06g016520.3C	7.12667	2.12667	5.88
BraA04g029900.3C	13.73	1.65333	5.82
BraA09g004740.3C	11.5833	0.193333	5.81333
BraA07g022170.3C	6.74667	1.94667	5.80667
BraA01g016810.3C	8.86333	2.67667	5.79333
BraA09g002540.3C	7.62	2.59	5.78
BraA08g030540.3C	8.46667	2.33	5.77667
BraA09g040470.3C	8.5	2.09667	5.77333
BraA09g061290.3C	7.48333	0.693333	5.76667
BraA09g065740.3C	18.99	0.306667	5.73667
BraA02g026120.3C	16.11	1.75667	5.71333
BraA07g019890.3C	7.40667	1.61	5.67333
BraA07g031280.3C	8.56667	2.57	5.65667
BraA03g024210.3C	15.7833	0.0166667	5.62333
BraA05g036470.3C	8.78667	2.25667	5.62
BraA07g012290.3C	17.3933	1.49667	5.6
BraA05g013250.3C	19.0333	1.94333	5.6
BraA04g032140.3C	7.24	1.78667	5.55
BraA02g016440.3C	9.06333	1.13	5.54333
BraA04g003220.3C	5.65333	2.75333	5.53333
BraA09g041740.3C	8.54333	1.81333	5.52333
BraA09g034690.3C	10.0467	1.55333	5.51333
BraA06g001710.3C	8.98667	2.05	5.50333
BraA10g018550.3C	11.57	3.86	5.48333
BraA02g037730.3C	7.38667	2.44667	5.48
BraA08g034940.3C	11.5667	5.34333	5.42
BraA06g030680.3C	7.8	2.37667	5.41333
BraA05g036990.3C	6.20333	1.25667	5.37333
BraA05g037340.3C	11.6533	3.38	5.36667
BraA10g032300.3C	11.0967	0.89	5.36333
BraA03g009500.3C	8.96667	0.266667	5.36333
BraA01g005730.3C	9.03	2.40667	5.35333
BraA01g034850.3C	8.59	2.30333	5.35333
BraA02g008730.3C	10.6	0.0766667	5.31
BraA08g015080.3C	9.9	0.0133333	5.28333
BraA06g008290.3C	5.5	2.57667	5.28333
BraA06g043450.3C	11.39	4.75	5.27667
BraA08g022620.3C	6.88333	0.423333	5.26333
BraA03g036590.3C	6.48333	0.66	5.24333
BraA02g021570.3C	6.99667	2.36	5.23333
BraA08g035340.3C	6.01667	1.74333	5.22667
BraA08g016290.3C	7.27	1.03	5.2
BraA06g010500.3C	9.63	0	5.19333
BraA02g010660.3C	8.59667	0.386667	5.18
BraA10g026440.3C	9.78667	0.993333	5.14
BraA01g007170.3C	5.21667	0.466667	5.11
BraA07g011370.3C	6.00667	1.95667	5.1
BraA09g014520.3C	9.47	1.83	5.07667
BraA05g018080.3C	6.17667	2.18333	5.07
BraA06g035460.3C	5.63667	0.916667	5.06667
BraA08g023460.3C	5.62667	2.22667	5.05667
BraA07g021820.3C	7.25333	1.26	5.00667
BraA06g033100.3C	8.09667	0	4.99
BraA04g017330.3C	26.93	1.36667	4.99
BraA03g063670.3C	10.7933	4.57	4.98333
BraA06g033290.3C	6.32333	2.03333	4.96667
BraA01g011260.3C	5.91667	2.01333	4.95333
BraA02g017500.3C	5.24333	2.29	4.93667
BraA09g006120.3C	5.94333	2.17	4.93
BraA08g011590.3C	8.32	1.11	4.91
BraA01g039880.3C	9.51667	0.903333	4.9
BraA10g031250.3C	7.45667	1.76667	4.89667
BraA04g017290.3C	5.81667	0	4.88333
BraA01g007850.3C	8.64667	1.46	4.88
BraA05g025530.3C	8.69667	0.356667	4.86
BraA02g010940.3C	5.17	2.01333	4.86
BraA04g001430.3C	10.5967	4.59333	4.82
BraA03g005960.3C	6.66	0.766667	4.81333
BraA04g028520.3C	7.02333	1.65	4.8
BraA09g051890.3C	9.96	2.85	4.8
BraA02g021910.3C	8.64667	0.6	4.73333
BraA08g024200.3C	8.07333	1.65667	4.71333
BraA09g056270.3C	8.04667	2.12333	4.7
BraA09g011700.3C	9.19333	0.0866667	4.69333
BraA02g030180.3C	6.63	0	4.67667
BraA09g013830.3C	5.19667	0.566667	4.67667
BraA03g013730.3C	9.36667	4.58333	4.66333
BraA08g012450.3C	5.19	0.03	4.64667
BraA05g030800.3C	6.22333	0	4.62333
BraA03g007430.3C	7.89333	0	4.62
BraA03g008200.3C	8.16667	0.42	4.58333
BraA10g002880.3C	19.9333	3.23	4.58
BraA06g035650.3C	6.59667	2.19667	4.55
BraA03g015020.3C	8.33	0	4.54667
BraA06g001670.3C	6.47333	1.47667	4.54
BraA10g021760.3C	7.25333	1.52333	4.53333
BraA03g040860.3C	11.9833	0.766667	4.49667
BraA09g051950.3C	5.98	0.876667	4.44667
BraA03g005420.3C	5.24333	2.03	4.42
BraA03g010320.3C	16.44	0.113333	4.41667
BraA02g007990.3C	7.95333	1.22667	4.37
BraA02g007070.3C	6.19667	1.58667	4.35667
BraA06g036470.3C	6.21667	0.64	4.35
BraA03g050150.3C	9.77	2.75333	4.32333
BraA07g006690.3C	7.37333	0	4.28667
BraA03g039980.3C	8.85	0	4.24667
BraA03g036320.3C	7.00667	1.11	4.23
BraA05g015830.3C	10.9567	1.82333	4.22667
BraA03g013510.3C	6.57667	0	4.19667
BraA07g039820.3C	8.43667	0	4.19
BraA03g000110.3C	4.48667	0.523333	4.13
BraA01g031700.3C	8.82	0	4.13
BraA04g014730.3C	4.38333	0.98	4.13
BraA01g010260.3C	6.14333	1.30333	4.11
BraA07g035660.3C	12.26	0.536667	4.09
BraA02g004300.3C	7.04	1.11667	4.09
BraA06g043200.3C	5.07667	1.18667	4.07333
BraA03g045760.3C	16.5533	2.05333	4.07
BraA01g021250.3C	9.08333	1.52667	4.06667
BraA02g011550.3C	10.35	1.79333	4.05667
BraA03g047440.3C	4.37333	1.69333	4.04333
BraA07g009290.3C	8.79333	2.73	4.02667
BraA04g016630.3C	5.46333	1.70333	4.01667
BraA03g057860.3C	6.42333	0.83	4.00667
BraA07g030200.3C	6.51667	0.58	3.99667
BraA09g004930.3C	5.5	1.65	3.99
BraAnng004400.3C	5.82333	0.0266667	3.98333
BraA10g022520.3C	4.95	1.04667	3.97667
BraA03g057700.3C	10.87	0	3.95333
BraA09g057450.3C	4.05667	1.94667	3.93667
BraA02g021100.3C	9.44	1.3	3.93
BraA08g027590.3C	5.79333	0.116667	3.92
BraA04g025880.3C	5.58333	0	3.91667
BraA04g015340.3C	4.85333	1.80667	3.91
BraA06g009700.3C	5.14333	1.26667	3.84667
BraA10g010530.3C	4.30667	1.7	3.84333
BraA05g018540.3C	9.71333	0	3.80667
BraA10g000340.3C	19.55	3.28667	3.8
BraA06g036850.3C	5.00667	0.0966667	3.76333
BraA03g016630.3C	7.87667	0.663333	3.75667
BraA01g008700.3C	6.63667	0.343333	3.74
BraA09g046660.3C	5.00333	0.116667	3.73667
BraA08g022160.3C	11.9267	0	3.7
BraA03g008570.3C	6.63667	1.4	3.69333
BraA10g026900.3C	6.53667	1.47667	3.68667
BraA07g005830.3C	7.28333	0	3.68333
BraA10g007880.3C	34.6367	1.75667	3.67
BraAnng005520.3C	11.19	1.96333	3.66333
BraA08g027840.3C	3.72667	0.866667	3.65
BraA05g037260.3C	5.04	0.506667	3.64
BraA10g009230.3C	4.51333	1.36333	3.63
BraA02g032090.3C	7.54667	0.0566667	3.61667
BraA08g018460.3C	13.8033	2.68667	3.59
BraA05g038050.3C	6.91333	0.416667	3.57
BraA05g003620.3C	3.95333	1.76667	3.54667
BraA03g027770.3C	4.25667	0	3.54
BraA06g006670.3C	3.66	1.48333	3.52667
BraA01g040740.3C	5.02	1.62333	3.49
BraA10g032240.3C	3.50667	1.55	3.45
BraA05g000670.3C	13.1233	2.03	3.42333
BraA03g008920.3C	5.21667	0	3.41667
BraA04g013620.3C	4.97667	0.793333	3.41667
BraA02g023210.3C	5.84667	0.17	3.41667
BraA04g001030.3C	5.28	0	3.41333
BraA01g001180.3C	6.72667	1.47	3.40667
BraA07g033090.3C	4.69333	1.38333	3.39667
BraA06g031410.3C	4.34333	1.30333	3.38667
BraA09g031780.3C	6.12	0.0366667	3.37333
BraA03g005540.3C	15.3167	2.31667	3.37333
BraA05g036750.3C	4.14667	0.48	3.36333
BraA06g011070.3C	3.89	0.68	3.36
BraA05g003640.3C	7.52333	0	3.31667
BraA03g009870.3C	6.85667	0.03	3.29667
BraA08g024310.3C	4.14667	0.416667	3.29333
BraA05g020140.3C	5.31667	0.733333	3.29
BraA07g039370.3C	6.18	0.593333	3.27333
BraA10g026470.3C	5.95	0.563333	3.25333
BraA03g007740.3C	4.93667	0.0566667	3.21
BraA01g020460.3C	3.42	0.05	3.21
BraA10g031130.3C	6.86	0.86	3.20333
BraA07g009840.3C	4.79	0.756667	3.20333
BraA02g027050.3C	5.56	0.923333	3.20333
BraA06g029630.3C	5.26667	1.57667	3.19333
BraA09g040490.3C	3.86333	1.06333	3.18667
BraA06g003550.3C	4.75	0.91	3.18
BraA02g010540.3C	6.04	0.0866667	3.13
BraA09g021820.3C	3.67667	0	3.12667
BraA03g027760.3C	5.14	0	3.11333
BraA04g012020.3C	8.45	0.533333	3.11333
BraA06g044310.3C	6.45667	0	3.09
BraA02g008290.3C	3.44333	0.863333	3.08
BraA02g014890.3C	3.96	0.0766667	3.06
BraA05g013650.3C	4.59667	0.546667	3.05667
BraA02g009840.3C	12.0233	0.273333	3.05333
BraA04g002410.3C	4.71333	0.476667	3.03667
BraA02g021250.3C	6.05667	0.6	3.03333
BraA03g055320.3C	3.63667	1.25	3.02667
BraA08g029740.3C	3.27667	0.56	3.02667
BraA10g031790.3C	5.59667	0.366667	3.01333
BraA02g038030.3C	3.52333	0.683333	2.99333
BraA01g004850.3C	4.45	0	2.94667
BraA03g040500.3C	4.11667	1.34667	2.94
BraA10g021220.3C	3.99	0.89	2.90667
BraA04g001400.3C	3.26	0	2.9
BraA10g019670.3C	3.37667	0.0266667	2.89667
BraA01g003730.3C	4.00667	0.426667	2.89333
BraA03g015000.3C	6.79	0	2.85667
BraA01g007530.3C	12.1333	0.23	2.82
BraA03g004100.3C	3.07333	0.556667	2.8
BraA08g018780.3C	3.08667	0.163333	2.78333
BraA03g020430.3C	2.83333	0.583333	2.76667
BraA06g035080.3C	4.93	0	2.76
BraA09g020290.3C	5.15333	0	2.76
BraA09g006060.3C	4.04	0.96	2.75667
BraA09g058620.3C	12.3867	1.94	2.75667
BraA09g010930.3C	5.68333	0	2.75333
BraA01g002080.3C	4.76	0	2.75
BraA09g060720.3C	5.18	0.246667	2.74
BraA06g008300.3C	3.03	0.59	2.73333
BraA07g015430.3C	7.41	0.0833333	2.71333
BraA02g007320.3C	3.89	1.03667	2.67333
BraA05g005300.3C	6.40667	0.716667	2.65333
BraA05g032720.3C	3.44	0.93	2.64667
BraA10g012220.3C	3.43333	0.633333	2.63333
BraA06g005870.3C	3.65	1.19667	2.61667
BraA03g012210.3C	3.82333	0.763333	2.58333
BraA06g044320.3C	3.72	0	2.55667
BraA07g031450.3C	3.56	0.673333	2.52333
BraA03g022180.3C	3.84	0.506667	2.49
BraA01g022120.3C	6.76333	2.15333	2.44667
BraA06g042700.3C	3.11333	1.21	2.43667
BraA07g015760.3C	3.50333	0.0533333	2.42
BraA04g020720.3C	3.00667	0.633333	2.42
BraA06g012380.3C	2.66	0.723333	2.41333
BraA10g015210.3C	3.49333	0	2.41
BraA07g021950.3C	5.51	0.693333	2.4
BraA03g020880.3C	6.02333	1.50333	2.39333
BraA01g032180.3C	5.46	0.36	2.38333
BraA01g013600.3C	3.15	1.14667	2.38
BraA10g009940.3C	3.53667	0.36	2.37667
BraA08g025830.3C	2.79667	0.963333	2.36333
BraA08g005660.3C	4.72	0	2.35667
BraA10g029280.3C	4.45667	0.146667	2.32667
BraA10g027510.3C	2.64	0	2.31667
BraA02g026980.3C	3.79667	0.64	2.30667
BraA08g018370.3C	2.41333	0	2.27667
BraA02g007060.3C	2.93	0.3	2.26667
BraA06g039030.3C	5.46667	0	2.21667
BraA07g040940.3C	2.48333	0.57	2.21
BraA09g004130.3C	4.29333	0.656667	2.21
BraA07g043000.3C	3.06333	0.446667	2.19667
BraA07g026180.3C	4.87667	0.33	2.19333
BraA09g066480.3C	7.27667	1.57333	2.18667
BraA09g028910.3C	4.00333	0	2.18333
BraA04g002290.3C	2.58	0.72	2.18
BraA05g031260.3C	4.06667	0.176667	2.17333
BraA07g026910.3C	3.52	0.42	2.17
BraA03g011030.3C	2.63667	0.653333	2.16667
BraA07g042250.3C	2.73333	0.19	2.12
BraA03g008990.3C	6.26333	0	2.10667
BraA02g021360.3C	2.64667	0	2.10667
BraA08g010250.3C	3.32333	0	2.10333
BraA07g029160.3C	8.42	2.06	2.09667
BraA03g012730.3C	2.97333	0	2.09
BraA01g004970.3C	4.21333	0.186667	2.08667
BraA05g016500.3C	3.12	0.07	2.08
BraA06g024280.3C	2.86333	0.683333	2.08
BraA05g038520.3C	2.83	0.04	2.07333
BraA02g024040.3C	2.88667	0.586667	2.06333
BraA09g011410.3C	3.07667	0.76	2.04667
BraA03g008110.3C	6.68667	0.193333	2.04333
BraA02g044050.3C	2.85667	0.0533333	2.04
BraA02g040370.3C	4.31	0.266667	2.03
BraA06g023670.3C	6.38	0	2.01667
BraA02g040380.3C	2.57667	0.616667	2.00333
BraA07g036640.3C	2.66333	0	1.99667
BraA01g011830.3C	2.28	0.853333	1.98667
BraA03g039200.3C	6.57	0.74	1.94
BraA02g017260.3C	2.38333	0.396667	1.91667
BraA02g044170.3C	2.27333	0.423333	1.91333
BraA01g041690.3C	2.47333	0.516667	1.90667
BraA03g014730.3C	4.54	0	1.90333
BraA07g035940.3C	3.55	0.146667	1.9
BraA10g016330.3C	3.16333	0.0533333	1.89333
BraA09g029680.3C	2.50667	0	1.88
BraA01g032670.3C	3.32333	0	1.87667
BraA06g016680.3C	6.70667	1.67	1.87333
BraA08g035040.3C	3.36333	0	1.86
BraA05g028150.3C	6.22	0.606667	1.86
BraA03g027520.3C	2.66	0	1.85667
BraA01g007100.3C	5.81333	0	1.83333
BraA09g061020.3C	2.26667	0.0166667	1.82
BraAnng003930.3C	3.45333	0.296667	1.82
BraAnng003940.3C	3.45333	0.296667	1.82
BraA08g009780.3C	2.41	0.07	1.81
BraA02g031900.3C	2.31	0	1.81
BraA05g000160.3C	3.65667	0.0233333	1.8
BraA09g024230.3C	2.54667	0.0833333	1.79333
BraA03g010420.3C	2.71	0.713333	1.78333
BraA05g017450.3C	2.57667	0	1.76333
BraA06g044330.3C	1.90667	0	1.75667
BraA05g020380.3C	2.62333	0	1.75
BraA02g014630.3C	2.52667	0	1.74
BraA09g022020.3C	4.18667	0	1.71
BraA06g024070.3C	5.39	1.68	1.7
BraA02g033560.3C	3.21333	0	1.69
BraA02g040150.3C	2.68667	0	1.68667
BraA10g031780.3C	6.07667	0.17	1.68
BraA05g026770.3C	3.28667	0	1.66333
BraA05g014230.3C	2.16333	0	1.66333
BraAnng006400.3C	2.28333	0.196667	1.66
BraA03g052600.3C	2.26	0.47	1.64667
BraA01g018270.3C	1.69667	0.536667	1.62333
BraAnng000300.3C	2.09667	0.196667	1.60667
BraA09g009240.3C	2.04667	0.416667	1.59667
BraA09g055880.3C	4.80667	0	1.57667
BraA02g035420.3C	1.89	0.666667	1.57667
BraA09g012560.3C	2.73667	0	1.57
BraA09g056570.3C	2.94	0	1.54
BraA10g013650.3C	3.67667	0	1.53333
BraA05g034870.3C	2.1	0	1.51
BraA07g031220.3C	2.04667	0.186667	1.50333
BraA01g039550.3C	3.09667	0.106667	1.5
BraA03g023820.3C	6.5	0	1.49
BraA06g010660.3C	2.68	0.186667	1.47
BraA06g039320.3C	4.63333	1.42667	1.47
BraA02g017240.3C	2.23333	0	1.46
BraA05g018300.3C	2.58667	0.02	1.42667
BraA08g010170.3C	2.14	0.03	1.42
BraA02g042140.3C	2.65333	0.296667	1.40333
BraA09g063940.3C	1.93667	0	1.39333
BraA06g007230.3C	1.90667	0	1.37667
BraA10g017480.3C	2.02333	0	1.36667
BraA05g016280.3C	4.33333	0	1.34
BraA07g001590.3C	1.45	0.486667	1.34
BraA09g021980.3C	1.72	0.02	1.33
BraA01g007770.3C	1.99667	0.09	1.32
BraA09g028900.3C	3.2	0	1.32
BraA08g024140.3C	1.39333	0.356667	1.28667
BraA08g010780.3C	1.88	0.1	1.28333
BraA01g037030.3C	5.92333	0.403333	1.18
BraA09g065760.3C	6.69667	1.08667	1.17
BraA09g029550.3C	1.83667	0	1.16
BraA04g011930.3C	6.02333	0.113333	1.16
BraA05g017460.3C	1.89333	0.0966667	1.15667
BraA06g012870.3C	1.26	0.196667	1.15667
BraA09g025060.3C	3.81667	0	1.14333
BraA07g000880.3C	1.75	0.38	1.13333
BraA06g009350.3C	1.97	0.01	1.12333
BraA09g046570.3C	2.31	0	1.11667
BraA05g005960.3C	1.92667	0	1.1
BraA02g011780.3C	1.67667	0.2	1.09333
BraA04g025460.3C	2.21	0.19	1.07667
BraA04g007320.3C	3.60333	0.466667	1.07667
BraA07g018520.3C	3.81	0.24	1.07333
BraA09g005440.3C	1.37667	0	1.06667
BraA06g023570.3C	9.96667	0.62	1.06333
BraA03g045030.3C	1.62	0.176667	1.06
BraA10g030390.3C	1.58	0	1.04333
BraA10g000660.3C	1.38333	0	1.04333
BraA03g000120.3C	1.59667	0	1.03333
BraA06g039020.3C	2.33	0	1.03
BraA08g035240.3C	1.79	0.05	1.02667
BraA03g022540.3C	1.76	0.33	1.02667
BraA03g041860.3C	1.5	0.156667	1.02333
BraA01g013590.3C	2.00667	0.26	1.01333
BraA02g011770.3C	2.19333	0.163333	0.98
BraA02g044940.3C	4.97	0	0.916667
BraA05g038080.3C	4.52333	0.59	0.906667
BraA01g003470.3C	3.76	0.21	0.886667
BraA10g017550.3C	6.67	0.54	0.843333
BraA01g014690.3C	5.62333	0.566667	0.826667
BraA05g007270.3C	5.84333	0.773333	0.8
BraA03g023060.3C	2.34	0	0.773333
BraA05g014100.3C	2.72667	0.0666667	0.773333
BraA01g001510.3C	3.16333	0.403333	0.69
BraA06g041330.3C	2.60333	0.4	0.59
BraA09g041530.3C	2.48667	0	0.573333
BraA09g062470.3C	12.1767	0.0866667	0.546667
BraA07g019880.3C	4.02	0.13	0.463333
BraA04g019680.3C	3.29333	0.1	0.403333
BraA10g000670.3C	1.77	0.0266667	0.376667
BraA03g045770.3C	3.95333	0.136667	0.353333
BraA02g029860.3C	1.86667	0.01	0.306667
BraA01g023140.3C	1.21333	0	0.236667
BraA01g023320.3C	1.35	0.133333	0.226667
BraA01g007320.3C	2.69	0.103333	0.21
BraA05g036430.3C	3.75333	0.0933333	0.19
BraA03g025810.3C	2.2	0	0.11
BraA10g029120.3C	1.69	0.0766667	0.0966667
BraA01g001470.3C	1.82333	0	0.0833333

## Sheet: P4
ID	DM	DP	DZ
BraA08g021820.3C	446.52	1009.94	979.607
BraA10g009650.3C	0.736667	2755.41	887.78
BraA06g008890.3C	511.803	1643.72	773.11
BraA03g037790.3C	196.147	2030.91	767.213
BraA09g003290.3C	537.593	1602.02	725.33
BraA05g040570.3C	288.163	1917.54	692.703
BraA08g005880.3C	265.64	940.88	541.5
BraA06g000980.3C	47.7767	1359.43	495.51
BraA02g000220.3C	383.317	877.187	416.677
BraA09g050480.3C	222.363	870.77	384.76
BraA06g011900.3C	302.767	787.363	362.02
BraA01g028620.3C	215.44	931.333	333.15
BraA06g015860.3C	183.05	651.317	315.86
BraA10g009750.3C	0.116667	1373.26	304.71
BraA08g023650.3C	248.093	677.57	277.99
BraA03g017510.3C	219.713	595.543	250.537
BraA04g000270.3C	92.2233	531.41	221.063
BraA07g010770.3C	199.477	440.683	219.243
BraA07g010780.3C	199.477	440.683	219.243
BraA07g030990.3C	35.5933	621.033	214.073
BraA10g012410.3C	185.937	462.313	206.517
BraA08g009230.3C	144.783	438.55	197.923
BraA05g032750.3C	184.203	377.94	188.357
BraA03g047250.3C	115.607	365.02	180.92
BraA09g034680.3C	106.717	369.767	177.94
BraA08g022830.3C	107.99	374.313	175.41
BraA07g036660.3C	46.9833	339.08	173.907
BraA04g008160.3C	82.7733	248.587	172.47
BraA01g000700.3C	72.3733	252.44	161.497
BraA07g031000.3C	46.3667	428.8	153.913
BraA01g012030.3C	115.037	321.11	149.877
BraA09g035480.3C	67.8433	266.23	148.157
BraA04g017420.3C	48.72	280.31	146.423
BraA02g030840.3C	26.1367	190.673	143.963
BraA02g003710.3C	47.4867	196.333	133.513
BraA08g023320.3C	89.3233	336.903	133.427
BraA01g015830.3C	60.73	263.063	129.93
BraA09g051560.3C	64.15	270.457	129.04
BraA07g037640.3C	36.3467	174.063	127.89
BraA04g003380.3C	28.8133	670.27	124.007
BraA01g003680.3C	43.39	177.377	122.923
BraA10g025830.3C	90.95	247.423	118.743
BraA06g002000.3C	30.2767	280.66	116.707
BraA07g036960.3C	36.3867	217.767	115.883
BraA05g026310.3C	56.2033	278.28	115.12
BraA10g005430.3C	50.56	196.423	114.12
BraA09g007110.3C	31.0533	152.72	112.913
BraA07g010120.3C	64.4367	245.073	111.33
BraA05g030690.3C	32.91	269.863	108.153
BraA03g022840.3C	46.7967	195.88	107.483
BraA01g035500.3C	7.15	204.17	106.3
BraA06g037410.3C	81.9767	401.693	105.93
BraA09g000130.3C	42.41	168.373	103.287
BraA03g023620.3C	39.5033	289.223	100.45
BraA02g019450.3C	26.74	104.08	99.2133
BraA10g000820.3C	70.9167	229.29	97.73
BraA06g006490.3C	49.4567	203.093	97.64
BraA09g010360.3C	50.36	231.87	96.3533
BraA03g034560.3C	40.9567	106.893	94.3433
BraA01g017270.3C	32.36	202.003	92.1233
BraA05g013060.3C	0.0733333	188.667	89.3767
BraA03g061080.3C	51.96	273.633	86.45
BraA03g041490.3C	24.9633	281.513	86.2267
BraA01g030200.3C	33.19	389.61	83.88
BraA09g009870.3C	17.5367	324.3	82.9833
BraA07g036670.3C	34.0167	148.82	82.8767
BraA04g016140.3C	31.68	113.183	82.21
BraA09g019270.3C	7.62667	527.097	79.2067
BraA08g021830.3C	15.8167	123.587	78.5233
BraA06g000210.3C	25.06	195.593	75.6867
BraA05g040590.3C	37.4267	182.723	74.37
BraA07g034830.3C	31.15	76.9533	73.9033
BraA06g037170.3C	10.0067	124.157	71.94
BraA06g041260.3C	32.8467	124.37	70.46
BraA05g035280.3C	33.1833	153.1	69.2467
BraA07g011190.3C	34.0567	84.49	69.08
BraA03g040590.3C	61.8633	178.927	67.0867
BraA02g019240.3C	51.5933	202.957	66.7267
BraA04g029950.3C	42.3733	134.14	66.5033
BraA04g003560.3C	17.9167	68.1967	64.8967
BraA06g016930.3C	29.79	104.907	64.3133
BraA02g031740.3C	30.0533	124.563	63.92
BraA04g026260.3C	29.6433	100.233	61.6867
BraA07g035120.3C	23.0633	105.293	60.5
BraA03g011340.3C	28.91	62.39	58.76
BraA06g031540.3C	1.04667	93.5333	57.2433
BraA04g003370.3C	30.95	582.007	52.3833
BraA09g029750.3C	35.4567	110.36	51.78
BraA01g015070.3C	22.06	71.1933	50.1033
BraA06g007200.3C	13.4767	139.513	49.63
BraA01g002420.3C	16.6567	130.563	49.1433
BraA06g000970.3C	16.2467	102.597	48.7933
BraA09g042670.3C	21.69	133.373	48.45
BraA03g021790.3C	4.48333	64.3233	48.3267
BraA08g026660.3C	20.6767	102.817	47.79
BraA08g012050.3C	15.1233	85.12	47.7667
BraA08g020320.3C	21.1267	87.18	47.76
BraA10g000740.3C	0.626667	82.52	47.1733
BraA09g011350.3C	20.4567	68.97	47.1433
BraA10g002450.3C	26.82	114.643	46.5267
BraA09g018570.3C	22.4633	56.82	46.22
BraA10g032700.3C	38.8533	104.497	45.7033
BraA02g015010.3C	0.136667	74.2467	45.5833
BraA04g002630.3C	7.6	83.61	45.57
BraA08g030240.3C	13.8033	71.8833	45.3567
BraA09g052160.3C	24.4367	91.18	45.1533
BraA01g001230.3C	21.3333	110.387	43.2033
BraA08g032860.3C	1.62	54.9133	43.0967
BraA09g021440.3C	19.95	62.8233	42.9633
BraA06g043050.3C	13.14	54.2967	42.84
BraA07g011060.3C	13.6433	110.857	42.64
BraA03g005590.3C	20.91	77.1367	42.5067
BraA05g005230.3C	22.77	104.307	41.8367
BraA08g030300.3C	15.6667	46.68	41.3867
BraA07g018120.3C	28.9233	114.493	40.8667
BraA05g025550.3C	14.87	126.673	40.6267
BraA06g029890.3C	17.31	67.14	40.4267
BraA01g011050.3C	31.3767	143.703	39.83
BraA09g019910.3C	38.27	89.4167	39.3367
BraA01g014490.3C	18.1267	51.9867	38.76
BraA07g022160.3C	16.84	87.0733	38.5267
BraA05g017760.3C	13.4233	56.8533	38.4967
BraA03g004170.3C	16.8333	53.8367	38.36
BraA02g006310.3C	17.2033	52.7533	37.76
BraA07g015790.3C	9.46333	171.337	37.47
BraA09g046240.3C	17.8067	56.7233	37.3533
BraA06g024960.3C	13.56	68.2633	36.8867
BraA02g017420.3C	11.51	92.2133	36.7333
BraA07g021690.3C	9.79	66.6633	35.5567
BraA02g011680.3C	10.0733	51.3833	35.4533
BraA06g036510.3C	24.17	76.1533	35.0567
BraA01g020780.3C	11.0933	76.03	34.86
BraA03g000470.3C	0.0833333	91.9067	34.63
BraA09g055370.3C	4.02333	108.91	34.5833
BraA05g014830.3C	21.2867	93.0467	34.47
BraA02g032350.3C	12.7367	62.7067	34.2867
BraA03g002770.3C	14.8067	65.1967	34.1633
BraA03g057030.3C	12.5333	57.45	33.72
BraA07g043150.3C	4.23	44.5467	33.5267
BraA10g022460.3C	7.14333	106.067	33.3867
BraA10g015290.3C	15.8733	41.88	33.1967
BraA10g029420.3C	27.6467	83.87	33.1933
BraA05g038890.3C	12.6	35.0333	33.1767
BraA09g040010.3C	15.6467	66.32	33.0333
BraA10g000410.3C	16	41.7233	32.51
BraA08g030080.3C	17.05	93.0233	32.27
BraA08g029730.3C	7.2	59.6767	32.2
BraA02g007660.3C	27.5833	84.99	32.0733
BraA02g033670.3C	0	49.3833	31.7
BraA06g024820.3C	15.83	65.29	31.5333
BraA02g040170.3C	0.11	150.343	31.03
BraA01g036030.3C	20.2467	70.0667	30.94
BraA05g033300.3C	12.8433	47.4	30.24
BraA01g004960.3C	11.4	60.26	30.0433
BraA02g039900.3C	14.8167	69.5267	29.5133
BraA03g063030.3C	14.4933	42.4933	29.1033
BraA06g014270.3C	18.44	60.4267	29.09
BraA03g038060.3C	15.41	93.3433	29.0633
BraA09g009810.3C	1.40667	77.47	29.0233
BraA03g026770.3C	13.1333	79.4067	28.96
BraA09g012050.3C	13.6767	52.51	28.4467
BraA04g020060.3C	10.49	58.7033	28.2933
BraA05g042390.3C	13.7667	50.99	28.28
BraA02g022080.3C	10.6633	67.3733	28.07
BraA09g053610.3C	26.4267	60.0033	27.96
BraA02g040160.3C	0.07	107.217	27.12
BraA01g035280.3C	10.3433	27.8167	26.88
BraA03g020390.3C	8.25	60.4467	26.58
BraA03g015150.3C	11.4133	36.43	26.49
BraA05g016630.3C	13.0333	40.0367	26.3967
BraA05g030820.3C	12.49	72.7867	26.3
BraA08g020510.3C	4.53667	55	26.1467
BraA01g033330.3C	6.28667	66.1933	25.9267
BraA10g002960.3C	11.37	58.6933	25.7133
BraA02g022490.3C	14.15	52.79	25.0433
BraA09g000010.3C	12.21	43.3467	24.7033
BraA03g034180.3C	13.83	51.9033	24.6067
BraA08g028350.3C	7.14667	76.4733	24.5267
BraA03g009120.3C	9.61	45.5633	24.5133
BraA10g005700.3C	6.02667	60.9933	24.3867
BraA03g048050.3C	5.31	26.7467	24.33
BraA04g006680.3C	14.36	67.1633	24.31
BraA09g047910.3C	13.8333	158.407	23.9667
BraA06g026790.3C	14.0433	64.44	23.79
BraA03g035300.3C	10.53	109.607	23.6067
BraA02g020710.3C	9.65	38.7933	23.5967
BraA09g013520.3C	5.84333	51.0133	23.5167
BraA02g020890.3C	4.53667	57.3733	23.38
BraA05g037760.3C	9.85667	60.82	23.18
BraA10g030020.3C	10.1	34.4733	23.1433
BraA08g015110.3C	9.88667	26.82	23.03
BraA06g040760.3C	9.11333	35.1	22.8733
BraA09g036780.3C	9.67333	40.2167	22.6567
BraA03g042710.3C	6.86	105.567	22.6467
BraA02g016960.3C	18.6667	129.137	22.3767
BraA05g002590.3C	9.71333	69.5133	22.3167
BraA09g042870.3C	0.61	69.0467	22.12
BraA02g006690.3C	7.86333	36.2267	21.9433
BraA07g005430.3C	0.0366667	65.45	21.7267
BraA09g007740.3C	8.14667	65.1067	21.52
BraA03g010110.3C	8.47333	35.5	21.4867
BraA06g044590.3C	4.81667	49.5533	21.4667
BraA08g023790.3C	6.55	59.86	21.4667
BraA05g004120.3C	13.1	54.57	20.8367
BraA02g018420.3C	4.56	33.8333	20.76
BraA06g038690.3C	18.3833	75.11	20.73
BraA10g033710.3C	9.78667	32.03	20.5367
BraA04g032530.3C	2.39667	38.7467	20.3767
BraA03g005740.3C	7.94667	43.2933	19.9533
BraA02g006260.3C	9.2	37.2067	19.94
BraA09g043790.3C	7.79	36.6067	19.8067
BraA08g006110.3C	6.21333	80.12	19.5367
BraA06g043410.3C	14.18	48.5567	19.4967
BraA03g030510.3C	8.13333	33.1933	19.46
BraA06g028460.3C	10.47	78.9333	19.09
BraA02g037040.3C	6.15333	32.65	19.0567
BraA04g001200.3C	6.38	62.41	18.94
BraA02g018470.3C	5.89667	42.78	18.9233
BraA08g009790.3C	8.99667	36.0067	18.65
BraA06g044370.3C	9.79333	64.7233	18.58
BraA09g042820.3C	8.73	22.8667	18.53
BraA03g000820.3C	11.5367	46.21	18.5233
BraA03g024570.3C	7.78667	37.3167	18.4567
BraA01g004940.3C	8.52	18.77	18.3467
BraA09g043100.3C	13.9233	43.0033	18.1067
BraA05g029550.3C	16.1433	36.46	18.08
BraA10g013690.3C	10.15	51.35	18.07
BraA09g003380.3C	8.85	27.2233	18.0467
BraA08g005510.3C	5.12667	42.1	18.0333
BraA03g031060.3C	8.16	35.5333	18
BraA03g014750.3C	4.72	33.74	17.94
BraA08g021500.3C	8.14667	48.94	17.9033
BraA09g004370.3C	9.99333	72.78	17.8233
BraA03g028520.3C	7.39	31.4133	17.7567
BraA03g015410.3C	0.986667	46.01	17.7467
BraA08g027690.3C	5.28667	25.08	17.6967
BraA09g033870.3C	7.05	18.99	17.69
BraA03g002750.3C	3.48333	50.61	17.4567
BraA04g023430.3C	15.72	48.53	17.41
BraA01g033440.3C	5.08667	27.72	17.2433
BraA06g029380.3C	11.2567	36.1233	17.2333
BraA04g003450.3C	0	50.9767	17.0667
BraA07g041660.3C	8.88	38.25	16.95
BraA06g001990.3C	3.63	32.42	16.8433
BraA09g001840.3C	4.42667	40.04	16.7867
BraA02g006440.3C	7.41667	30.1467	16.78
BraA07g035470.3C	6.46333	37.73	16.7033
BraA03g038160.3C	2.70667	44.4233	16.6633
BraA09g018980.3C	7.56667	23.64	16.65
BraA04g022090.3C	8.02667	44.8167	16.5433
BraA04g016030.3C	7.65333	35.63	16.2533
BraA10g032110.3C	5.07333	20.52	16.0667
BraA01g018600.3C	4.58333	19.5567	16
BraA07g043050.3C	8.10667	46.2967	15.9
BraA01g003990.3C	5.63333	19.3167	15.5733
BraA06g028470.3C	10.15	34.2267	15.5333
BraA04g030650.3C	7.68	15.82	15.3767
BraA07g018830.3C	9.91333	31.8867	15.3333
BraA05g016590.3C	6.83333	24.6867	15.3333
BraA03g051480.3C	4.41667	15.5167	15.1833
BraA07g011530.3C	4.47667	31.8	15.1467
BraA03g045210.3C	6.34667	38.2533	15.07
BraA05g038610.3C	13.8	31.82	15.02
BraA08g011240.3C	7.41	17.3767	14.9833
BraA07g021430.3C	0.36	28.96	14.97
BraA06g029240.3C	4.67	199.493	14.5067
BraA09g015770.3C	8	38.0933	14.4933
BraA04g026660.3C	0.723333	47.4167	14.4467
BraA07g030740.3C	4.91	16.35	14.4233
BraA07g012690.3C	7.72667	31.0733	14.23
BraA09g050150.3C	0.11	32.03	14.11
BraA09g011320.3C	0.313333	54.0367	14.0767
BraA05g027050.3C	0.5	34.5967	13.6933
BraA05g032780.3C	7.79	30.6667	13.53
BraA10g027480.3C	3.70667	26.5367	13.4767
BraA04g005810.3C	5.05667	61.8667	13.4533
BraA06g026370.3C	6.30667	16.1833	13.3933
BraA03g006890.3C	5.03333	21.1967	13.3433
BraA05g026060.3C	0	56.1	13.3167
BraA04g020810.3C	2.56667	33.73	13.28
BraA03g059240.3C	4.93	36.46	13.2567
BraA04g031340.3C	4.68	28.46	13.1567
BraA03g051660.3C	4.87333	19.2833	12.9267
BraA03g044510.3C	0	17.45	12.9133
BraA09g030720.3C	0.07	29.46	12.8467
BraA06g036520.3C	5.99667	27.9267	12.8367
BraA07g041720.3C	5.25	20.6367	12.8
BraA09g007780.3C	8.02333	26.2267	12.76
BraA03g004030.3C	3.33667	18.1667	12.66
BraA03g016290.3C	5.94667	25.2733	12.66
BraA07g001340.3C	6.25333	15.23	12.6433
BraA09g006980.3C	8.03333	33.44	12.6233
BraA08g031380.3C	4.42667	25.7367	12.5433
BraA02g040190.3C	0.0566667	26.24	12.4433
BraA10g030640.3C	4.53	20.1233	12.38
BraA03g038360.3C	10.9633	33.4933	12.3033
BraA03g022700.3C	7.98	35.4933	12.0767
BraA09g036060.3C	10.95	24.26	11.9
BraA09g052050.3C	4.45667	22.8333	11.8767
BraA08g031440.3C	5.72667	19.3467	11.68
BraA02g002700.3C	7.38667	23.6633	11.66
BraA06g033040.3C	5.26667	14.9567	11.6533
BraA06g000550.3C	3.20333	19.5967	11.6
BraA09g010530.3C	1.99	13.66	11.54
BraA01g018710.3C	2.72667	20.1367	11.52
BraA09g049460.3C	4.37	21.5267	11.49
BraA01g036020.3C	5.58333	37.9433	11.4833
BraA04g022180.3C	7.37333	35.4933	11.3467
BraA10g028200.3C	2.58333	38.82	11.3367
BraA05g039220.3C	6.58	28.4833	11.3233
BraA02g044290.3C	6.77	25.77	11.19
BraA09g010920.3C	5.58333	15.5	11.1667
BraA07g039010.3C	4.86333	14.0667	11.1167
BraA06g036970.3C	0.413333	24.25	11.1133
BraA06g035270.3C	5.67	43.6833	10.9967
BraA07g015100.3C	5.01333	18.5933	10.9333
BraA07g012360.3C	3.40667	18.92	10.8833
BraA03g031120.3C	5.18333	17.27	10.88
BraA09g050320.3C	5.23333	17.21	10.84
BraA01g012600.3C	9.66667	26.2267	10.7367
BraA03g040140.3C	3.82667	19.1367	10.7267
BraA01g044420.3C	1.57333	25.6667	10.5867
BraA09g051680.3C	1.05333	31.4433	10.53
BraA03g009900.3C	0.113333	25.2667	10.5233
BraA03g061240.3C	6.78333	24.2733	10.42
BraA09g066220.3C	5.6	26.9667	10.4133
BraA07g007920.3C	0.0166667	21.3733	10.4033
BraA04g004960.3C	8.43667	30.9567	10.3333
BraA07g039640.3C	3.89	27.2567	10.2467
BraA03g020080.3C	3.18	15.55	10.1667
BraA06g004330.3C	0	16.9667	10.09
BraA09g006460.3C	8.37333	29.3467	10.0633
BraA10g027720.3C	4.19667	12.7467	10.0567
BraA07g019250.3C	4.70333	40.0367	10.0467
BraA03g027860.3C	0.263333	34.2033	9.85
BraA07g029280.3C	4.91	15.3733	9.84
BraA10g001460.3C	2.35333	57.8233	9.81333
BraA08g004570.3C	3.18333	16.76	9.78
BraA08g016860.3C	3.00667	9.72333	9.69333
BraA09g050200.3C	3.60667	11.5467	9.67
BraA09g052980.3C	4.47667	13.3967	9.61333
BraA03g006000.3C	0.406667	25.4933	9.57667
BraA05g011280.3C	3.66333	11.54	9.49
BraA10g000710.3C	0.0366667	17.73	9.47333
BraA08g004020.3C	4.96667	19.11	9.47
BraA03g057600.3C	2.85	10.7733	9.44333
BraA06g025020.3C	5.65333	20.23	9.41
BraA02g022990.3C	3.04	20.4667	9.39667
BraA10g012240.3C	4.59	24.3767	9.26
BraA01g016550.3C	4.62667	20.0733	9.19333
BraA02g017220.3C	3.95333	16.2067	9.11
BraA10g009850.3C	1.55	21.3233	9.09667
BraA07g007140.3C	5.72667	23.31	9.06333
BraA05g010240.3C	3.80667	9.99	9.01333
BraA07g036990.3C	3.79333	15.0467	8.94
BraA02g020110.3C	3.31333	32.7633	8.90667
BraA06g014730.3C	3.28333	17.7867	8.89333
BraA09g020180.3C	2.64667	38.06	8.84333
BraA02g009000.3C	1.66	20.0433	8.81
BraA06g012980.3C	3.43	11.03	8.68
BraA04g026560.3C	4.06667	12.1567	8.67333
BraA02g022640.3C	2.96	19.3667	8.64333
BraA04g017950.3C	0	18.2833	8.62667
BraA07g009330.3C	6.92	20.6267	8.59333
BraA04g003440.3C	1.54	19.52	8.59
BraA07g041310.3C	3.91667	24.6333	8.58
BraA06g043010.3C	4.27667	15.36	8.56333
BraA07g036130.3C	4.36	28.68	8.49
BraA01g003280.3C	2.91	41.3067	8.47
BraA02g040220.3C	1.81667	14.56	8.45333
BraA09g009510.3C	5.44333	17.9333	8.31667
BraA05g029990.3C	2.98333	17.0833	8.30333
BraA05g004240.3C	7.33	33.0633	8.22667
BraA03g040570.3C	0	27.68	8.20667
BraA07g033760.3C	2.43667	10.4033	8.19667
BraA01g017390.3C	3.32667	13.3467	8.18
BraA07g015820.3C	0.0466667	26.48	8.16333
BraA03g043850.3C	4.67667	20.2767	8.13667
BraA01g022310.3C	2.71	40.02	8.10667
BraA10g010710.3C	4.77	18.85	8.09333
BraA08g004600.3C	2.85667	15.19	8.01667
BraA09g014960.3C	2.26	14.4167	8.01333
BraA07g037380.3C	4.29	20.3233	8.01
BraA07g021760.3C	2.24333	18.1467	7.94667
BraA08g034980.3C	2.63667	44.75	7.93
BraA03g011050.3C	6.09667	21.5633	7.89333
BraA05g009260.3C	7.50333	16.6667	7.88
BraA01g018090.3C	0.893333	13.99	7.84333
BraA10g019270.3C	2.93667	16.5267	7.80667
BraA01g035850.3C	0.373333	14.79	7.74667
BraA07g026820.3C	0.923333	16.7567	7.73667
BraA02g039880.3C	2.33	12.1533	7.72667
BraA09g046060.3C	1.62	26.9567	7.70333
BraA08g021310.3C	6.96667	16.0267	7.66
BraA03g036380.3C	3.68667	30.6467	7.62333
BraA04g020950.3C	4.23333	20.32	7.53667
BraA08g002690.3C	0	14.4267	7.53333
BraA03g031540.3C	1.35667	14.1867	7.52667
BraA03g035670.3C	5.77333	17.8433	7.50667
BraA07g039630.3C	0.07	12.3067	7.47333
BraA02g015330.3C	3.00333	10.8367	7.46
BraA07g027150.3C	0.13	22.39	7.43
BraA07g009550.3C	4.03333	24.8067	7.41333
BraA03g047260.3C	3.52333	16.75	7.34667
BraA02g008130.3C	4.58333	16.4667	7.30333
BraA01g026810.3C	5.8	16.02	7.3
BraA04g011150.3C	6.60667	15.9167	7.27
BraA03g051490.3C	5.61	16.9033	7.26667
BraA08g032100.3C	2.93333	16.79	7.18333
BraA05g004160.3C	5.83	14.8533	7.17
BraA10g016560.3C	0.12	21.1233	7.15333
BraA04g016620.3C	6.71333	18.0833	7.14667
BraA03g060690.3C	1.39667	7.2	7.12333
BraA05g018330.3C	0	13.4033	7.11667
BraA03g029870.3C	2.11333	13.32	7.09667
BraA04g008230.3C	2.19	9.57	7.08333
BraA04g014950.3C	0.13	22.1133	7.02333
BraA05g005470.3C	6.20667	16.9233	6.94667
BraA04g029020.3C	1.47667	18.1167	6.94667
BraA02g042560.3C	2.44333	11.8333	6.93667
BraA09g040060.3C	5.32	17.4967	6.92667
BraA08g011250.3C	1.86667	9.14333	6.92
BraA05g009320.3C	4.52	14.8267	6.87667
BraA09g058790.3C	3.07	11.6067	6.87333
BraA08g029080.3C	2.61667	12.5767	6.85667
BraA02g019400.3C	0.666667	16.27	6.84667
BraA02g003350.3C	4.25333	18.3933	6.74667
BraA01g041860.3C	5.13	17.5867	6.64
BraA01g009280.3C	0.0166667	15.95	6.63333
BraA08g026680.3C	0	26.1033	6.52
BraA10g010360.3C	3.16	15.46	6.52
BraA01g021300.3C	3.38333	15.1033	6.50333
BraA10g031120.3C	2.48667	7.11333	6.49333
BraA06g014260.3C	0.4	13.2567	6.45667
BraA08g032340.3C	0.756667	27.5233	6.44667
BraA04g021720.3C	2.43	8.86667	6.41667
BraA02g000140.3C	1.21333	14.5167	6.39667
BraAnng003370.3C	0	7.07333	6.36333
BraA09g038250.3C	2.42667	7.65667	6.34333
BraA02g024660.3C	0	31.7933	6.33667
BraA09g040030.3C	3.70333	12.7067	6.31333
BraA09g039360.3C	2.10333	10.8133	6.31333
BraA09g045340.3C	3.32	17.4533	6.29333
BraA04g023530.3C	2.78	13.8133	6.26667
BraA01g040230.3C	4.13667	17.2233	6.20333
BraA02g010600.3C	3.66333	14.96	6.2
BraA09g048700.3C	0	10.3233	6.2
BraA09g054410.3C	3.09333	29.0867	6.19333
BraA03g017200.3C	3.76667	16.2733	6.12333
BraA03g028330.3C	3.78667	12.2267	6.09333
BraA09g042740.3C	3.99	23.3	6.05333
BraA06g020210.3C	4.36333	13.5767	6.05333
BraA02g020200.3C	3.03667	14.69	5.98667
BraA01g022980.3C	5.23	16.87	5.92667
BraA04g004260.3C	4.89	13.1233	5.92333
BraA03g008210.3C	0.0233333	12.5367	5.92
BraA09g055580.3C	2.11333	15.5733	5.91667
BraA07g025870.3C	2.80667	14.8033	5.89333
BraA09g017130.3C	2.49	15.0367	5.88667
BraA03g040360.3C	3.56	12.0267	5.86333
BraA02g017470.3C	2.77333	12.5133	5.81333
BraA03g005760.3C	2.33667	8.40667	5.80333
BraA09g006680.3C	4.10333	16.1367	5.77
BraA04g003260.3C	1.15	11.0567	5.76667
BraA05g040130.3C	1.96667	7.64667	5.76667
BraA07g026090.3C	2.27	10.2433	5.76333
BraA07g011180.3C	0	15.62	5.74667
BraA07g029080.3C	3.89	23.48	5.73667
BraA03g064140.3C	5.05333	12.8167	5.71333
BraA07g038770.3C	1.92333	7.92667	5.69333
BraA04g017930.3C	1.62333	16.0233	5.65667
BraA08g029710.3C	2.38	10.87	5.65667
BraA05g041590.3C	2.76333	8.74667	5.60667
BraA01g023990.3C	1.43333	7.27333	5.60667
BraA10g019620.3C	3.44333	11.5767	5.59667
BraAnng005730.3C	0.333333	9.22333	5.59
BraA04g007500.3C	0.846667	7.13667	5.58667
BraA08g032060.3C	3.25333	13.7767	5.58333
BraA03g028490.3C	0.0133333	18.0567	5.57667
BraA02g004130.3C	0.65	11.27	5.54667
BraA02g004140.3C	0.65	11.27	5.54667
BraA06g037470.3C	1.95333	9.38	5.51333
BraA08g032300.3C	4.77	14.2333	5.37
BraA03g012040.3C	2.2	6.38	5.31333
BraA08g009680.3C	3.45333	12.1267	5.3
BraA05g035730.3C	2.00667	15.8933	5.29333
BraA09g054490.3C	2.53667	13.7733	5.29333
BraA07g014290.3C	1.23333	6.91	5.28
BraA04g007050.3C	4.85	11.2467	5.25667
BraA01g039370.3C	1.44333	10.4367	5.23333
BraA04g001120.3C	1.34667	9.45667	5.23
BraA05g007910.3C	3.47	19.9167	5.22
BraA10g013700.3C	2.46	11.6133	5.20333
BraA02g020720.3C	0	32.79	5.19333
BraA10g006790.3C	1.61667	8.27667	5.17667
BraA07g030710.3C	1.55667	21.08	5.17333
BraA03g007180.3C	1.38667	9.41667	5.1
BraA10g023580.3C	1.93	14.3267	5.08
BraA03g028920.3C	2.34	5.80667	5.03
BraA01g000090.3C	0.126667	12.9133	5.01333
BraA03g044380.3C	1.1	17.77	5.00667
BraA07g041040.3C	4.21	11.2367	4.99667
BraA09g041480.3C	2.06	9.34333	4.96667
BraA07g029040.3C	2.04667	9.26	4.96667
BraA04g026300.3C	1.85667	6.83333	4.95333
BraA09g024120.3C	1.22	6.92333	4.9
BraA04g030230.3C	0.333333	20.64	4.87333
BraA05g012890.3C	2.09667	15.8267	4.80667
BraA06g007460.3C	0.0566667	14.5067	4.78333
BraA02g019000.3C	1.97333	15.8967	4.76
BraA03g020400.3C	1.44333	5.85	4.74667
BraA10g022350.3C	1.96667	21.5733	4.73
BraA02g039860.3C	2.00667	9.40333	4.72
BraA03g036230.3C	2.03333	6.86667	4.7
BraA02g018520.3C	2.19	6.02333	4.7
BraA10g009600.3C	0	18.9467	4.68333
BraA10g009330.3C	1.3	15.64	4.63667
BraA02g008680.3C	0.536667	7.83667	4.60333
BraA03g006010.3C	0.233333	13.3967	4.59667
BraA05g042090.3C	0.353333	15.9367	4.58333
BraA06g000940.3C	2.89333	23.8933	4.57333
BraA02g003860.3C	1.67333	7.79667	4.55
BraA01g018980.3C	0.913333	9.68	4.52
BraA03g005730.3C	0.876667	11.5933	4.51333
BraA05g002650.3C	3.09333	15.02	4.50333
BraA07g019220.3C	2.74333	9.63333	4.5
BraA07g031690.3C	4.47333	12.4167	4.49
BraA09g010440.3C	3.01333	11.6267	4.47333
BraA06g012140.3C	0	8.21333	4.47333
BraA02g045520.3C	3.36333	12.6633	4.45667
BraA02g035830.3C	3.85333	15.4133	4.43333
BraA05g026380.3C	2	13.5367	4.43
BraA02g006370.3C	0.153333	7.17667	4.4
BraA06g011310.3C	2.97667	11.0767	4.39333
BraA05g033550.3C	2.76667	8.88667	4.38
BraA10g006730.3C	1.95667	8.79333	4.37333
BraA08g020850.3C	0	10.27	4.35
BraA02g010470.3C	3.35333	10.4333	4.3
BraA03g047290.3C	1.99667	15.2967	4.28667
BraA04g006250.3C	0	13.9867	4.28333
BraA02g041510.3C	2.35	17.6	4.28333
BraA10g020060.3C	1.61333	6.28667	4.25
BraA01g019600.3C	1.72333	19.2167	4.24667
BraA02g041640.3C	1.89	23.9133	4.24
BraA04g006350.3C	2.8	10.6133	4.24
BraA10g003210.3C	1.35667	9.65	4.22333
BraA08g012460.3C	0.453333	11.1033	4.21667
BraA09g063490.3C	1.26	7.18333	4.20667
BraA03g030440.3C	1.70667	7.95667	4.19
BraA06g013640.3C	1.56667	8.69333	4.15333
BraA09g040350.3C	1.22667	14.8733	4.15
BraA03g010410.3C	1.78	7.24333	4.14333
BraA10g031690.3C	1.34	8.51333	4.14
BraA07g023290.3C	0.473333	5.74	4.13667
BraA02g022460.3C	0.21	15.1967	4.13
BraA02g004210.3C	1.39	8.83667	4.12
BraA02g039360.3C	1.92667	5.22	4.10667
BraA03g008420.3C	1.95	4.68667	4.1
BraA06g002520.3C	1.16	8.01333	4.09333
BraA07g014210.3C	3.21333	9.05	4.07667
BraA09g053080.3C	2.99333	9.17	4.07667
BraA03g004160.3C	0	6.25	4.06333
BraA06g002680.3C	1.03333	18.0867	4.03333
BraA07g039170.3C	1	7.06333	4.03
BraA03g029630.3C	2.7	13.6467	4.01667
BraA10g031990.3C	1.43	8.61333	3.96
BraA08g034440.3C	1.65333	7.67	3.95
BraA08g029090.3C	0.94	7.89667	3.91667
BraA08g020630.3C	1.74333	11.04	3.91333
BraA09g056060.3C	0	7.01333	3.90333
BraA03g036280.3C	1.77667	6.74667	3.87
BraA03g002650.3C	0.826667	5.42667	3.85
BraA03g035690.3C	3.31	10.8833	3.84
BraA06g023480.3C	3.81	9.42	3.83
BraA05g013640.3C	0.116667	9.80333	3.81667
BraA10g002560.3C	0.26	7.48667	3.8
BraA07g035910.3C	1.83	11.78	3.78667
BraA07g018130.3C	1.09667	26.2533	3.78667
BraA06g013910.3C	2.20667	8.78	3.77667
BraA08g021200.3C	1.46667	6.14333	3.74667
BraA10g007840.3C	1.55	8.90667	3.72333
BraA09g000380.3C	0.253333	6.96333	3.71667
BraA04g001900.3C	1.89333	10.13	3.70667
BraA06g032310.3C	1.88667	9.07667	3.64
BraA08g032290.3C	1.52	8.44	3.64
BraA10g020860.3C	1.58333	8.20667	3.63667
BraA07g030370.3C	1.69667	5.53	3.62667
BraA09g047030.3C	1.29333	3.69333	3.61
BraA08g009760.3C	0.506667	27.32	3.60333
BraA02g010020.3C	2.65	7.59	3.59667
BraA07g011550.3C	0.283333	9.34	3.57333
BraA07g014390.3C	2.61333	8.29333	3.55333
BraA02g007740.3C	0	7.15333	3.54
BraA09g006850.3C	1.39	9.38333	3.53667
BraA06g030550.3C	1.56	6.73667	3.53
BraA03g018640.3C	0.36	4.67	3.52333
BraA10g030360.3C	0.123333	25.53	3.51
BraA06g044120.3C	1.71333	15.9267	3.50333
BraA07g041640.3C	0.173333	7.48	3.48
BraA04g000760.3C	0.74	7.07333	3.40333
BraA06g026380.3C	1.46	7.94667	3.39
BraA06g031200.3C	0	12.2133	3.38
BraA04g030550.3C	0.09	9.78667	3.36333
BraA02g008190.3C	1.08	4.70667	3.35
BraA07g030000.3C	1.37667	17.2267	3.34
BraA02g003930.3C	1.32333	31.99	3.32333
BraA01g004390.3C	2.38333	7.09333	3.31
BraA03g002510.3C	1.48333	8.08333	3.30667
BraA09g048340.3C	0	7.58333	3.30333
BraA08g031020.3C	1.12333	5.62	3.28
BraA03g044120.3C	0.21	7.65	3.25667
BraA04g017410.3C	1.70667	7.79	3.25
BraA09g063370.3C	1.29333	4.88667	3.25
BraA02g006250.3C	1.76	10.8533	3.23667
BraA02g008980.3C	0.49	5.59667	3.21
BraA05g014850.3C	0.303333	6.22333	3.20333
BraA02g015690.3C	1.02	4.77667	3.20333
BraA01g006290.3C	2.44667	7.52333	3.18
BraA02g009580.3C	1.17667	5.14667	3.17333
BraA09g027630.3C	1.81667	6.52667	3.17
BraA06g001110.3C	0.266667	5.46333	3.17
BraA03g008590.3C	1.70667	8.13333	3.15667
BraA06g009950.3C	0.866667	5.97667	3.15667
BraA02g040040.3C	2.08667	6.53333	3.14
BraA06g031610.3C	1.08667	4.51	3.13333
BraA09g028180.3C	1.78667	6.40667	3.13
BraA10g003660.3C	3.02	8.10333	3.12667
BraA06g028240.3C	2.06667	9.88333	3.12333
BraA07g023320.3C	0.626667	4.55	3.12333
BraA10g026540.3C	0	5.88333	3.12
BraA06g004880.3C	2.67667	6.93	3.11667
BraA08g014810.3C	0.643333	7.05333	3.11667
BraA02g009740.3C	2.02667	8.92667	3.10667
BraA05g041530.3C	1.48333	5.11	3.09667
BraA07g027960.3C	2.39	18.27	3.06
BraA05g014460.3C	0.116667	5.24667	3.05333
BraA06g035230.3C	0.173333	8.09333	3.03333
BraA09g056960.3C	0.633333	8.84	3.02
BraA02g019430.3C	0.0233333	5.78667	3.02
BraA10g021680.3C	1.38333	9.93333	3.01333
BraA10g018800.3C	1.58667	11.1	3.00333
BraA05g008490.3C	1.37667	11.75	2.98667
BraA10g032470.3C	1.45	13.51	2.98333
BraA02g010720.3C	2.08667	8.39	2.98333
BraA10g013500.3C	0	4.93	2.98333
BraA03g029090.3C	0.986667	6.32	2.97333
BraA09g009600.3C	2.82	6.91667	2.95
BraA08g021360.3C	1.36	3.11333	2.94667
BraA01g037810.3C	1.52667	8.61333	2.9
BraA01g031990.3C	1.13	11.44	2.89333
BraA07g040930.3C	0.09	3.77333	2.86667
BraA04g028080.3C	2.09667	8.09333	2.86333
BraA03g032360.3C	1.54667	6.66	2.86333
BraA03g014130.3C	1.08	12.7233	2.84667
BraA02g007690.3C	2.47667	6.14	2.84
BraA09g048650.3C	1.81	6.66333	2.8
BraA05g026300.3C	2.36667	5.77333	2.79
BraA07g026900.3C	0.31	27.58	2.78667
BraA09g029890.3C	1.66667	5.98667	2.78333
BraA06g013270.3C	1.49	9.47667	2.77333
BraA05g005160.3C	0.493333	10.14	2.75667
BraA09g015800.3C	1.08	13.87	2.74667
BraA06g003670.3C	0.903333	4.57333	2.74333
BraA09g039480.3C	2.3	9.21	2.73333
BraA01g005380.3C	0	5.18667	2.71333
BraA03g021990.3C	0.873333	5.01667	2.69667
BraA01g032050.3C	0.29	14.2233	2.68667
BraA10g027450.3C	0.933333	3.64333	2.66
BraA03g050250.3C	1.43667	8.73667	2.65333
BraA01g007960.3C	1.78667	5.85	2.65333
BraA03g042690.3C	1.76333	8.90667	2.64667
BraA10g026920.3C	1.08667	5.38667	2.63
BraA09g013640.3C	0.866667	4.44333	2.62333
BraA06g008070.3C	2.01333	5.43	2.61667
BraA01g006340.3C	0.27	5.73667	2.61
BraA09g029120.3C	0.36	4.92667	2.6
BraA09g002460.3C	0.07	4.43667	2.59333
BraA04g006260.3C	0.53	6.84667	2.57333
BraA04g030260.3C	0.886667	9.00667	2.55667
BraA03g028140.3C	1.04667	3.72667	2.53667
BraA05g016510.3C	0.263333	7.47333	2.53333
BraA06g007190.3C	0.62	3.65333	2.53
BraA03g009030.3C	1.02	7.41	2.52333
BraA06g004640.3C	0.94	4.87	2.52333
BraA04g021020.3C	1.33333	12.1833	2.52
BraA03g031850.3C	2.05667	5.3	2.51333
BraA02g018750.3C	0.78	2.51667	2.51333
BraA02g007650.3C	1.19	8.98667	2.50667
BraA06g033180.3C	0.81	3.62667	2.50667
BraA03g022140.3C	0.893333	6.27	2.49667
BraA05g014740.3C	0.243333	10.65	2.48667
BraA09g057940.3C	0.156667	3.58	2.47667
BraA10g019610.3C	0.906667	7.02	2.46
BraA02g041230.3C	0.983333	6.42667	2.45667
BraA02g009810.3C	2.20667	6.60333	2.44333
BraA10g023060.3C	1.56667	6.16333	2.42667
BraA08g035210.3C	0.05	7.75	2.39333
BraA02g009480.3C	0.546667	4.57	2.39333
BraA08g016570.3C	1.42667	12.8	2.39
BraA02g009750.3C	1.24667	10.0333	2.36667
BraA06g030190.3C	0.966667	5.00333	2.36667
BraA01g039380.3C	0.36	8.37333	2.34667
BraA10g025130.3C	1.78	4.75	2.33667
BraA10g027690.3C	0.873333	3.79333	2.33
BraA02g010840.3C	0.433333	7.32	2.32333
BraA08g019270.3C	0.653333	4.54333	2.31667
BraA05g034760.3C	0.626667	6.11333	2.31333
BraA03g031010.3C	0	7.62	2.30667
BraA03g060490.3C	2.16667	4.69333	2.29
BraA10g025960.3C	0.0333333	4.22333	2.27333
BraA04g030870.3C	1.43333	6.52667	2.25667
BraA07g017450.3C	0.0466667	11.9067	2.25
BraA03g044290.3C	1.33667	10.38	2.25
BraA08g005570.3C	1.88667	6.89667	2.23667
BraA05g015060.3C	0.14	6.73	2.22667
BraA01g008730.3C	0.963333	9.65	2.22
BraA03g013250.3C	1.61667	8.66333	2.21667
BraA08g016920.3C	0.58	3.79	2.21333
BraA05g032220.3C	0.673333	17.8433	2.19
BraA04g026730.3C	0.73	16.61	2.18
BraA09g014400.3C	1.88333	11.6833	2.17
BraA07g022130.3C	0.376667	2.57333	2.17
BraA05g018110.3C	1.07667	5.30667	2.16667
BraA09g008350.3C	0.723333	5.05667	2.15
BraA08g027920.3C	0	5.42333	2.13667
BraA02g005120.3C	1.67667	4.44333	2.13667
BraA07g035310.3C	0.76	4.76	2.13
BraA07g015850.3C	0	10.6133	2.12667
BraA04g013980.3C	1.51	6.07667	2.12667
BraA02g007930.3C	1.52333	4.56667	2.12333
BraA06g040480.3C	0.196667	17.7	2.12
BraA04g002380.3C	0.193333	7.45333	2.12
BraA02g007960.3C	1.99333	4.28667	2.12
BraA09g007440.3C	0.906667	6.99	2.11333
BraA02g020540.3C	0.963333	4.79	2.09333
BraA03g031080.3C	0.886667	3.40333	2.08667
BraA08g017590.3C	1.32667	5.59333	2.08333
BraA03g011960.3C	1.8	4.35	2.05667
BraA02g018840.3C	0.183333	3.77	2.05333
BraA05g006560.3C	1.08333	6.33	2.05
BraA02g000590.3C	1.10333	9.75333	2.04667
BraA06g022370.3C	0.286667	3.65333	2.02
BraA08g015460.3C	1.08333	35.8733	2.01
BraA07g008030.3C	0.696667	7.91333	2
BraA09g052150.3C	0	9.11667	1.98667
BraA01g014360.3C	0.49	8.44667	1.98667
BraA10g013800.3C	0.953333	5.55	1.98
BraA04g007020.3C	0.873333	8.08	1.96333
BraA07g028970.3C	1.26667	5.72	1.96
BraA09g045230.3C	1.35667	4.18	1.95667
BraA03g028560.3C	0	3.72	1.94333
BraA09g038830.3C	1.38	9.56333	1.94
BraA08g004590.3C	0.176667	4.25667	1.93333
BraA03g054840.3C	1.32	9.09667	1.89333
BraA09g003690.3C	1.55667	7.01	1.89
BraA06g031930.3C	0.66	7.53667	1.88667
BraA02g032740.3C	0.12	4.82667	1.87667
BraA01g020330.3C	0.0433333	3.83	1.87667
BraA03g037800.3C	0.583333	7.29333	1.87333
BraA08g018620.3C	0.0766667	88.0267	1.86333
BraA01g004650.3C	0.143333	5.91333	1.85333
BraA02g037030.3C	0	5.44333	1.84333
BraA08g022970.3C	1.24667	4.44667	1.82
BraA01g014860.3C	0.986667	8.21	1.81667
BraA04g013870.3C	1.25667	3.94667	1.81667
BraA07g030220.3C	0.0533333	3.20667	1.80333
BraA02g000390.3C	0.88	17.7433	1.8
BraA02g022450.3C	0.31	6.92	1.79333
BraA08g016110.3C	0.19	4.07	1.77667
BraA07g026190.3C	1.28667	4.47333	1.77333
BraA08g016310.3C	0.2	2.88333	1.77
BraA09g066400.3C	0.306667	3.07	1.77
BraA10g018390.3C	0.47	2.7	1.76667
BraA10g003540.3C	0.14	6.53	1.76
BraA10g003870.3C	1.25667	6.27333	1.76
BraA03g001250.3C	0.52	3.31667	1.75333
BraA09g052700.3C	1.07667	4.00667	1.75
BraA08g029430.3C	0.79	3.85	1.74667
BraA09g045660.3C	0.266667	6.86	1.73667
BraA07g034440.3C	0.773333	14.04	1.72667
BraA05g009610.3C	1.29667	3.64333	1.72667
BraA01g004740.3C	0.55	7.32333	1.72
BraA01g017540.3C	0.57	7.84667	1.72
BraA02g022000.3C	0	4.37333	1.71333
BraA03g039350.3C	0.33	4.04	1.71
BraA01g000390.3C	0.596667	3.31	1.7
BraA03g013860.3C	1.07333	21.2333	1.68333
BraA06g014640.3C	0	3.90667	1.68333
BraA08g002960.3C	0.396667	2.59667	1.67667
BraA06g011160.3C	0.81	8.15667	1.65
BraA02g006220.3C	0.446667	5.50333	1.64
BraA03g043670.3C	0.716667	4.57	1.63
BraA09g011620.3C	1.44	4.15667	1.63
BraA04g000450.3C	0.293333	6.62333	1.62667
BraA07g038270.3C	0.72	2.01	1.62667
BraA03g041810.3C	1.05	7.95333	1.61667
BraA03g023040.3C	0.483333	3.80667	1.61667
BraA03g044300.3C	0.833333	6.28667	1.61333
BraA08g004950.3C	0.9	4.08667	1.6
BraA07g006160.3C	0	12.4433	1.59667
BraA07g041700.3C	0	3.06	1.59667
BraA08g016400.3C	0.34	5.77333	1.58333
BraA05g030290.3C	0.833333	6.27	1.58333
BraA01g013530.3C	0	3.52667	1.58
BraA07g009370.3C	0.696667	6.22	1.56667
BraA10g023340.3C	0.823333	4.75	1.54667
BraA01g003670.3C	1.39333	3.70333	1.54333
BraA08g034340.3C	1.24667	3.22667	1.54333
BraA03g032760.3C	0.0433333	7.34	1.54
BraA03g039360.3C	0.0533333	7.06333	1.54
BraA02g018780.3C	0.146667	5.71667	1.54
BraA07g010380.3C	0.203333	1.91	1.54
BraA09g020570.3C	1.36333	3.92333	1.53667
BraA08g027740.3C	0.476667	2.1	1.53333
BraA06g012120.3C	0	3.43667	1.50667
BraA05g037670.3C	1.11	3.21667	1.50667
BraA01g016940.3C	0.0266667	5.07333	1.49667
BraA10g023180.3C	1.03	3.87	1.49667
BraA09g031080.3C	0	3.31333	1.49333
BraA06g001180.3C	0.87	3.26667	1.48333
BraA03g051970.3C	0	7.62	1.48
BraA02g003370.3C	0.6	3.61667	1.48
BraA02g017250.3C	0.35	1.65	1.47333
BraA02g036850.3C	0.966667	5.59	1.46333
BraA09g003510.3C	0.0166667	3.58	1.46
BraA07g042720.3C	0.166667	1.74667	1.44
BraA06g014590.3C	0.293333	2.48	1.43333
BraA08g025430.3C	0.0266667	1.68667	1.41333
BraA02g044360.3C	0.17	3.38	1.40667
BraA04g014820.3C	0.0566667	1.59	1.40667
BraA02g027120.3C	0.07	7.09333	1.40333
BraA09g036210.3C	0.546667	5.36333	1.40333
BraA04g013660.3C	0.76	4.04333	1.39667
BraA08g035200.3C	0.1	6.93	1.39667
BraA01g010210.3C	0.73	3.43	1.39333
BraA04g020750.3C	0.773333	13.65	1.38667
BraA09g040080.3C	0.233333	11.1167	1.38667
BraA09g064640.3C	0.533333	4.23667	1.38667
BraA09g062640.3C	0.866667	5.21	1.35
BraA05g025640.3C	1.04	3.59333	1.35
BraA02g020090.3C	0.73	5.64333	1.33
BraA07g041480.3C	0.37	4.36333	1.31667
BraA02g042760.3C	0.266667	3.47667	1.31333
BraA09g018530.3C	0.54	4.20667	1.30667
BraA09g039410.3C	0	3.14333	1.30333
BraA01g002280.3C	0.256667	2.19667	1.29
BraA08g031220.3C	0.706667	4.04667	1.27
BraA03g050080.3C	0.84	3.25333	1.25
BraA02g000050.3C	1.10333	2.98	1.24667
BraA02g005970.3C	0.846667	3.61333	1.23333
BraA07g026930.3C	1.22	3.36333	1.23333
BraA01g043890.3C	0.366667	2.66333	1.23
BraA07g002920.3C	0.0533333	3.49667	1.22667
BraA06g035200.3C	0	3.66333	1.22333
BraA01g041710.3C	0.626667	2.58333	1.21667
BraA01g012720.3C	0.346667	3.13667	1.21333
BraA06g007450.3C	0	7.05	1.19667
BraA08g016350.3C	0	1.89333	1.19667
BraA01g007470.3C	1.15333	7.94333	1.19333
BraA09g048620.3C	0.133333	3.84	1.19
BraA08g016270.3C	0	2.23	1.18667
BraA01g037060.3C	0.88	3.18667	1.18333
BraA08g025670.3C	0.98	6.50333	1.17333
BraA07g017800.3C	0.816667	6.07667	1.17
BraA07g033830.3C	0.483333	4.57667	1.16667
BraA04g014810.3C	0	2.29333	1.16667
BraA02g008390.3C	0.823333	2.83333	1.16
BraA01g000030.3C	0.0333333	3.27667	1.15667
BraA05g042020.3C	0.0633333	2.93333	1.13667
BraA02g008010.3C	0.01	2.89333	1.13
BraA09g057860.3C	0.776667	4.05	1.13
BraA08g025180.3C	0	1.43667	1.13
BraA07g000490.3C	0.383333	7.97	1.12333
BraA04g030830.3C	0.21	3.49	1.10333
BraA02g039260.3C	0	3.96333	1.1
BraA09g013860.3C	0.796667	4.09	1.09667
BraA06g041560.3C	0	2.08	1.09667
BraA02g038510.3C	0.0366667	3.3	1.09667
BraA02g041970.3C	0.386667	3.05333	1.08
BraA02g011480.3C	0.0833333	1.57	1.07667
BraA07g011630.3C	0	3.17	1.07
BraA02g020740.3C	0.236667	4.41	1.06667
BraA03g058730.3C	0.303333	11.8467	1.06
BraA06g042940.3C	0.98	2.96333	1.05667
BraA03g058950.3C	0.333333	3.3	1.05
BraA09g039650.3C	0.44	2.68667	1.04
BraA09g056120.3C	0.12	1.73333	1.04
BraA08g015000.3C	0.846667	2.57667	1.03
BraA06g013890.3C	0.673333	3.76	1.03
BraA02g017790.3C	0.593333	5.64	1.03
BraA06g007090.3C	0.18	1.21	1.02667
BraA09g053510.3C	0.69	4.35	1.02333
BraA03g013060.3C	0.756667	5.02667	1.01667
BraA06g010360.3C	0.0633333	2.86667	1.01
BraA04g007400.3C	0.47	3.15333	1.01
BraA05g028070.3C	0.0766667	2.36	1.01
BraA07g029590.3C	0.236667	2.87333	1.00333
BraA03g039690.3C	0.16	6.14	1
BraA08g011880.3C	0.35	5.44	0.993333
BraA09g051280.3C	0	2.50667	0.99
BraA10g003860.3C	0.84	3.12667	0.986667
BraA09g061180.3C	0.836667	8.62	0.98
BraA10g009610.3C	0.0133333	3.70667	0.963333
BraA06g041970.3C	0.81	3.11	0.96
BraA09g041190.3C	0.36	3.79333	0.953333
BraA07g029550.3C	0	14.9167	0.946667
BraA05g014250.3C	0.9	5.02333	0.943333
BraA09g011770.3C	0.403333	1.95333	0.943333
BraA06g035640.3C	0.88	2.10333	0.933333
BraA09g042970.3C	0.616667	2.93667	0.93
BraA06g013770.3C	0.12	4.52	0.916667
BraA09g008960.3C	0.43	7.86333	0.913333
BraA07g040830.3C	0.28	2.82667	0.913333
BraA03g018840.3C	0.17	3.08	0.906667
BraA03g055990.3C	0.456667	2.97667	0.903333
BraA05g025940.3C	0.763333	2.30333	0.89
BraA08g034920.3C	0.143333	5.07333	0.88
BraA07g029570.3C	0.32	1.89333	0.876667
BraA05g027920.3C	0.78	2.06667	0.866667
BraA07g016740.3C	0.456667	6.15333	0.856667
BraA01g041170.3C	0.54	4.20333	0.853333
BraA10g020770.3C	0.0366667	3.84333	0.853333
BraAnng003840.3C	0.413333	2.03	0.85
BraAnng003850.3C	0.413333	2.03	0.85
BraAnng003860.3C	0.413333	2.03	0.85
BraA03g035450.3C	0.46	2.61333	0.846667
BraA05g030850.3C	0.22	2.63667	0.843333
BraA02g037210.3C	0.0166667	2.68333	0.836667
BraA01g016110.3C	0.713333	2.84333	0.836667
BraA06g025040.3C	0.45	5.36667	0.833333
BraA05g032240.3C	0.25	7.77	0.83
BraA03g010260.3C	0.116667	3.85	0.826667
BraA07g012860.3C	0.703333	4.72	0.826667
BraA06g002540.3C	0	2.86667	0.826667
BraA03g004260.3C	0.0866667	2.80333	0.82
BraA02g007170.3C	0.42	2.94667	0.82
BraA10g022390.3C	0.153333	3.65667	0.806667
BraA09g054200.3C	0.0466667	3.42667	0.8
BraA06g003830.3C	0.27	2.32333	0.796667
BraA09g044100.3C	0.04	2.72333	0.793333
BraA06g036960.3C	0.15	2.19667	0.753333
BraA09g011230.3C	0.156667	2	0.75
BraA08g016660.3C	0.536667	4.50667	0.74
BraA05g002870.3C	0.39	3.02667	0.733333
BraA02g000580.3C	0.62	2.44	0.723333
BraA09g003610.3C	0.513333	2.03	0.72
BraA06g012880.3C	0.05	1.79667	0.72
BraA06g039430.3C	0.653333	2.33	0.716667
BraA05g000740.3C	0.533333	3.51333	0.71
BraA09g065150.3C	0.0233333	1.91333	0.706667
BraA07g038780.3C	0.28	2.71667	0.7
BraA10g005990.3C	0.24	3.55	0.7
BraA08g031560.3C	0.186667	2.49	0.696667
BraA06g040740.3C	0	2.65667	0.69
BraA06g029670.3C	0	1.67333	0.69
BraA05g013450.3C	0.16	2.40333	0.683333
BraA03g031760.3C	0	3.72	0.683333
BraA07g013470.3C	0.643333	2.75	0.676667
BraA07g037510.3C	0.363333	1.47667	0.673333
BraAnng002730.3C	0.21	1.85	0.663333
BraA10g019870.3C	0.373333	6.33333	0.656667
BraA06g044090.3C	0.176667	2.13667	0.65
BraA05g036100.3C	0.0566667	2.25667	0.65
BraA08g021810.3C	0.243333	2.76667	0.63
BraA10g027440.3C	0.16	1.86333	0.63
BraA01g019010.3C	0.396667	2.5	0.623333
BraA03g006800.3C	0.366667	3.27333	0.62
BraA05g004850.3C	0.41	3.62667	0.616667
BraA10g016020.3C	0.34	1.57667	0.616667
BraA07g017330.3C	0	2.61	0.613333
BraA08g033960.3C	0.273333	2.85333	0.603333
BraA07g025640.3C	0.413333	9.06	0.6
BraA01g039350.3C	0.373333	1.86	0.6
BraA09g021690.3C	0	2.29667	0.596667
BraA05g001740.3C	0.276667	4.38333	0.59
BraA01g004170.3C	0.05	2.27	0.586667
BraA03g025200.3C	0.356667	1.91667	0.586667
BraA06g037440.3C	0.08	3.52667	0.583333
BraA02g000660.3C	0.343333	2.52	0.573333
BraA01g015430.3C	0.226667	1.88	0.573333
BraA03g043150.3C	0.423333	1.75667	0.57
BraA08g005230.3C	0.436667	1.44667	0.57
BraA01g015850.3C	0.203333	4.16333	0.566667
BraA06g005710.3C	0.5	2.10667	0.56
BraA02g007720.3C	0.14	1.82667	0.56
BraA08g028470.3C	0.173333	1.84	0.556667
BraA07g036610.3C	0.173333	3.73333	0.556667
BraA10g003620.3C	0	4.80333	0.54
BraA03g059770.3C	0.27	2.18	0.54
BraA05g023200.3C	0.206667	2.46333	0.526667
BraA03g018330.3C	0.333333	2.24667	0.523333
BraA07g034110.3C	0.45	2.04333	0.51
BraA04g031550.3C	0.2	1.55	0.51
BraA01g034660.3C	0.186667	1.87333	0.496667
BraA01g014510.3C	0.263333	2.88	0.493333
BraA10g011270.3C	0.473333	1.52667	0.49
BraA08g005650.3C	0.333333	1.44667	0.473333
BraA09g000840.3C	0.326667	1.05333	0.473333
BraA06g001080.3C	0.0566667	2.83667	0.466667
BraA03g065340.3C	0.12	1.34	0.463333
BraA07g005530.3C	0.11	2.97	0.453333
BraA04g030680.3C	0.0333333	2.87667	0.43
BraA04g023310.3C	0.27	5.86333	0.423333
BraA09g001250.3C	0.146667	1.32333	0.416667
BraA03g055730.3C	0.36	2.03667	0.41
BraA06g014850.3C	0	2.95333	0.41
BraA02g030530.3C	0.356667	1.43333	0.403333
BraA03g021350.3C	0.136667	1.25333	0.4
BraA10g009620.3C	0	1.42	0.39
BraA06g021450.3C	0	1.16	0.38
BraA10g000530.3C	0.103333	1.24	0.373333
BraA03g041500.3C	0.183333	9.09667	0.366667
BraA08g018490.3C	0.233333	1.73	0.366667
BraA10g009920.3C	0.09	1.40667	0.346667
BraA05g027120.3C	0.1	2.86	0.34
BraA09g052460.3C	0.246667	1.95	0.333333
BraA08g032900.3C	0.286667	1.77333	0.333333
BraA02g037160.3C	0.0566667	2.28333	0.326667
BraA10g019890.3C	0	2.31667	0.306667
BraA03g029320.3C	0.22	1.09333	0.306667
BraA03g031580.3C	0	3.54667	0.303333
BraA06g017730.3C	0.146667	1.31667	0.303333
BraA03g051940.3C	0	1.09	0.293333
BraA07g036450.3C	0.0366667	1.45	0.29
BraA09g036790.3C	0.13	1.99667	0.263333
BraA03g033650.3C	0.17	4.39	0.263333
BraA02g004570.3C	0.0566667	2.17	0.256667
BraA03g011540.3C	0.09	3.18	0.256667
BraA01g026830.3C	0.13	3.47333	0.253333
BraA02g004820.3C	0.0533333	1.24667	0.25
BraA09g009490.3C	0.16	1.33333	0.25
BraA02g024180.3C	0.16	2.62333	0.246667
BraA08g033130.3C	0.0966667	1.77667	0.236667
BraA02g041960.3C	0.04	2.42	0.226667
BraA04g030050.3C	0.0366667	4.99	0.223333
BraA10g001970.3C	0.0366667	1.85	0.223333
BraA01g043220.3C	0.103333	2.24333	0.223333
BraA08g011620.3C	0.0833333	2.14333	0.223333
BraA03g010330.3C	0.0166667	1.98667	0.206667
BraA03g002660.3C	0	1.12667	0.193333
BraA10g026330.3C	0.0366667	1.59667	0.183333
BraA10g028740.3C	0.09	2.63333	0.17
BraA09g019390.3C	0	2.71	0.166667
BraA02g031000.3C	0.04	1.15667	0.163333
BraA05g032830.3C	0.0566667	2.27667	0.16
BraA06g004430.3C	0.103333	1.69667	0.16
BraA04g029510.3C	0.106667	3.54333	0.153333
BraA07g013560.3C	0.0766667	1.34	0.153333
BraA05g014810.3C	0.0533333	5.5	0.143333
BraA08g023840.3C	0	3.08333	0.143333
BraA05g007880.3C	0.03	1.08667	0.14
BraA08g018790.3C	0.06	2.47	0.126667
BraA02g020420.3C	0.0233333	1.68667	0.11
BraA03g063330.3C	0	3.55667	0.09
BraA07g016220.3C	0	2.31333	0.0833333
BraA05g027150.3C	0	1.93667	0.07
BraA09g044240.3C	0	1.88	0.0666667
BraA01g003600.3C	0	1.07333	0.0533333

## Sheet: P5
ID	DM	DP	DZ
BraA03g042600.3C	680.617	1269.73	441.567
BraA03g031830.3C	645.18	701.74	346.37
BraA03g022860.3C	838.767	925.51	275.837
BraA07g022770.3C	302.15	822.713	247.08
BraA05g010690.3C	227.307	415.377	207.67
BraA09g018740.3C	364.153	561.507	150.767
BraA02g027150.3C	183.81	274.123	127.343
BraA09g009010.3C	222.24	291.093	125.397
BraA03g029050.3C	113.64	188.163	88.6267
BraA03g040880.3C	105.05	144.663	66.2333
BraA02g042070.3C	71.3367	143.553	64.3767
BraA05g040740.3C	98.0567	165.7	61.74
BraA10g013290.3C	109.957	159.887	57.0733
BraA06g031900.3C	62.14	113.52	51.54
BraA05g030960.3C	59.1033	137.44	51.4267
BraA09g009020.3C	47.0067	82.0433	36.0767
BraA07g031790.3C	35.5667	64.4367	30.9567
BraA01g036770.3C	25.3	76.3867	21.0633
BraA02g024470.3C	19.9	45.06	18.3033
BraA03g042150.3C	19.4467	42.1467	18.2733
BraA09g066210.3C	16.25	35.6833	15.4467
BraA05g033340.3C	24.3233	33.6633	14.7067
BraA04g030200.3C	30.76	32.8833	14.57
BraA06g016760.3C	30.6433	33.73	14.1567
BraA06g023430.3C	11.9733	24.47	11.84
BraA04g031750.3C	24.07	24.16	10.9467
BraA05g003520.3C	19.86	21.42	10.62
BraA04g003800.3C	21.31	30.12	10.2767
BraA03g024350.3C	29.9633	55.4167	10.2567
BraA03g049330.3C	17.0733	21.0467	10.03
BraA07g026810.3C	10.5333	18.1967	7.95667
BraA05g012860.3C	12.2567	16.6567	7.80667
BraA10g001350.3C	15.0467	25.9367	7.77
BraA07g034950.3C	9.26333	18.9633	7.66667
BraA08g002330.3C	12.56	17.9433	7.37333
BraA03g055400.3C	7.43333	15.0133	7.34333
BraA09g022350.3C	7.21	14.82	6.87
BraA06g010300.3C	9.04667	16.0433	6.03
BraA01g040220.3C	8.39667	9.99	4.88667
BraAnng005410.3C	6.58667	11.2167	4.31
BraA06g029190.3C	4.44333	22.19	4.27333
BraA01g004070.3C	8.71	16.8933	4.14667
BraA03g039430.3C	7.77333	11.1433	4.13
BraA01g039470.3C	4.51	10.6167	4.08333
BraA03g030360.3C	7.3	8.70667	4.05333
BraA08g001310.3C	6.53667	10.21	3.85
BraA05g005740.3C	6.04333	7.67667	3.80667
BraA09g059750.3C	10.2967	17.0067	3.79333
BraA03g027290.3C	5.10667	16.41	3.62667
BraA10g011470.3C	5.22333	12.3533	3.62
BraA07g024590.3C	4.97333	9.53	3.52
BraA05g012270.3C	3.52333	9.39333	3.45667
BraA05g026650.3C	6.08	6.99333	3.35333
BraA06g038250.3C	3.79	16.13	3.32333
BraA02g010590.3C	4.66333	21.7867	3.29333
BraA07g035980.3C	3.50333	6.8	3.22333
BraA07g034640.3C	3.73	9.51	3.16333
BraA04g016980.3C	4.32333	8.24333	3.15667
BraA09g007520.3C	4.44333	6.60667	3.06667
BraA10g021260.3C	3.7	6.46	3.04667
BraA08g005020.3C	3.07667	6.15667	3.00333
BraA09g046040.3C	4.48667	6.50333	2.83333
BraA09g033340.3C	4.03	6.66333	2.79333
BraA02g043580.3C	2.79667	10.2733	2.74667
BraA09g019360.3C	3.73	10.5367	2.68333
BraA01g013770.3C	3.62	7.13333	2.55
BraA03g042380.3C	3.09667	7.3	2.55
BraA06g005770.3C	2.81333	6.60333	2.54333
BraA02g010850.3C	2.58667	6.91	2.2
BraA06g011190.3C	2.97667	9.57333	2.17
BraA01g044790.3C	3.06	5.48	2.03333
BraA09g051570.3C	3.68	6.27667	1.97333
BraA06g031180.3C	1.96	5.93	1.94
BraA02g039530.3C	2.51667	6.45	1.91333
BraA03g029950.3C	1.94	4.15	1.91
BraA09g033060.3C	1.96333	4.50333	1.88333
BraA07g030930.3C	1.90667	4.05667	1.81333
BraA02g042300.3C	2.57	4.72333	1.70333
BraA08g022480.3C	1.83	4.60667	1.63333
BraA06g014860.3C	1.82	4.56667	1.63333
BraA03g048600.3C	1.72333	5.35	1.54667
BraA10g017710.3C	2.67	6.08	1.54667
BraA07g001660.3C	1.62333	3.48333	1.53
BraA01g032950.3C	2.42333	5.42333	1.52667
BraA10g018700.3C	1.6	8.35333	1.52333
BraA01g010500.3C	2.69667	3.24333	1.52
BraA04g027220.3C	1.57	3.33333	1.52
BraA03g022270.3C	1.5	5.29333	1.47667
BraA05g004710.3C	1.54	3.73	1.45
BraA02g035910.3C	1.52	3.5	1.38
BraA02g013290.3C	2.00667	5.28667	1.32333
BraA08g033760.3C	2.11667	3.08	1.29333
BraA02g023240.3C	1.32333	4.70333	1.26
BraA01g033010.3C	3.93667	4.05667	1.25333
BraA09g027240.3C	1.85	4.66333	1.12
BraA06g019980.3C	2.14667	3.43	1.12
BraA09g040100.3C	1.61	5.37667	1.11
BraA06g043490.3C	2.17667	2.52333	1.06333
BraA04g022390.3C	1.56333	2.70333	1.04333
BraA07g041410.3C	1.81	5.19667	1.04
BraA02g003170.3C	1.46667	4.07	1.03667
BraA08g033770.3C	3.12333	3.78	1.02667
BraA09g062900.3C	2.66333	2.89	1.01
BraA10g000500.3C	1.45667	2.38667	0.946667
BraA08g028290.3C	1.25667	2.71	0.936667
BraA04g031090.3C	1.15667	4.01	0.93
BraA01g019340.3C	1.49667	2.8	0.876667
BraA09g063390.3C	1.01	4.13667	0.866667
BraA07g031150.3C	0.943333	3.32333	0.84
BraA06g013190.3C	1.26667	3.36667	0.823333
BraA03g038140.3C	0.853333	5.36	0.763333
BraA06g021630.3C	1.9	3.66	0.76
BraA01g014390.3C	1.96667	2.18333	0.74
BraA03g010490.3C	0.753333	2.4	0.716667
BraA08g028120.3C	1.01	2.44	0.713333
BraA07g015910.3C	2.50667	8.49333	0.703333
BraA06g039540.3C	0.853333	2.26667	0.7
BraA04g000280.3C	1.18	1.83	0.693333
BraA10g028100.3C	0.713333	1.74667	0.693333
BraA03g042100.3C	1.09	3.39333	0.69
BraA03g002260.3C	1.15667	1.85333	0.683333
BraA02g013910.3C	1.32667	2.56333	0.67
BraA05g011320.3C	0.726667	2.36667	0.67
BraA09g047050.3C	1.23	6.32667	0.66
BraA07g016860.3C	0.966667	5.20333	0.633333
BraA10g000700.3C	1.21667	4.66	0.62
BraA06g032770.3C	1.05	3.30333	0.616667
BraA01g035310.3C	1.72333	2.19333	0.603333
BraA07g028920.3C	3.42667	4.56667	0.603333
BraA05g027690.3C	0.816667	2.13667	0.603333
BraA05g004880.3C	0.65	2.91	0.583333
BraA07g037520.3C	0.796667	1.67	0.57
BraA07g033810.3C	0.713333	1.58667	0.556667
BraA07g030010.3C	1.51667	5.30667	0.54
BraA09g015300.3C	1.30667	2.83667	0.54
BraA05g032320.3C	0.913333	1.66667	0.496667
BraA03g047630.3C	0.746667	2.26	0.49
BraA10g019680.3C	0.67	1.48	0.476667
BraA07g028740.3C	0.666667	1.50333	0.466667
BraA10g007500.3C	0.626667	2.19	0.46
BraA01g014600.3C	0.923333	2.13333	0.456667
BraA09g004340.3C	2.21	4.65	0.45
BraA10g033780.3C	0.71	1.49	0.446667
BraA02g024020.3C	0.47	1.20667	0.446667
BraA10g006890.3C	0.606667	1.98	0.436667
BraA06g016910.3C	0.493333	2.46667	0.43
BraA07g034080.3C	0.6	2.67	0.416667
BraA10g001400.3C	0.44	1.27	0.413333
BraA07g031640.3C	0.476667	1.05333	0.366667
BraA06g015440.3C	0.966667	3.86333	0.363333
BraA07g016840.3C	0.406667	1.68667	0.36
BraA06g005410.3C	0.836667	1.77333	0.35
BraA04g009990.3C	0.566667	2.09333	0.34
BraA06g036680.3C	0.43	1.02333	0.316667
BraA01g013650.3C	0.33	1.38667	0.313333
BraA03g027960.3C	0.373333	4.66	0.3
BraA02g041670.3C	0.303333	1.04	0.29
BraA07g013840.3C	0.776667	3.14333	0.283333
BraA04g018020.3C	0.446667	1.44333	0.273333
BraA04g028720.3C	0.306667	1.10333	0.256667
BraA09g002130.3C	0.443333	1.19667	0.253333
BraA08g028140.3C	0.416667	1.65	0.246667
BraA08g005810.3C	0.343333	3.06	0.243333
BraA04g023750.3C	1.53667	2.2	0.226667
BraA05g041460.3C	1.18333	1.28667	0.21
BraA03g037440.3C	0.3	3.48333	0.203333
BraA02g004220.3C	0.386667	1.63	0.196667
BraA03g037560.3C	0.2	1.12333	0.18
BraA01g006040.3C	0.206667	1.21333	0.176667
BraA02g017770.3C	0.27	1.11	0.173333
BraA05g040480.3C	0.183333	1.25333	0.153333
BraA08g029400.3C	0.2	2.35	0.143333
BraA01g016790.3C	0.26	1.14	0.126667
BraA10g005560.3C	1.42333	1.68667	0.123333
BraA02g020850.3C	0.166667	1.30333	0.123333
BraA06g040400.3C	0.336667	2.38	0.12
BraA09g045430.3C	0.3	1.51333	0.0733333
BraA05g004910.3C	0.163333	1.04667	0.0366667
BraA03g032300.3C	0.05	1.15333	0

## Sheet: P6
ID	DM	DP	DZ
BraA06g014920.3C	3207.48	2406.34	1102.41
BraA03g016480.3C	138.007	108.433	67.6233
BraA03g013440.3C	152.543	99.9333	62.97
BraA03g022850.3C	133.933	46.22	45.4433
BraA07g032590.3C	98.5633	43.69	43.4233
BraA06g030980.3C	88.4267	42.9333	42.73
BraA09g056720.3C	105.19	74.4267	36.02
BraA09g064090.3C	73.0667	43	34.1367
BraA04g004020.3C	66.62	43.5033	30.25
BraA02g044390.3C	51.3533	30.1	25.6733
BraA10g023710.3C	51.4533	24.5533	21.83
BraA06g019700.3C	47.08	24.9033	20.8467
BraA03g023660.3C	65.2233	39.66	20.16
BraA01g011030.3C	37.9933	18.2933	16.39
BraA02g013300.3C	67.7367	35.66	16.22
BraA02g002350.3C	53.4933	27.1633	15.1067
BraA02g018360.3C	34.1433	18.34	14.6767
BraA06g006960.3C	33.2467	23.4533	14.53
BraA05g040640.3C	66.5733	23.0767	13.3067
BraA03g005880.3C	37.2533	12.7567	12.2833
BraA05g027900.3C	27.0633	17.0433	12.2633
BraA01g020550.3C	107.873	12.5167	11.25
BraA06g036660.3C	26.22	20.14	10.42
BraA09g032260.3C	22.3467	12.1533	10.1567
BraA06g041840.3C	24.1167	9.88333	9.28333
BraA10g014240.3C	24.3367	10.8767	9.13333
BraA08g030460.3C	18.9867	12.4333	8.99667
BraA03g046040.3C	18.3933	13.07	8.89333
BraA02g035300.3C	26.25	19.5867	8.87333
BraA05g007800.3C	33.45	12.68	8.01667
BraA07g014010.3C	49.36	23.0433	7.86667
BraA08g010890.3C	32.4433	12.03	7.59667
BraA09g038320.3C	26.66	17.35	6.89333
BraA09g045100.3C	16.72	10.7967	6.85
BraA03g021810.3C	14.73	9.51	6.79667
BraA02g028310.3C	72.5067	31.2333	6.43667
BraA07g040130.3C	16.2933	12.8067	6.11333
BraA08g032260.3C	24	11.1167	6.05667
BraA03g023250.3C	13.5333	7.14667	5.8
BraA09g049960.3C	14.3833	8.6	5.70667
BraA04g011230.3C	23.6567	9.41	5.56333
BraA07g035420.3C	14.9867	13.05	5.52333
BraA02g022480.3C	15.4633	7.44667	5.35333
BraA10g029700.3C	15.36	6.89667	5.15667
BraA04g021100.3C	13.96	8.11	4.55667
BraA08g005640.3C	38.31	7.79667	4.52
BraA01g030800.3C	12.3167	7.13	4.35
BraA06g011430.3C	33.5467	5.20333	3.96333
BraA01g008590.3C	11.5433	10.71	3.77667
BraA03g042430.3C	16.5867	10.2933	3.76333
BraA01g000240.3C	13.5667	6.39667	3.66
BraA08g020190.3C	10.3	4.66333	3.63667
BraA03g053010.3C	11.1333	9.94	3.60333
BraA06g005950.3C	9.32667	5.35667	3.5
BraA05g025130.3C	7.46667	4.44667	3.38
BraA02g040690.3C	11.5667	5.52333	3.13333
BraA01g036690.3C	10.2967	7.07333	3.10333
BraA05g024290.3C	7.13667	3.42667	3.01667
BraA04g027240.3C	8.25667	3.21667	3.01667
BraA03g002960.3C	7.50333	4.03	2.97
BraA07g009180.3C	9.53667	5.15	2.96667
BraA05g001110.3C	61.2233	9.43	2.75333
BraA08g003060.3C	7.01	3.70667	2.62333
BraA07g037800.3C	10.8367	2.97333	2.33667
BraA09g004520.3C	10.85	2.26667	2.15333
BraA06g037160.3C	13.99	2.32333	2.15
BraA07g032750.3C	7	4.81667	2.10667
BraA07g024250.3C	9.81	3.57	1.9
BraA06g011580.3C	7.62	5.62	1.87333
BraA07g033570.3C	9.24667	2.74333	1.76
BraA07g031100.3C	5.41	2.78667	1.64333
BraA02g043360.3C	8.21667	2.15667	1.48667
BraA09g008440.3C	7.35667	2.34	1.48
BraA03g040820.3C	11.28	2.33333	1.44667
BraA08g024500.3C	5.35667	1.79333	1.34
BraA06g038620.3C	5.75333	1.97667	1.28667
BraA04g001820.3C	6.80667	2.94333	1.24
BraA08g026120.3C	18.6067	2.45333	1.23667
BraAnng006440.3C	3.57333	1.25667	1.19
BraA09g024630.3C	6.64333	1.55667	1.16333
BraA07g035780.3C	3.98333	1.20667	1.16333
BraA07g014110.3C	3.09667	1.54	1.11
BraA07g028550.3C	5.71333	1.47333	1.07333
BraA05g022880.3C	6.87333	1.57667	1.04667
BraA01g011160.3C	6.66333	2.03667	1.02667
BraA09g003480.3C	6.97	1.51	1
BraA08g011540.3C	2.99667	2.09667	0.913333
BraA06g025400.3C	3.25333	1.71667	0.91
BraA04g013670.3C	4.22	3.08667	0.83
BraA06g024480.3C	4.33667	2.37	0.806667
BraA03g003010.3C	5.41667	3.64	0.786667
BraA03g038630.3C	5.25	4.02333	0.763333
BraA10g033750.3C	2.58667	0.936667	0.736667
BraA08g029600.3C	4.52	1.31667	0.733333
BraA10g004630.3C	3.56333	0.926667	0.606667
BraA05g025020.3C	5.23333	1.10667	0.57
BraA10g004080.3C	1.78333	0.973333	0.536667
BraA07g024830.3C	1.46667	1.19333	0.526667
BraA03g045140.3C	5.41	2.42	0.513333
BraA07g042570.3C	1.31333	0.506667	0.433333
BraA02g005670.3C	2.77333	0.696667	0.43
BraA01g036700.3C	1.22333	0.563333	0.426667
BraA09g062580.3C	1.89667	0.693333	0.396667
BraA09g023190.3C	3.12333	1.54	0.36
BraA02g041340.3C	4.25667	1.84	0.333333
BraA02g043370.3C	2.59	1.17333	0.323333
BraA04g027430.3C	3.44333	0.586667	0.32
BraA07g038040.3C	3.39667	0.78	0.29
BraA09g058910.3C	6.40333	1.32667	0.28
BraA03g015380.3C	3.44	0.513333	0.28
BraA08g030340.3C	1.31667	0.86	0.273333
BraA09g065580.3C	2.3	0.86	0.26
BraA05g039830.3C	6.30667	0.18	0.173333
BraA10g004800.3C	2.32	2.15333	0.17
BraA09g062040.3C	1.28	0.186667	0.166667
BraA02g010780.3C	3.18333	0.183333	0.16
BraA09g049980.3C	5.2	0.796667	0.156667
BraA09g050250.3C	3.80333	0.19	0.133333
BraA05g037700.3C	2.58667	0.143333	0.1
BraA03g023950.3C	2.32667	1.03667	0.1
BraA01g020660.3C	1.14	0.233333	0.08
BraA10g026320.3C	1.25667	0.263333	0.06
BraA03g038770.3C	1.08667	0.16	0.03

## Sheet: P7
ID	DM	DP	DZ
BraA09g050300.3C	6.86	3.20667	6.86
BraA02g005040.3C	2.53667	0.853333	2.53667

## Sheet: P8
ID	DM	DP	DZ
BraA06g012500.3C	1.06333	3.53333	1.06
BraA09g053880.3C	0.403333	1.30333	0.4
BraA09g000810.3C	0.37	2.03667	0.37
BraA01g007420.3C	0.306667	1.44	0.31
BraA09g040580.3C	0.27	2.78667	0.273333
BraA03g052430.3C	0.16	2.12333	0.16
BraA05g025070.3C	0	5.28333	0
BraA05g010790.3C	0	1.06	0
BraA10g022050.3C	0	1.94	0
BraA10g022060.3C	0	1.96667	0

## Sheet: P9
ID	DM	DP	DZ
BraA07g015140.3C	3.32	0	0
