# Supplementary material for: Unraveling yield heterosis in Chinese cabbage hybrid by comparative transcriptomic analysis and LHCB1 gene function analysis
Source: Front Plant Sci. 2025 Jul 2;16:1627259. doi: 10.3389/fpls.2025.1627259 (PMC12269066; doi:10.3389/fpls.2025.1627259)
Supplement: Supplementary file 7 [file Table6.xlsx]

## Sheet: Sheet1
Supplementary Table S6 List of 1142 hub genes in the MEturquoise module.
ID	M	P	Z	DM	DP	DZ
BraA09g035160.3C	1284.09	136.38	1046.79	2820.26	425.573	2586.41
BraA09g024910.3C	579.9	384.69	501.837	3704.25	679.627	1958.06
BraA10g021080.3C	70.93	395.873	134.22	2928	2144.79	2815.58
BraA07g004890.3C	136.237	28.0333	115.187	237.867	191.333	216.16
BraA06g043250.3C	57.7833	33.63	84.6867	140.603	157.337	167.887
BraA10g027200.3C	90.9633	75.5733	81.5867	213.237	100.633	205.517
BraA02g041550.3C	64.99	82.2267	72.0967	909.157	267.047	709.973
BraA03g021980.3C	74.3767	29.8267	68.9167	178.3	72.77	145.453
BraA02g011840.3C	66.29	52.4	66.4333	708.057	165.517	617.54
BraA10g029030.3C	65.9567	289.613	57.0667	555.37	361.97	912.143
BraA09g060880.3C	69.1667	24.1367	56.3833	108.18	50.0967	101.693
BraA09g018690.3C	46.17	131.31	56.24	287.047	183.847	279.957
BraA04g002640.3C	41.4333	54.5167	47.41	451.873	177.723	356.867
BraA07g040880.3C	40.4133	101.07	46.98	410.06	164.787	269.86
BraA02g015020.3C	50.9267	16.5667	46.29	123.567	80.0967	135.007
BraA07g019110.3C	38.6733	86.5433	42.32	308.617	186.73	223.683
BraA09g039040.3C	36.62	211.723	41.76	372.003	237.13	278.337
BraA03g004740.3C	38.96	84.05	41.0533	761.283	681.14	747.257
BraA10g006370.3C	52.8833	21.31	40.4367	74.1867	41.7167	107.46
BraA01g011340.3C	39.9633	17.9867	38.8133	320.27	74.25	189.54
BraA08g029130.3C	26.7867	99.1133	38.62	276.44	229.44	205.55
BraA08g035710.3C	36.3733	83.8167	38.5867	356.003	159.787	214.147
BraA06g001470.3C	33.7267	39.4333	37.0133	171.903	181.28	345.55
BraA05g000750.3C	42.3633	14.1	34.9133	75.9367	85.87	71.0933
BraA04g023010.3C	31.66	47.7733	34.7267	83.1367	47.6967	115.827
BraA09g039000.3C	37.7633	102.557	34.3233	281.087	184.727	216.99
BraA01g004190.3C	39.56	11.6767	34.2333	135.873	43.1067	105.663
BraA03g015680.3C	35.4733	97.1167	33.9367	206.103	95.8	140.833
BraA09g022550.3C	30.5467	80.62	33.1367	463.827	170.057	366.67
BraA09g027850.3C	40.62	10.7767	32.2767	90.6333	32.66	65.55
BraA09g009670.3C	42.94	4.73667	31.6233	121.853	59.9267	81.0767
BraA01g023770.3C	27.58	62.8267	31.0467	122.157	98.9033	156.377
BraA03g055330.3C	35.5733	75.28	29.9267	147.967	111.48	126.737
BraA03g035460.3C	31.9467	77.9867	29.3933	129.68	82.0767	95.6133
BraA06g036490.3C	36.5667	62.02	28.9367	176.53	108.883	107.833
BraA05g035520.3C	38.47	52.63	28.8267	178.443	113.37	261.557
BraA03g058660.3C	23.0033	91.4067	28.4867	257.177	129.247	172.573
BraA07g039340.3C	29.2	11.8133	28.4333	237.693	127.7	242.873
BraA02g027990.3C	22.5833	57.09	28.2267	486.333	157.887	349.88
BraA10g027170.3C	33.86	32.1367	28.19	670.463	148.537	398.7
BraA03g012070.3C	29.6733	20.07	27.86	130.037	97.17	199.323
BraA09g004080.3C	26.5733	64.08	27.82	147.23	108.157	137.36
BraA08g015070.3C	33.9433	104.697	27.2067	278.077	135.107	207.51
BraA04g021890.3C	19.2467	13.69	26.8933	267.497	30.7167	164.14
BraA03g042180.3C	34.2467	19.1867	25.3067	58.3667	27.1367	87.16
BraA06g015170.3C	30.3567	11.86	25.19	90.2833	29.74	65.43
BraA01g041350.3C	23.99	12.06	25.0733	38.88	22.5533	40.41
BraA08g035150.3C	22.3067	26.65	24.73	164.8	60.73	125.403
BraA01g005720.3C	30.0033	14.2467	24.3	75.4067	22.5	57.1733
BraA10g018830.3C	21.5267	49.2633	23.4333	68.17	61.16	90.9767
BraA06g030110.3C	30.8033	15.62	23.0567	133.41	56.5267	185.44
BraA03g004110.3C	24.2967	14.71	22.9633	74.83	18.9233	48.92
BraA05g034340.3C	17.9967	56.0633	22.7167	135.673	75.0933	95.9233
BraA03g050510.3C	28.6	59.65	22.6133	172.683	167.243	255.973
BraA06g029430.3C	21.1833	11.07	22.44	77.52	31.1767	59.9067
BraA06g016510.3C	34.46	53.82	22.31	252.623	101.157	163.277
BraA04g027260.3C	17.2433	7.53333	22.0533	47.6933	27.61	54.3933
BraA04g030340.3C	27.2433	6.86	21.6233	116.173	25.94	65.73
BraA03g044900.3C	21.6233	9.6	21.3933	32.2933	21.8167	28.02
BraA08g007210.3C	24.2067	46.3	21.36	242.997	114.247	189.003
BraA03g036860.3C	33.8833	41.57	21.1867	178.34	109.613	402.017
BraA04g018580.3C	16.36	53.0733	21.0733	102.453	70.08	93.97
BraA08g027790.3C	22.4267	49.1267	20.76	136.137	127.44	192.807
BraA10g031210.3C	32.8933	5.58	20.56	674.893	102.237	465.92
BraA02g018000.3C	16.6233	61.6733	20.4133	213.563	142.797	121.457
BraA03g039380.3C	22.7867	47.44	20.29	69.1867	57.2367	75.8967
BraA09g041490.3C	25.0267	45.8867	20.2867	159.187	112.397	122.94
BraA08g011840.3C	25.99	7.67	20.1667	123.403	30.32	65.4633
BraA01g012290.3C	23.23	10.2767	20.0567	79.6133	23.69	61.0533
BraA04g028340.3C	19.5567	61.6867	19.87	150.44	104.417	129.823
BraA04g028950.3C	17.48	55.6933	19.7467	162.963	117.5	156.633
BraA02g002870.3C	33.1167	41.5633	19.6767	91.7667	58.6933	79.14
BraA07g027530.3C	23.1933	10.66	19.6267	92.6867	24.8733	59.1333
BraA02g002710.3C	13.4133	57.2467	19.4467	156.937	82.85	125.637
BraA01g039670.3C	24.4833	21.05	19.34	133.277	63.4333	129.683
BraA05g029770.3C	18.5067	54.1967	19.3167	140.413	120.69	128.45
BraA07g032120.3C	19.7133	11.5033	19.2	54.3367	15.8867	41.11
BraA10g016360.3C	20.77	8.33	18.9033	31.4667	20.8833	29.5967
BraA10g031140.3C	26.87	8.32333	18.89	80.0867	16.87	63.3367
BraA07g041880.3C	20.6633	45.1933	18.71	333.293	326.523	207.633
BraA09g040050.3C	19.9367	49.8367	18.4633	226.407	145.9	159.543
BraA01g001330.3C	20.74	43.87	18.4	244.52	111.633	158.8
BraA05g041680.3C	15.6967	5.40667	18.03	47.2133	34.5567	41.64
BraA06g008420.3C	24.3433	16.64	17.8967	115.63	48.1233	97.8867
BraA06g003170.3C	27.17	7.16	17.7267	88.6133	11.87	64.9533
BraA06g000630.3C	14.5833	7.41667	17.5833	57.2367	18.0833	40.7533
BraA03g009990.3C	21.64	12.74	17.5033	48.52	14.12	37.77
BraA01g009870.3C	17.3133	8.55333	17.2867	44.37	30.96	41.03
BraA07g021510.3C	14.1033	37.5533	16.49	181.683	128.443	147.683
BraA06g042570.3C	19.0333	13.9633	16.4533	61.2	21.1767	42.45
BraA09g060940.3C	15.68	38.2233	16.3667	92.99	58.8	74.1367
BraA02g042450.3C	19.1267	11.47	16.3467	39.07	14.2	28.6567
BraA02g037060.3C	13.9333	20.2233	16.3433	150.537	54.9	111.593
BraA06g035430.3C	15.7767	17.8933	16.1767	78.58	24.49	51.93
BraA07g023440.3C	18.5933	10.17	16.11	125.193	18.52	78.4667
BraA09g043240.3C	20.9467	10.74	16.0867	78.3767	22.4867	58.1467
BraA05g022080.3C	16.2333	33.6033	16.0333	52.6067	34.54	39.5867
BraA04g000700.3C	3.36	15.4533	15.88	484.703	224.39	354.24
BraA08g018180.3C	18.8233	5.79	15.7033	43.6833	35.0033	68.6933
BraA09g055390.3C	23.9433	16.2167	15.5067	283.677	49.8367	194.063
BraA06g031150.3C	27.6733	9.05667	15.38	263.33	42.17	173.29
BraA05g035810.3C	16.07	11.1	15.14	64.5533	28.73	63.1367
BraA01g007070.3C	16.37	0.03	15.1333	49.06	0	39.1667
BraA06g035630.3C	17.16	31.0467	15.1233	66.2467	37.3533	55.0367
BraA06g011080.3C	14.9533	5.87	14.7	44.61	22.07	39.93
BraA04g029240.3C	21.3733	48.1167	14.51	170.88	89.7767	148.797
BraA03g048960.3C	21.32	32.4633	14.4267	75.1667	48.83	51.1467
BraA03g019340.3C	16.61	33.3867	14.41	100.35	64.3833	69.9633
BraA03g003810.3C	21.81	40.8067	14.2467	67.0733	53.9433	61.9733
BraA03g034930.3C	12.72	8.74667	14.2467	28.18	10.6	21.2467
BraA06g033230.3C	13.9433	4.46	14.0433	45.1533	27.0833	40.8267
BraA04g015930.3C	14.7367	9.60333	14.0067	49.9633	21.59	47.8233
BraA07g020910.3C	28.5833	14.5467	13.9333	98.4667	34.2033	141.91
BraA07g037780.3C	16.84	4.84667	13.91	23.3933	13.9767	22.6567
BraA02g011440.3C	17.5067	6.94333	13.9067	23.2967	12.91	27.2367
BraA08g021940.3C	9.84333	6.35	13.85	17.1667	16.1433	16.8333
BraA09g063840.3C	15.5167	7.62333	13.7767	45.4767	12.7767	45.0567
BraA07g019700.3C	13.61	39.2733	13.7633	59.3533	40.5867	42.6433
BraA03g018660.3C	15.35	5.31	13.6733	34.9167	13.0067	25.2467
BraA02g003050.3C	10.8433	10.5967	13.5567	128.387	54.4333	134.29
BraA01g039790.3C	14.34	5.14667	13.3667	118.213	13.3467	69.13
BraA09g014040.3C	19.8267	2.62333	13.2067	34.3167	26.5667	25.3967
BraA07g037900.3C	23.2367	6.79667	13.1433	52.39	17.8333	45.0067
BraA03g056290.3C	23.74	50.5067	13.04	265.31	115.707	193.263
BraA06g003110.3C	19.0433	10.1033	13.0267	46.2067	16.63	43.8533
BraA03g005900.3C	13.8167	6.88667	12.9967	82.68	13.51	52.42
BraA06g011260.3C	26.5067	93.29	12.9067	232.147	88.9333	162.23
BraA05g037570.3C	18.2067	33.38	12.8033	78.9067	46.4933	110.25
BraA06g035530.3C	14.33	5.42667	12.74	25.5433	13.9633	23.2233
BraA08g022960.3C	15.08	5.18667	12.67	123.763	64.4167	94.5
BraA03g006030.3C	16.47	9.56333	12.65	38.14	15.11	30.7533
BraA09g014180.3C	9.90667	6.02667	12.6233	30.9367	18.2833	26.0667
BraA10g023820.3C	10.0067	5.94	12.5233	30.6633	20.8333	29.4367
BraA03g008100.3C	10.4433	26.1633	12.4933	117.33	56.98	133.34
BraA01g040600.3C	10.8267	5.81	12.3567	17.6867	11.58	16.7867
BraA03g023760.3C	10.97	26.8133	12.24	64.8	59.26	66.5
BraA08g006250.3C	3.93667	18.11	12.17	50.83	45.5	44.02
BraA03g056400.3C	11.0733	5.27333	12.12	23.2433	13.46	19.2133
BraA07g025610.3C	13.7067	8.74333	11.9867	34.5533	10.82	33.1533
BraA02g043990.3C	13.57	9.31333	11.8933	88.7	24.79	63.45
BraA06g008280.3C	5.47667	7.35	11.8767	73.15	25.3433	41.8867
BraA06g036890.3C	15.9433	2.33333	11.8433	27.4967	12.5	21.7233
BraA09g010080.3C	7.78333	4.98667	11.74	39.44	18.8567	35.94
BraA07g020810.3C	13.87	53.41	11.73	127.3	45.1967	163.103
BraA10g032480.3C	13.01	4.04667	11.6633	30.87	6.12333	23.8067
BraA06g033770.3C	11.77	5.26667	11.6567	35.4	12.2067	23.0367
BraA09g000310.3C	14.0233	9.96333	11.5067	52.0333	11.58	35.2767
BraA02g022570.3C	10.1133	24.41	11.4733	39.6633	25.5633	28.01
BraA09g040420.3C	13.4433	5.53333	11.4233	44.84	21.2233	32.54
BraA04g017830.3C	10.9167	56.5667	11.38	184.687	106.633	136.35
BraA06g030710.3C	6.47	4.12667	11.3233	22.9	23.7233	33.33
BraA10g024400.3C	10.6633	27.7133	11.2133	453.297	234.68	289.897
BraA06g027650.3C	12.05	5.23	10.9467	62.97	25.9933	53.0633
BraA02g005080.3C	15.4733	1.14667	10.8633	47.82	4.47667	34.3
BraA05g033020.3C	13.4567	44.7933	10.85	120.937	54.3767	109.317
BraA05g014670.3C	23.1567	7.8	10.7933	379.85	39.77	271.62
BraA09g063800.3C	8.85667	9.28	10.7767	42.28	12.29	34.9567
BraA05g023910.3C	11.59	9.57333	10.7067	50.86	15.8933	32.41
BraA02g035850.3C	9.41333	26.55	10.4333	89.83	41.8	48.9133
BraA03g039190.3C	11.3133	6.81	10.4333	62.4133	8.10333	35.74
BraA09g039220.3C	9.84	46.7767	10.3167	124.737	64.5033	99.74
BraA01g041560.3C	9.93667	7.82333	10.28	21.71	8.53333	17.4067
BraA07g035880.3C	9.74333	4.97	10.2567	21.1133	10.7267	18.49
BraA09g054100.3C	7.45	25.9467	10.1833	50.2267	43.61	44.9133
BraA08g032380.3C	8.47333	4.43667	10.17	12.2933	8.70667	13.1667
BraA09g002470.3C	25.41	23.1667	10.15	144.173	56.9333	140.157
BraA08g019500.3C	21.33	26.63	10.13	76.2267	66.06	56.8433
BraA09g036310.3C	11.64	20.39	10.06	27.3667	20.23	28.06
BraA03g008330.3C	10.6233	6.88	10.0433	34.22	12.0667	26.1133
BraA05g028120.3C	10.4933	11.6067	9.98667	50.8033	25.0867	73.0333
BraA01g002110.3C	8.74333	10.8367	9.94333	31.1667	12.37	44.12
BraA06g024690.3C	10.59	24.5033	9.59667	53.5867	31.3033	37.7633
BraA02g027960.3C	8.93	4.38333	9.59	22.9733	10.9967	19.9233
BraA07g038660.3C	13.82	8.05333	9.45	100.653	34.99	76.3533
BraA05g032080.3C	9.79667	37.3467	9.43	428.633	204.78	249.837
BraA03g007800.3C	8.18	5.98667	9.40667	20.8133	6.27333	16.4233
BraA07g035510.3C	8.77333	12.7633	9.39	45.6267	13.1633	31.5
BraA06g033590.3C	10.3833	30.7733	9.38667	64.1267	23.6833	45.67
BraA09g055350.3C	7.77	5.08333	9.37	139.737	33.06	98.14
BraA02g025210.3C	13.1	38.2	9.3	49.6067	52.3267	78.93
BraA03g022420.3C	9.83667	6.75	9.24333	38.14	10.23	24.3833
BraA10g009410.3C	13.8967	3.35667	9.14667	14.27	8.12	18.3333
BraA01g008920.3C	13.1267	5.70667	9.07667	28.5933	9.51333	19.64
BraA06g036270.3C	10.5767	23.7867	9.06667	46.4533	35.4967	46.7733
BraA05g031220.3C	10.36	1.66	9.04667	135.413	12.25	89.03
BraA03g021940.3C	10.2833	21.1633	9	258.757	181.127	268.903
BraA05g038650.3C	8.62333	4.12667	8.99	14.0333	9.74	12.83
BraA04g016290.3C	10.9767	27.8367	8.95667	65.8333	40.5733	50.0633
BraA03g026570.3C	8.37667	20.2233	8.94	42.8667	32.5233	41.2067
BraA10g013620.3C	8.99333	0.763333	8.92	19.2067	3.59	18.47
BraA04g026290.3C	4.48667	25.3	8.91	151.903	98.12	153.803
BraA01g007180.3C	10.0967	1.62333	8.89333	65.24	21.9333	56.03
BraA10g018940.3C	9.50667	4.08	8.83	16.39	7.05333	15.8133
BraA01g013280.3C	7.79667	24.6033	8.74667	109.847	97.8533	117.587
BraA09g006820.3C	7.96	1.8	8.73667	21.2467	13.76	22.0933
BraA06g005720.3C	13.1167	29.99	8.67	88.9567	83.2333	82.5367
BraA08g012680.3C	12.1933	11.06	8.66	116.42	27.4633	58.5533
BraA08g006360.3C	8.24	3.43667	8.53667	22.2567	8.94333	15.9367
BraA04g003720.3C	13.5067	18.6467	8.41667	70.43	43.43	142.143
BraA08g034900.3C	8.46	7.68667	8.38333	104.76	36.4067	73.8233
BraA10g015950.3C	19.47	12.98	8.37	97.6733	40.2133	60.4433
BraA08g019790.3C	9.39667	4.30333	8.3	26.84	7.29667	18.8533
BraA10g031440.3C	9.72	29.37	8.25333	53.5233	33.19	44.22
BraA05g012330.3C	6.52	2.15333	8.25	14.27	12.89	15.46
BraA05g000260.3C	6.30667	21.9733	8.23333	175.003	110.877	134.153
BraA02g023500.3C	12.6633	26.8333	8.18333	36.01	18.6667	34.46
BraA05g037940.3C	9.46	5.42667	8.17667	13.3167	7.89	17.5433
BraA04g022540.3C	6.17	3.61	8.15667	15.11	7.40667	12.0433
BraA03g013400.3C	7.35667	4.46	8.13	26.11	7.69	19.4833
BraA06g033150.3C	7.50667	2.83667	8.12333	17.1267	7.97	12.7367
BraA02g027900.3C	10.58	12.9133	8.12333	256.14	46.92	137.19
BraA06g031580.3C	8.93333	20.0633	8.10333	37.03	24.8233	32.42
BraA08g023220.3C	10.14	4.36333	8.07	43.9833	10.1233	27.9667
BraA04g000690.3C	3.97333	24.5433	8.02667	70.21	40.6133	55.5333
BraA06g015300.3C	13.5967	29.7433	8.01	103.35	64.0667	213.903
BraA02g002250.3C	10.8733	28.11	7.94667	69.1933	23.7233	42.7133
BraA10g014950.3C	12.0867	12.1367	7.94333	37.7033	13.6333	30.16
BraA06g041470.3C	5.44667	3.5	7.86	9.91667	6.48333	9.76333
BraA09g025320.3C	6.50667	19.51	7.81667	69.2667	17.76	38.4233
BraA08g017210.3C	8.01667	6.23333	7.81	104.217	31.5133	78.5767
BraA10g016510.3C	7.57	21.6067	7.74333	71.69	35.6133	71.0233
BraA05g001550.3C	7.35333	4.67333	7.71667	42.9433	11.2567	35.3067
BraA07g022600.3C	7.14667	6.35333	7.69333	63.36	23.2367	46.5567
BraA09g013680.3C	8.58667	9.19333	7.68	102.383	24.01	82.2067
BraA10g026260.3C	11.67	6.48333	7.68	15.6833	7.46667	21.7733
BraA10g029980.3C	8.19333	4.80667	7.67667	16.1433	19.0433	33.54
BraA08g029330.3C	6.80333	18.9733	7.60667	41.3567	22.0567	27.0533
BraA08g020770.3C	12.26	24.73	7.60667	58.4867	49.4867	49.63
BraA10g032760.3C	6.27333	9.82667	7.59333	120.153	76.9833	155.873
BraA03g011230.3C	6.31333	1.91333	7.57667	14.7733	5.22	12.73
BraA03g026680.3C	8.93	1.6	7.56667	16.0567	7.73	16.19
BraA04g023000.3C	8.00333	10.5967	7.55667	16.24	6.95	24.9867
BraA08g017440.3C	9.18667	19.12	7.52667	40.2567	24.31	49.0033
BraA07g031340.3C	8.84667	7.57	7.51	166.967	47.52	130.063
BraA06g010100.3C	6.14	7.35667	7.51	31.7933	10.4567	24.0967
BraA08g009600.3C	10.5467	14.6367	7.44333	57.6567	26.1	83.42
BraA05g021880.3C	7.84	26.6267	7.44	110.88	50.86	56.6333
BraA02g035180.3C	7.67667	13.64	7.33333	208.683	69.74	155.75
BraA06g026800.3C	4.94333	14.57	7.23667	116.463	77.5933	85.58
BraA03g032940.3C	5.87667	3.26333	7.22333	16.0967	7.85667	17.3167
BraA01g033790.3C	7.25333	9.61667	7.19333	13.01	8.99	20.4533
BraA05g039450.3C	8.73333	3.15333	7.18	41.18	13.6333	30.9633
BraA02g033040.3C	6.59	2.7	7.17	65.3533	50.15	76.7733
BraA01g037040.3C	6.15333	17.7967	7.14	69.1	43.0967	43.5233
BraA05g039090.3C	7.43333	16.6167	7.13	34.2133	32.4633	40.9333
BraA09g059020.3C	8.93667	14.6467	7.11667	40.1767	16.7	30.9467
BraA01g033690.3C	5.90667	6.02	7.10667	18.1333	10.9167	23.0333
BraA09g027190.3C	5.14667	21.2033	7.07667	89.6233	35.5067	44.4533
BraA04g017460.3C	7.14667	3.16667	7.06333	21.7633	9.58	20.3867
BraA02g036920.3C	7.41333	3.86	7.04333	48.2867	13.9267	32.83
BraA03g004310.3C	8.57	6.08667	7.00333	25.84	11.3767	23.2767
BraA08g013670.3C	7.91333	14.6267	6.98667	61.8333	43.04	43.9033
BraA07g039320.3C	2.37	15.2333	6.98667	2947.34	2264.37	2470.14
BraA03g020670.3C	6.27333	24.9867	6.97667	90.6467	55.8933	78.6267
BraA05g038140.3C	9.22	2.95333	6.95333	21.0933	8.85333	19.0067
BraA05g013800.3C	7.46333	2.61333	6.93333	15.4633	9.2	14.1933
BraA06g000030.3C	7.12	6.32333	6.92	26.0067	9.36	19.44
BraA09g039110.3C	8.23667	6.50667	6.85667	37.5133	17.97	52.4967
BraA05g036840.3C	7.43	2.45	6.84	20.3467	5.16333	13.8767
BraA03g052150.3C	8.08	12.6367	6.83667	52.5533	29.09	63.4433
BraA06g038380.3C	4.69667	2.93	6.81667	10.83	11.5933	11.24
BraA08g016260.3C	6.64667	6.22	6.81	61.83	25.4733	29.8367
BraA04g027890.3C	5.55667	0.42	6.78667	291.767	0.856667	155.143
BraA03g036700.3C	11.1467	3.17	6.78333	17.14	9.73333	13.89
BraA09g059900.3C	5.99667	1.95667	6.76667	19.7733	13.15	20.8667
BraA05g011050.3C	5.42	3.24	6.76333	21.2633	11.9133	17.35
BraA08g008110.3C	6.60667	15.3467	6.70333	56.8167	35.1067	45.6733
BraA06g032660.3C	7.95	26.8033	6.69333	61.34	58.13	44.7067
BraA03g009490.3C	5.79	3.88	6.69	12.6767	5.19667	10.6167
BraA09g006020.3C	9.06	5.71667	6.63667	42.9633	16.1933	32.65
BraA01g023760.3C	5.91667	13.32	6.61333	37.27	22.4533	31.7267
BraA08g028510.3C	6.95333	3.74333	6.61	19.86	5.09333	17.3567
BraA05g015300.3C	8.09	4.69	6.56667	68.7233	17.0833	47.4567
BraA08g027400.3C	5.16333	14.62	6.50333	51.1133	30.68	34.91
BraA09g051990.3C	4.72	2.86333	6.5	10.3867	10.0633	18.36
BraA09g022960.3C	8	2.61333	6.5	36.07	10.1533	20.4867
BraA09g065640.3C	7.87667	5.66667	6.48667	34.0367	13.7	32.9633
BraA02g017200.3C	8.49667	3.43	6.48	37.2433	11.7167	25.5667
BraA06g017650.3C	7.01	20.2967	6.47667	48.17	36.3	66.0267
BraA07g016600.3C	8.65667	13.2567	6.45667	56.8833	43.46	50.4933
BraA06g032950.3C	6.93	2.46667	6.44	10.7833	6.21667	14.35
BraA01g025230.3C	7.83667	12.2767	6.43	106.283	63.2233	169.443
BraA08g025340.3C	7.18667	13.9833	6.41333	69.1667	60.6867	55.19
BraA09g063080.3C	7.46333	3.53667	6.39333	25.85	6.61333	17.4333
BraA02g004630.3C	6.56	2.5	6.38667	15.1	11.49	15.6967
BraA03g007690.3C	7.74333	12.79	6.36333	22.5133	15.0167	19.84
BraA09g019870.3C	7.25333	3.14667	6.36	23.0433	15.4867	20.12
BraA02g020790.3C	7.84333	2.11667	6.34	22.05	15.2233	16.7067
BraA06g027970.3C	1.74667	9.79	6.32	139.983	52.0933	102.887
BraA03g021050.3C	7.44667	3.40667	6.31333	13.5	5.1	10.63
BraA01g040010.3C	6.13667	9.69667	6.31	53.9967	21.2733	62.8267
BraA07g020350.3C	8.87667	20.2533	6.28	35.6333	31.0067	33.3167
BraA06g031100.3C	5.17	1.41667	6.26333	9.34667	5.61667	9.75333
BraA03g048540.3C	5.67	15.6233	6.26	28.95	21.89	36.0133
BraA06g013920.3C	3.85333	13.69	6.18667	88.4367	36.1833	51.61
BraA03g000630.3C	5.86667	15	6.17333	26.5033	16.9967	21.9767
BraA03g053700.3C	4.64	1.90333	6.16667	11.5433	6.28333	9.16
BraA03g056710.3C	7.57667	16.83	6.15667	22.55	17.1367	37.59
BraA02g041780.3C	6.63667	8.69667	6.15	45.8033	10.7633	27.93
BraA04g017580.3C	6.47	2.93	6.14333	17.7467	9.21	14.39
BraA06g042040.3C	6.23333	8.6	6.14	72.8733	18.6533	35.16
BraA09g048100.3C	12.6833	8.69667	6.13333	848.63	179.707	553.783
BraA06g028340.3C	8.02667	4.19667	6.13	26.78	8.87667	19.17
BraA06g017070.3C	2.94667	25.82	6.11	94.48	36.05	71.5033
BraA03g013660.3C	5.15667	39.0567	6.09667	108.003	71.7533	84.4467
BraA01g041330.3C	6.65667	6.62667	6.09333	26.24	12.1033	28.1267
BraA09g062680.3C	6.59333	1.20333	6.06667	16.8067	10.3733	12.1133
BraA03g059830.3C	5.23667	18.5533	6.03	32.4733	32.19	50.0767
BraA03g040470.3C	5.49333	2.49333	6.02	15.06	8.65667	13.4367
BraA09g052060.3C	6.03333	7.68333	6.00667	53.43	14.76	25.4633
BraA05g016950.3C	5.95333	12.14	5.98667	22.3867	16.9467	22.1733
BraA06g019310.3C	5.31667	16.13	5.98	39.64	31.3933	52.78
BraA07g011050.3C	2.97667	3.01333	5.96667	14.7967	6.81667	15.2767
BraA08g029850.3C	5.08	2.71	5.95667	11.6733	7.08333	11.52
BraA07g034020.3C	4.49667	2.91333	5.95333	11.8067	7.67333	10.3933
BraA05g035720.3C	7.94333	2.03667	5.94333	36.4067	7.45667	23.3933
BraA02g004730.3C	6.24667	13.52	5.94333	82.55	48.02	94.2367
BraA03g042700.3C	4.58	1.73333	5.93333	14.3633	8.57667	10.83
BraA04g030600.3C	0.546667	16.1167	5.91667	41.37	6.64667	29.4433
BraA03g001690.3C	8.00667	12.2033	5.90667	41.07	35.9433	47.5133
BraA02g042580.3C	8.00333	6.16	5.89333	110.423	42.29	97.3533
BraA09g032490.3C	3.64	12.1833	5.86333	31.2233	17.59	25.9567
BraA08g004540.3C	3.77667	2.78	5.85333	17.2667	9.50333	14.64
BraA02g026200.3C	6.02	6.54	5.85333	10.8533	5.51	12.9067
BraA08g002470.3C	7.58	16.8633	5.84333	31.09	16.8633	43.8
BraA09g042210.3C	7.99	12.15	5.83667	22.5467	12.4367	20.56
BraA08g024680.3C	6.72	12.98	5.80667	43.0133	29.3233	40.0533
BraA06g024120.3C	5.63	8.03667	5.80667	39.7167	22.5367	51.5167
BraA08g030770.3C	4.70333	11.9433	5.79	60.0167	26.7433	34.3367
BraA01g015480.3C	4.34333	31.59	5.75333	86.29	76.2367	78.6
BraA06g036380.3C	5.30333	3.90333	5.74	16.03	6.17333	13.5333
BraA06g042510.3C	6.33	4.39667	5.73	68.28	21.1033	42.3033
BraA08g017720.3C	5.02	2.59667	5.71	17.6367	11.96	17.9967
BraA09g054850.3C	7.33333	16.31	5.70667	42.7367	22.6233	60.2733
BraA09g057090.3C	5.04	7.67667	5.70333	51.5733	19.6833	40.4067
BraA01g014980.3C	6.77333	6.72667	5.67333	84.9767	24.6	62.32
BraA07g029230.3C	6.43667	1.74333	5.65333	18.1033	11.4	17.5933
BraA01g010720.3C	6.14333	5.24	5.59667	19.6267	10.6567	22.2767
BraA06g033140.3C	4.11	12.0833	5.58333	23.4233	21.9533	23.3567
BraA10g016210.3C	7.43	2.07333	5.56667	26.37	4.92667	15.71
BraA08g012320.3C	6.71	2.33	5.55333	17.65	3.72	12.3367
BraA09g022970.3C	8.35667	17.2433	5.55333	49.6467	26.0333	93.6633
BraA02g000900.3C	3.59	19.5567	5.54333	168.22	100.373	156.337
BraA09g048280.3C	6.60333	10.43	5.53667	34.27	15.0167	32.6233
BraA01g031500.3C	5.43	14.11	5.51333	22.85	14.76	15.6667
BraA07g022920.3C	6.84	13.2433	5.43667	49.4133	30.0967	47.3667
BraA09g004240.3C	4.35333	2.68	5.43333	81.1333	26.52	60.4333
BraA09g054170.3C	6.18	13.77	5.40667	44.5067	42.1367	44.9733
BraA08g026870.3C	3	14.1533	5.37333	107.4	57.6133	88.1
BraA06g031050.3C	8.00333	2.99667	5.34667	48.79	12.0067	31.5467
BraA07g010340.3C	5.42333	2.09	5.34333	32.1033	21.1933	24.3533
BraA09g023530.3C	2.93	26.4267	5.31	187.413	54.5433	110.113
BraA04g032160.3C	3.23333	1.35667	5.30333	10.93	6.89333	11.7467
BraA07g034800.3C	6.61667	20.24	5.26667	52.64	36.9733	52.1733
BraA03g006910.3C	3.03667	2.24	5.25667	7.54	6.45333	7.19333
BraA02g043260.3C	4.82667	15.8033	5.24667	46.44	26.18	33.8833
BraA03g016590.3C	3.16667	13.4667	5.20333	90.9133	45.78	56.6033
BraA10g009280.3C	5.44333	1.51667	5.18333	19.7133	2.79	12.7033
BraA09g040670.3C	5.52333	12.1467	5.14333	28.5333	20.8333	27.46
BraA07g036860.3C	4.54667	5.94667	5.13667	36.7633	49.6833	85.41
BraA01g010070.3C	3.25667	2.33	5.11	7.28	7.98667	9.06333
BraA09g048600.3C	5.90333	2.53	5.11	20.3767	5.70333	12.7967
BraA01g000910.3C	6.10667	4.73	5.07667	66.1367	17.3733	49.0333
BraA01g000920.3C	6.10667	4.73	5.07667	66.1367	17.3733	49.0333
BraA05g037530.3C	4.11333	15.86	5.06667	33.9533	19.0833	30.8533
BraA07g028710.3C	5.17333	13.0933	5.05	118.653	84.04	76.4167
BraA07g030940.3C	5.53333	1.40667	5.04333	7.46	4.76667	7.57
BraA02g023110.3C	4.12333	2.51333	5.03333	7.44667	5.98333	6.85667
BraA05g028030.3C	4.42	10.62	5.02	17.4767	12.0333	13.5667
BraA06g027220.3C	8.19667	13.51	5.01667	53.58	24.9167	92.5933
BraA03g022040.3C	4.73333	13.0233	5.01333	48.0733	22.4233	32.51
BraA03g025750.3C	4.26333	15.7267	5.01	93.4167	41.12	143.943
BraA07g027520.3C	6.13333	2.82333	5.01	11.6967	5.37	15.4267
BraA05g017000.3C	6.98667	15.4033	4.97333	32.38	25.08	29.86
BraA10g021930.3C	6.76	10.6567	4.96	122.14	114.3	101.723
BraA03g011170.3C	8.23	1.33667	4.92667	14.41	4.67	19.23
BraA10g026230.3C	5.96333	1.02333	4.92	10.1367	3.81	8.83667
BraA10g021960.3C	6.45	7.58667	4.89333	121.193	52.3567	107.013
BraA02g040840.3C	7.62333	2.34667	4.89	24.0367	6.81	18.4267
BraA06g028090.3C	6.07667	4.11667	4.87667	19.4033	6.74667	16.1533
BraA07g040510.3C	3.88333	8.67	4.85	88	22.9167	54.1967
BraA05g027030.3C	5.15	10.4	4.84333	49.9733	40.5367	42.9667
BraA09g012230.3C	5.75	1.92	4.82333	14.3833	3.41333	10.6267
BraA08g029700.3C	4.61667	10.4567	4.81667	225.637	43.0867	154.817
BraA09g044630.3C	6.37667	1.59667	4.80667	27.2	6.15667	18.1267
BraA06g001260.3C	7.01333	2.09333	4.76667	56.5867	11.17	29.1733
BraA03g045150.3C	3.76333	3.16333	4.74333	30.68	9.88	23.7667
BraA08g012240.3C	5.55333	15.1067	4.72333	30.3333	21.06	36.2933
BraA04g025510.3C	4.83	2.05667	4.71667	19.42	8.36667	16.4267
BraA04g021390.3C	4.89	1.78667	4.71	12.5533	3.57333	10.2067
BraA01g037830.3C	6.22667	6.14	4.70667	49.9633	22.0433	51.9433
BraA07g007010.3C	5.38333	7.27667	4.67667	26.5067	11.5033	30.0633
BraA06g020450.3C	4.28	9.93	4.67	585.423	169.9	517.51
BraA06g005100.3C	6.03667	1.64333	4.66667	11.52	7.57667	10.6133
BraA03g042270.3C	7.14	0.18	4.66333	39.42	1.66667	31.3733
BraA07g038650.3C	1.61	0.993333	4.64667	40.78	5.61333	22.1967
BraA07g020690.3C	2.37	6.85	4.61	60.43	11.6567	43.5967
BraA03g050480.3C	4.37	10.0533	4.59667	25.4033	21.0167	36.7967
BraA08g020710.3C	6.12667	0.996667	4.56333	13.98	14.39	19.6733
BraA10g027090.3C	6.22333	7.27	4.55667	24.7533	9.19333	29.89
BraA10g027040.3C	6.43333	11.5833	4.53333	63.11	44.3	159.19
BraA05g032980.3C	4.05	10.4133	4.52333	29.6467	18.26	25.0533
BraA01g027230.3C	3.68	9.45667	4.51	91.8367	37.75	47.33
BraA07g035300.3C	4.19	19.8433	4.50333	71.1667	55.6167	67.0867
BraA08g012830.3C	6.51	3.40667	4.49667	120.5	27.5767	68.3267
BraA10g022360.3C	5.52	2.43	4.49	12.94	4.32667	9.72
BraA08g002700.3C	3.06	2.01	4.46667	6.58333	4.65	7.21333
BraA03g007270.3C	4.12	4.44333	4.46667	22.36	10.4833	32.97
BraA05g001220.3C	3.89	10.65	4.45667	45.05	28.2967	66.11
BraA03g024240.3C	2.73333	9.85667	4.45667	34.4033	30.1633	35.4067
BraA08g011910.3C	3.13	5	4.44333	129.837	76.35	307.327
BraA02g008280.3C	3.4	1.46667	4.39333	14.1267	6.16667	10.7933
BraA05g028190.3C	4.94667	2.57667	4.38667	66.41	27.6633	58.08
BraA03g008350.3C	6.42	1.56667	4.38	78.74	36.2033	67.3567
BraA10g017650.3C	12.6033	14.0233	4.36667	31.25	15.5733	54.4933
BraA04g019700.3C	13.1067	13.1567	4.36333	35.5467	23.0367	39.18
BraA07g026050.3C	1.09333	1.52	4.36	169.657	29.7967	94.1033
BraA05g028750.3C	4.31667	2.14	4.35	18.6567	10.48	16.1933
BraA08g022850.3C	3.09667	0	4.34667	21.9667	0	18.3
BraA09g060750.3C	6.98667	1.64333	4.29333	22.63	5.18333	14.8033
BraA03g031300.3C	1.65667	14.85	4.28667	315.27	114.85	240.943
BraA06g006990.3C	5.02	3.62333	4.28333	97.44	29.5067	69.5833
BraA03g002040.3C	6.67333	8.65667	4.25667	13.7667	11.8033	15.1633
BraA03g017710.3C	9.19667	5.20667	4.25333	14.02	17.9367	18.76
BraA04g030630.3C	3.77333	9.65667	4.24333	23.07	19.5133	22.23
BraA05g002240.3C	2.56333	11.6033	4.2	30.6867	20.8567	25.93
BraA10g018450.3C	4.54333	9.19	4.2	44.8533	25.1	30.93
BraA02g014600.3C	5.69333	1.81667	4.19	60.5933	19.3033	43.07
BraA03g044930.3C	5.61667	0.23	4.18667	24.47	0.99	15.3767
BraA03g046640.3C	5.57	1.93667	4.17667	10.7333	5.32	8.95
BraA10g016990.3C	10.98	5.88333	4.17667	85.4967	14.2633	54.7033
BraA09g011370.3C	5.04667	1.26333	4.16333	15.16	5.54667	14.14
BraA09g024090.3C	3.81667	1.45	4.15667	11.7433	5.26333	8.81667
BraA06g025030.3C	3.63333	1.79667	4.14	6.42333	4.11	7.03
BraA07g008160.3C	4.44333	1.14667	4.12	15.6333	4.32	10.82
BraA05g012280.3C	3.26	5.17333	4.11667	71.1767	25.9967	66.3933
BraA10g020440.3C	4.25333	3.13	4.10333	14.2	5.61333	11.32
BraA03g011110.3C	4.41333	1.16	4.1	22.15	4.62333	14.1533
BraA10g021650.3C	4.13	8.91	4.09	26.6633	9.37333	15.78
BraA04g020320.3C	4.13667	4.93	4.07333	203.79	55.68	149.497
BraA01g028580.3C	2.85	12.09	4.07	64.6167	41.9967	55.1867
BraA01g020000.3C	3.5	2.75667	4.06667	20.4267	6.61667	13.2467
BraA06g030260.3C	2.94667	9.51667	4.06333	37.8867	30.55	30.4333
BraA03g041310.3C	4.28	1.05	4.05667	38.87	4.01667	20.2433
BraA10g027020.3C	4.84667	8.81667	4.05333	64.0833	21.65	38.4567
BraA09g004880.3C	4.73	2.35667	4.05333	19.6767	6.15667	14.3067
BraA04g029460.3C	4.88	4.76	4.05333	14.4367	6.45667	16.3433
BraA02g016300.3C	9.30667	7.71333	4.03333	24.0167	12.7633	42.2
BraA08g023030.3C	3.03667	10.9067	4	65.88	66.5767	61.8933
BraA03g044780.3C	2.04333	0.786667	3.99333	8.76333	10.2267	12.6067
BraA06g037030.3C	3.33333	8.97667	3.99333	14.62	13.6667	16.5333
BraA05g017590.3C	3.7	2.63	3.99	29.23	16.4367	38.4967
BraA09g001350.3C	5.40667	1.57667	3.98667	13.58	3.11667	9.97333
BraA08g004690.3C	4.83	0.873333	3.96	11.4533	3.64667	8.25
BraA08g015960.3C	3.16	1.25333	3.95667	11.3533	10.67	13.0933
BraA08g021350.3C	1.84333	1.21333	3.94333	4.39667	3.92	5.27333
BraA06g042810.3C	3.01333	1.55	3.93	8.15333	4.56667	7.63667
BraA07g037950.3C	4.57	2.01	3.91333	8.77667	3.18333	7.59333
BraA03g025980.3C	3.95667	9.77667	3.91	22.38	13.2533	14.19
BraA07g033110.3C	8.39667	31.4667	3.89333	215.583	75.21	112.337
BraA09g024460.3C	4.83333	13.57	3.88	52.3733	31.8933	102.15
BraA05g032610.3C	5.41333	8.39667	3.88	10.6833	5.00667	14.4733
BraA09g045150.3C	6.29333	23.37	3.87333	54.9833	41.5267	46.04
BraA07g004150.3C	4.01	2.04333	3.84667	10.9967	4.21333	8.65
BraA10g022180.3C	4.88	2.77333	3.84667	14.7867	5.47333	11.0667
BraA09g063030.3C	4.60667	3.91667	3.83667	7.89333	3.69333	8.08
BraA09g037720.3C	2.90333	9.34	3.82667	32.3667	14.99	27.16
BraA01g043290.3C	6.18333	16.1833	3.82333	34.77	35.99	76.2867
BraA10g027520.3C	5.16667	11.7933	3.8	49.0567	12.2633	41.98
BraA05g030520.3C	2.58333	9.71667	3.8	27.2133	24.0533	35.05
BraA06g015200.3C	4.36333	9.78333	3.79333	70.8333	40.57	68.66
BraA09g039560.3C	3.58333	21.67	3.78667	48.1333	53.3133	102.49
BraA02g019480.3C	3.35333	7.65333	3.78	11.4667	14.1133	16.4333
BraA03g015500.3C	4.22333	1.72	3.77667	6.9	3.94333	5.67667
BraA09g053810.3C	3.56	6.33333	3.76333	16.1733	5.18	12.58
BraA05g041050.3C	4.07667	4.10333	3.75333	33.9233	8.36	20.6133
BraA10g002300.3C	5.27333	0.84	3.72333	13.56	3.03	10.56
BraA09g029760.3C	5.30667	2.28667	3.69667	16.1533	4.78	13.3
BraA04g017480.3C	3.71333	5.52667	3.66	133.367	21.6533	67.6067
BraA10g030830.3C	3.77333	1.02333	3.64667	29.22	14.8633	25.9467
BraA04g004730.3C	4.05	3.21667	3.64	24.4933	5.98	16.8633
BraA02g017580.3C	5.3	1.67333	3.62333	13.1967	5.16	9.62667
BraA07g001260.3C	2.52	4.41333	3.62	26.0667	11.4167	11.88
BraA06g033800.3C	4.12	4.66667	3.61333	13.0867	5.12667	10.6467
BraA02g043710.3C	4.10333	4.66667	3.60333	9.27333	5.04	14.8633
BraA02g001880.3C	4.64333	2.18333	3.6	16.84	6.05333	12.81
BraA05g035090.3C	4.63	2.06	3.54333	18.3033	4.41333	13.18
BraA08g028050.3C	3.60667	0.88	3.54	12.0467	3.07667	10.2767
BraA08g021010.3C	4.79667	1.94667	3.52667	11.0767	4.34333	8.99333
BraA08g029830.3C	3.18667	1.36667	3.51333	8.88333	4.19333	7.97333
BraA03g032010.3C	7.44	8.3	3.51333	21.79	13.1033	21.6433
BraA06g032190.3C	3.23333	2.48	3.50333	21.7167	4.96667	13.8733
BraA10g017950.3C	2.99667	7.47333	3.48	14.1233	10.8867	10.9733
BraA02g003670.3C	2.29	10.23	3.47333	180.36	126.223	144.753
BraA06g016260.3C	3.51667	3.64667	3.47	6.04	3.77333	13.6033
BraA03g029760.3C	8.61	4.88	3.46667	68.11	28.6133	46.38
BraA03g031720.3C	3.16667	1.61667	3.46333	8.05333	1.89667	6.81
BraA06g007170.3C	3.03	0.946667	3.42	4.81	3.19667	4.88333
BraA03g030540.3C	2.63	9.36	3.41333	93.8567	40.49	53.0867
BraA08g010190.3C	3.5	3.29333	3.41333	23.48	4.76333	18.5967
BraA07g038920.3C	3.63667	4.64667	3.41333	11.73	4.63	10.2867
BraA06g037550.3C	2.62333	1.32	3.40333	41.0867	40.8033	53.4267
BraA05g000680.3C	3.80333	7.02667	3.40333	37.2067	5.27	29.69
BraA03g008220.3C	4.12333	2.21333	3.39333	14.3633	4.26667	9.33
BraA10g027210.3C	5.30667	0.0466667	3.39	20.03	0.06	15.3033
BraA03g057020.3C	3.35667	6.93333	3.39	12.4267	11.0533	11.7533
BraA05g008410.3C	0.716667	16.6433	3.38667	44.5267	33.47	34.4167
BraA06g041980.3C	4.41333	3.61333	3.38667	68.3967	11.7233	38.0967
BraA02g000070.3C	4.84	7.26333	3.37	35.94	26.7067	33.76
BraA05g042130.3C	1.24333	2.63667	3.36667	90.5867	33.4367	70.0033
BraA06g001970.3C	3.32333	5.41667	3.36667	44.2733	10.62	36.5233
BraA05g039540.3C	4.27333	1.2	3.34333	9.48	2.83	6.63333
BraA09g046980.3C	5.43667	0.166667	3.32333	26.3333	0.126667	16.2167
BraA05g016270.3C	3.59333	1.35667	3.32	14.42	6.96	13.2033
BraA10g032500.3C	2.63333	1.81	3.31333	5.80333	2.59333	7.08667
BraA01g040450.3C	3.41	7.59667	3.30667	38.96	26.9033	37.39
BraA09g039350.3C	2.97	1.59333	3.29667	10.9867	7	10.68
BraA09g013360.3C	2.42333	13.3533	3.29	33.8267	13.97	33.21
BraA07g011030.3C	4.84667	8.09333	3.29	12.9367	12.25	15.9467
BraA03g004340.3C	2.38667	6.98667	3.26	12.46	8.67333	8.03333
BraA09g058670.3C	4.11333	8.24667	3.24667	23.6033	15.0633	20.9033
BraA10g020470.3C	4.75	1.83	3.23667	9.01333	3.11	6.86
BraA01g012230.3C	2.76667	1.47	3.22667	7.91667	6.19333	7.69
BraA04g032140.3C	2.68	0.946667	3.22667	7.24	1.78667	5.55
BraA03g011130.3C	10.1567	0	3.21667	113.527	0	147.977
BraA06g042710.3C	2.76	6.74	3.21667	14.1133	10.12	9.68
BraA06g011710.3C	2.90333	8.40667	3.21	81.21	60.67	66.3767
BraA05g035990.3C	3.62333	14.63	3.2	48.8833	13.7167	43.1567
BraA09g044760.3C	2.78333	2.79667	3.19667	9.26333	4.07667	8.16667
BraA03g023690.3C	1.89667	1.27333	3.19333	5.01	4.78667	4.08
BraA01g040630.3C	2.61333	8.09333	3.17667	24.13	8.01667	17.0033
BraA07g032180.3C	3.77	0.93	3.17667	23.37	3.3	17.38
BraA01g034450.3C	2.36667	1.97667	3.17333	23.2	9.70667	21.25
BraA08g023120.3C	2.87333	2.02	3.16667	11.1633	3.48	8.9
BraA01g014750.3C	3.63	7.47333	3.16333	32.93	21.79	27.9033
BraA09g008240.3C	2.42333	9.51	3.16	51.8767	31.7567	38.17
BraA05g035100.3C	3.76333	8.49667	3.15667	24.98	14.01	18.9533
BraA06g031640.3C	2.77	0.916667	3.15333	16.2567	4.76	9.40667
BraA02g010530.3C	3.32	1.51667	3.15	7.83	3.53667	6.40667
BraA07g027330.3C	2.42667	0.47	3.14667	13.33	7.07333	13.9733
BraA06g003260.3C	3.9	4.62333	3.14	9.74333	7.13333	17.9967
BraA01g031220.3C	3.37667	7.11667	3.11667	12.25	10.9433	15.3633
BraA04g010550.3C	5.03	3.57	3.09	29.97	14.68	43.68
BraA06g034340.3C	1.77	1.48667	3.08333	5.08333	6.00333	7.22
BraA07g040290.3C	3.39667	6.67667	3.07667	17.7133	14.13	17.63
BraA06g035420.3C	3.12	14.3667	3.06	30.4167	11.8733	36.6
BraA06g042670.3C	3.59	1.95667	3.05667	29.71	6.09333	19.89
BraAnng001090.3C	2.42	2.86667	3.05	8.68333	6.43333	15.28
BraA10g010260.3C	2.9	1.32667	3.03	6.43333	5.75333	5.74333
BraA01g028180.3C	0.903333	2.75	3.03	12.3033	5.46667	11.6633
BraA01g007000.3C	2.68333	6.51333	3.02667	28.52	23.2733	37.6533
BraA06g008290.3C	2.81	0.99	3.02333	5.5	2.57667	5.28333
BraA02g011300.3C	3.75	1.62	3.02	25.42	7.22	21.25
BraA03g018770.3C	4.23333	0.09	3.00667	15.6733	0.0466667	11.9133
BraA03g006580.3C	3.43667	3.50333	3	23.8267	6.54667	14.8667
BraA07g024960.3C	2.01	0.953333	2.97333	6.55333	5.87	7.67
BraA02g009560.3C	2.91667	3.15667	2.96667	17.87	6.88	13.87
BraA09g011560.3C	4.72333	13.8433	2.95	50.4333	21.5533	25.8567
BraA08g001190.3C	4.09333	6.34667	2.95	216.077	62.43	112.787
BraA01g001920.3C	3.26667	1.20333	2.94667	18.5667	4.42	13.1333
BraA06g001550.3C	2.45333	3.73333	2.94333	15.2733	4.27	8.73667
BraA01g004700.3C	2.50667	6.90667	2.94	34.3167	10.2067	22.5933
BraA09g003490.3C	2.34	17.4933	2.93	58.8367	22.5567	41.9767
BraA07g040220.3C	3.80667	16.5933	2.92333	194.88	61.9833	111.613
BraA10g006050.3C	1.11333	7.83	2.92	34.35	22.4833	40.4233
BraA09g037690.3C	2.81667	1.40333	2.91667	6.57333	6.65667	7.96667
BraA07g004500.3C	2.9	0.67	2.9	11.1867	3.95333	8.46667
BraA02g011610.3C	3.43	6.22333	2.89667	15.51	8.97667	19.8
BraA05g038510.3C	3.05333	1.25333	2.88	11.4767	2.21333	7.33667
BraA09g002070.3C	1.32667	8.35333	2.87667	23.9667	18.0867	19.4233
BraA06g038870.3C	3.17667	7.08333	2.87667	19.19	16.09	17.49
BraA06g027030.3C	2.42	1.36	2.85	7.26333	4.57667	6.53667
BraA06g013290.3C	2.35667	2.21667	2.84333	9.38333	2.78	7.56
BraA01g014560.3C	2.12667	16.7833	2.83667	33.8233	24.1333	37.4
BraA06g027090.3C	3.42333	0.493333	2.83667	13.8267	1.94667	9.62333
BraA01g003310.3C	3.09	7.39667	2.83667	21.4933	21.4567	19.03
BraA02g017880.3C	5.19333	7.09333	2.83667	22.6467	8.2	15
BraA02g035860.3C	2	1.15667	2.83	10.1467	5.30333	7.03667
BraA03g022190.3C	2.73667	2.11333	2.81667	19.16	5.20333	11.38
BraA07g041990.3C	1.88333	0.98	2.80667	5.00333	2.37333	3.92667
BraA01g019890.3C	4.14333	7.16333	2.8	27.9333	9.29	17.6733
BraA07g012760.3C	2.94667	2.37	2.79667	26.83	6.86	17.9
BraA08g024730.3C	7.48333	22.76	2.77333	160.43	64.16	373.92
BraA02g037510.3C	1.81	4.84	2.76667	27.0367	20.4733	51.4033
BraA03g011630.3C	2.48333	5.69333	2.75333	52.3333	25.3633	33.0367
BraA07g037920.3C	3.83333	3.29333	2.75333	29.0733	8.59333	19.2567
BraA05g008190.3C	3.46667	6.78333	2.75	21.3333	15.8033	16.54
BraA03g038570.3C	1.92	0.836667	2.74333	15.1133	2.50333	9.18667
BraA02g017500.3C	3.57333	1.84667	2.74333	5.24333	2.29	4.93667
BraA06g043820.3C	1.94	1.30667	2.71667	4.18333	3.38667	4.05
BraA04g003390.3C	2.94667	0.7	2.69	16.8933	9.59667	14.0367
BraA04g030100.3C	2.09667	5.73667	2.68667	17.93	13.6633	16.2967
BraA03g051730.3C	3.84	6.63667	2.66667	22.6333	15.5833	17.6933
BraA03g047700.3C	2.86333	2.51	2.65	37.2	8.50667	26.6933
BraA05g038680.3C	2.22333	2.01333	2.64667	34.9	10.6333	21.3167
BraA02g027060.3C	2.70667	2.95667	2.62333	9.44667	3.58333	7.51333
BraA07g023980.3C	2.2	5.59667	2.61333	14.12	11.7933	13.2067
BraA04g021360.3C	4.32333	4.42667	2.61	25.0133	10.3533	20.8133
BraA03g023230.3C	4.23333	5.94	2.59667	165.133	59.9133	78.24
BraA06g002980.3C	3.04667	0.356667	2.58667	9.71667	1.67667	6.30333
BraA03g025460.3C	1.86667	8.15667	2.58667	46.77	21.12	51.8167
BraA04g025020.3C	3.36	1.57	2.58667	7.21	2.51333	6.02
BraA05g033670.3C	2.02333	3.02	2.58	8.99333	14.05	20.37
BraA03g005190.3C	2.95667	0.66	2.55	14.98	2.04	12.4967
BraA04g024590.3C	3.05667	1.16	2.53667	4.41667	3.18667	4.37333
BraA05g038930.3C	4.5	8.54667	2.52333	23.3133	8.19667	15.4467
BraA04g023900.3C	4.09	2.41667	2.52333	14.3833	1.59	10.4133
BraA03g044520.3C	2.49667	7.90333	2.52	41.2767	24.3067	27.7767
BraA02g041680.3C	4.02667	0.68	2.52	9	2.03	6.91667
BraA07g002490.3C	3.81	6.19	2.51667	21.46	13.9667	19.64
BraA06g029940.3C	2.37667	0.833333	2.51333	23.57	7.49	13.5467
BraA09g011200.3C	2.96	1.58333	2.49667	345.8	121.663	276.843
BraA07g017610.3C	3.01667	0.81	2.48667	11.4867	3.82	8.77667
BraA08g033640.3C	1.73667	5.92333	2.47	34.5133	16.7967	21.0367
BraA10g005320.3C	1.61333	5.05	2.46667	33.83	24.2167	31.8367
BraA07g030110.3C	4.66333	5.98333	2.45667	21.2667	13.97	26.5
BraA01g002210.3C	1.72667	0.763333	2.45	4.05	1.84333	4.14
BraA03g049050.3C	2.31667	1.11	2.44333	7.34333	3.68667	5.26
BraA08g023350.3C	3.12667	1.69	2.44333	7.79667	4.27333	8.77333
BraA10g024540.3C	2.64667	0.766667	2.43667	4.94333	2.73667	4.92333
BraA03g024260.3C	3.79667	0.483333	2.43667	15.14	1.80667	9.69
BraA03g023090.3C	1.42667	0.923333	2.43333	28.39	24.8433	25.8167
BraA01g017730.3C	2.07667	1.12	2.43	4.34667	2.32667	4.07333
BraA02g045180.3C	2.33667	0.946667	2.42	14.8333	8.92667	12.1867
BraA07g011890.3C	2.11333	1.51	2.41667	8.43333	2.91333	7.04
BraA02g039050.3C	1.65	0.656667	2.4	6.04333	5.63333	6.07
BraA06g043090.3C	3.13667	1.21333	2.39333	11.9433	2.57	10.3233
BraA03g042140.3C	1.99	1.17	2.39	76.1867	28.05	37.8233
BraA09g000490.3C	3.14	0.95	2.38	9.68	2.25667	6.58333
BraA08g013360.3C	2.22333	1.11	2.38	57.1067	37.0167	33.27
BraA06g031490.3C	1.77	0.716667	2.37667	10.1133	4.92667	7.83
BraA06g043580.3C	1.05667	15.7333	2.37	125.553	35.5167	73.26
BraA09g046640.3C	1.72	8.41333	2.37	39.3133	19.02	32.8333
BraA03g047860.3C	1.89667	1.16	2.36667	3.3	2.20667	3.18333
BraA04g015760.3C	3.24667	1.14333	2.36667	22.1767	6.25333	14.2933
BraA09g035670.3C	2.86	0.433333	2.36333	17.21	2.14667	10.4267
BraA03g027850.3C	1.75333	0.796667	2.34333	3.88	2.11667	3.35
BraA01g041810.3C	2.98667	0.62	2.33	9.05	3.25333	6.40667
BraA01g013640.3C	0.77	6.51667	2.32333	62.5033	26.6433	57.58
BraA03g005420.3C	2.43333	0.87	2.32	5.24333	2.03	4.42
BraA09g026020.3C	4.06333	5.26667	2.31667	10.1833	9.94667	9.22
BraA05g009090.3C	2.32	6.51667	2.28667	80.2567	65.1933	69.5267
BraA01g016590.3C	2.57667	0.48	2.27667	18.7333	11.0267	17.63
BraA01g040960.3C	3.47	0.763333	2.25667	12.3833	1.19667	8.81
BraA09g050440.3C	2.77	5.3	2.23333	15.32	7.21333	9.72667
BraA09g043780.3C	1.65	7.16	2.22	10.6167	3.15667	14.8467
BraA06g029010.3C	3.02	1.02667	2.20667	9.02667	6.17	10.23
BraA06g000280.3C	2.39	1	2.20333	3.56667	2.14333	3.49667
BraA06g035490.3C	5.32333	3.39333	2.18333	71.9333	3.82	94.37
BraA03g011290.3C	1.89333	5.29667	2.17333	39.13	17.78	97.9267
BraA09g059040.3C	1.76667	3.91667	2.17333	8.19667	9.8	22.3567
BraA02g037730.3C	2.35667	1.27333	2.16667	7.38667	2.44667	5.48
BraA04g014030.3C	2.50333	4.74333	2.16	21.8633	13.5633	17.9767
BraA07g000180.3C	3.93	4.68667	2.15333	15.87	8.86	13.1467
BraA07g037120.3C	2.40667	2.32333	2.14333	32.6433	12.0733	25.22
BraA01g007890.3C	1.95	0.656667	2.13333	20.6733	1.46667	11.98
BraA03g052370.3C	2.22333	4.67333	2.12667	24.2733	19.9233	25.62
BraA02g010960.3C	2.64333	5.39	2.12	40.5067	20.0133	81.4633
BraA08g019950.3C	2.53333	0.73	2.12	49.04	10.74	41.8033
BraA03g030070.3C	1.83	4.42	2.11333	13.45	14.49	21.4433
BraA08g026340.3C	3.79667	4.78	2.11	29.02	14.6167	18.4067
BraA01g013390.3C	1.39333	0.826667	2.1	5.93667	2.43667	3.96333
BraA01g030520.3C	2.21333	4.77	2.08333	22.15	15.7	16.92
BraA06g035650.3C	2.02667	0.723333	2.08	6.59667	2.19667	4.55
BraA10g031270.3C	4.96	0.426667	2.06	36.18	1.88	23.8267
BraA02g041800.3C	5.03	4.38667	2.05333	17.96	14.1367	17.4933
BraA03g023980.3C	3.51333	0.6	2.04667	13.17	4.74333	8.4
BraA03g015370.3C	1.77333	0.92	2.04667	7.85333	6.92	7.90333
BraA05g024520.3C	1.88	0.913333	2.04	3.32333	2.08333	2.82333
BraA03g034060.3C	2.10333	0.563333	2.03333	5.22333	1.94667	4.07333
BraA07g017870.3C	1.78333	0.92	2.03333	8.56	4.43333	7.53333
BraA07g030440.3C	3.92333	0.476667	2.02667	19.6733	6.73667	17.6033
BraA01g005710.3C	3.55667	1.39333	2.02333	100.89	14.4067	66.8867
BraA03g040930.3C	2.10333	6.84667	1.99667	19.3833	13.9933	17.19
BraA03g031220.3C	4.28	3.73	1.99333	7.3	7.34667	8.43667
BraA03g038820.3C	1.99	1.00667	1.99333	11.33	4.86333	9.75
BraA06g009970.3C	2.56667	7.54	1.98	15.88	11.8367	15.9
BraA10g031980.3C	6.95	7.40667	1.98	92.67	43.2867	101.913
BraA05g018200.3C	1.15	6.81333	1.97333	23.7433	18.2	28.1533
BraA07g038220.3C	2.39667	6.68667	1.96333	117.55	43.22	130.4
BraA04g007830.3C	0.646667	5.8	1.96	275.337	114.387	198.047
BraA06g010450.3C	2.64667	1.24667	1.95667	33.5833	4.78	21.7667
BraA03g011150.3C	1.97333	0.393333	1.95333	27.0967	2.12	14.7967
BraA10g005490.3C	0.87	7.43333	1.95	82.6467	51.59	87.9067
BraA06g037780.3C	1.42	5.55667	1.94333	20.9633	16.0667	25.3233
BraA09g046610.3C	2.76	4.36667	1.94	13.1833	7.51333	8.20333
BraA08g033510.3C	1.58667	0.296667	1.91667	3.80333	1.54333	3.88333
BraA01g007810.3C	1.23	3.93333	1.91667	17.9467	5.48	13.03
BraA05g040050.3C	1.42	1.72333	1.89667	31.2167	13.4833	36.62
BraA02g005740.3C	0.726667	1.87667	1.89333	9.64667	4.72667	13.49
BraA03g034880.3C	2.06667	0.456667	1.89	42.99	10.8667	36.2633
BraA06g009700.3C	2.17667	0.556667	1.88667	5.14333	1.26667	3.84667
BraA05g020320.3C	2.63	0.92	1.88667	13.2333	1.40667	9.48667
BraA07g028300.3C	1.45333	1.58	1.88333	70.4333	23.7133	27.8033
BraA03g025180.3C	2.31	3.91333	1.88	17.3933	9.21667	9.99667
BraA04g020120.3C	1.34	1.67667	1.87667	94.5367	24.3533	58.6733
BraA08g024350.3C	4.30333	7.38667	1.86	111.067	25.5967	247.003
BraA05g028660.3C	2.24667	2.79333	1.86	8.34	5.43	13.21
BraA03g005040.3C	2.16	0.616667	1.85333	10.9267	2.18	7.1
BraA04g024610.3C	2.05	0.54	1.84333	3.80667	2.08333	3.23333
BraA02g009530.3C	4.36667	6.60333	1.84	9.28	6.45667	9.90333
BraA08g019240.3C	2.15	5.34333	1.84	7.8	6.29667	7.72
BraA08g023460.3C	1.66667	0.603333	1.84	5.62667	2.22667	5.05667
BraA10g006280.3C	2.65	4.52	1.83333	20.0833	6.51333	12.96
BraA09g045850.3C	1.23667	0.663333	1.83	2.27333	1.38333	2.45667
BraA01g019640.3C	1.47333	0.57	1.82	3.93	3.36	3.74667
BraA07g043180.3C	1.35667	4.92333	1.82	37.25	19.92	38.78
BraA09g045530.3C	1.78333	1.64	1.81667	4.76333	1.85667	5.37333
BraA08g013150.3C	2.26	4.54333	1.80667	29.3267	15.8333	19.1633
BraA09g019480.3C	1.33	4.83333	1.80333	10.5467	6.20333	7.39333
BraA10g012920.3C	1.91	0.84	1.79333	6.81333	2.55333	7.60667
BraA01g043490.3C	1.71333	1.37	1.78	17.1867	4.18	9.17667
BraA05g039460.3C	2.21333	1.57	1.78	33.95	10.29	21.0767
BraA04g015160.3C	1.6	3.76	1.77667	40.3833	10.7933	32.1667
BraA05g039270.3C	0.713333	1.96333	1.77667	99.2167	26.6333	55.7833
BraA04g029230.3C	1.51	10.3567	1.76667	36.0333	17.7367	31.6833
BraA03g006400.3C	1.75667	0.566667	1.76667	5.04	2.65333	4.75667
BraA07g011370.3C	2.45333	0.723333	1.75667	6.00667	1.95667	5.1
BraA09g040320.3C	3.68667	4.06	1.75667	23.2633	5.44667	26.3367
BraA03g013210.3C	3.00333	2.59667	1.75333	21.7267	3.14667	15.86
BraA04g026210.3C	1.46	0.826667	1.74667	48.2367	13.4533	29.1033
BraA03g001950.3C	0.92	5.91667	1.74	40.2867	18.1333	25.54
BraA02g007520.3C	2	1.29	1.71333	69.71	3.61333	40.7967
BraA10g027280.3C	1.56	1.83667	1.70333	29.2033	5.84333	14.7233
BraA07g035530.3C	2.70333	0.07	1.7	7.90667	4.93667	7.74667
BraA03g047510.3C	1.86667	4.21	1.7	11.9333	9.29	10.9167
BraA03g021530.3C	0.68	0.15	1.69667	20.87	2.85333	15.23
BraA09g022910.3C	1.75667	3.48667	1.69667	112.927	57.6933	79.08
BraA09g005010.3C	1.03667	6.3	1.68667	56.21	18.72	32.6733
BraA06g032960.3C	1.78	2.10667	1.68333	13.9533	2.88	7.91
BraA09g059600.3C	0.793333	1.03	1.68333	165.42	56.5567	77.48
BraA01g002060.3C	1.50667	4.12333	1.68	7.19333	4.28333	5.50667
BraA09g063170.3C	1.08667	0.236667	1.68	2.94	2.18	2.64667
BraA03g014680.3C	1.94333	0.783333	1.68	11.5067	1.58333	7.51
BraA01g032820.3C	1.13667	3.46333	1.67667	120.547	116.56	122.823
BraA02g002560.3C	1.15333	0.393333	1.67	3.13333	1.55333	3.07333
BraA03g059440.3C	1.96	4.84667	1.66333	9.82667	5.90667	17.3967
BraA04g025990.3C	3.25333	2.90667	1.66333	364.463	93.5967	308.59
BraA09g051590.3C	1.77333	0.443333	1.66	3.66	2.56667	4.50667
BraA05g021750.3C	0.903333	4.04	1.64667	10.89	8.3	9.86333
BraA03g041300.3C	1.25333	0	1.63667	8.35	0	7.04667
BraA07g031280.3C	1.71333	0.69	1.62333	8.56667	2.57	5.65667
BraA10g006100.3C	2.30333	5.23	1.62	23.25	5.20667	15.88
BraA05g037320.3C	0.876667	3.56333	1.61667	22.4467	10.4033	24.4733
BraA02g025920.3C	1.97667	6.26	1.59667	21.8533	11.67	39.5567
BraA02g005060.3C	2.23667	0.756667	1.59	3.96333	4.13667	4.69333
BraA07g039090.3C	1.19667	1.11	1.58333	41.1367	17.8133	36.9167
BraA07g025240.3C	1.79	4.79667	1.56333	17.68	8.46667	11.19
BraA05g028340.3C	1.24	0.73	1.56333	2.31333	1.44	2.15
BraA01g005120.3C	1.87667	2.58	1.55667	7.91	3.91	8.01667
BraA09g040610.3C	2.11333	5.27	1.55333	77.96	19.6433	36.2933
BraA04g012060.3C	0.93	4.91	1.54667	37.7333	16.5633	33.3367
BraA03g015480.3C	2.74	1.15667	1.54667	36.17	5.67333	22.3867
BraA01g004520.3C	1.44333	2.99	1.54	41.0533	9.21667	26.0967
BraA06g016520.3C	1.61667	1.32	1.54	7.12667	2.12667	5.88
BraA03g005430.3C	1.11333	0.75	1.53667	2.29667	1.77333	2.24667
BraA10g025050.3C	1.55667	0.356667	1.53333	4.57667	1.85667	3.43
BraA09g017590.3C	1.38667	1.74	1.52333	40.9667	31.6933	116.593
BraA03g037630.3C	1.04	6.21333	1.50333	16.4433	7.15	21.5867
BraA07g022930.3C	1.82	3.09333	1.50333	5.08	4.01	5.09333
BraA09g050110.3C	0.98	0.566667	1.5	3.63	3.44333	4.38
BraA01g022650.3C	1.85333	4.7	1.49333	33.5367	24.46	30.9933
BraA03g015920.3C	1.66	4.13333	1.47667	17.1233	6.77	9.34
BraA01g002860.3C	1.29333	3.68	1.47667	7.46	7.66	9.44
BraA05g020840.3C	1.60667	4.83	1.47	13.47	6.07	8.19
BraA05g027900.3C	1.14667	2.94667	1.47	27.0633	17.0433	12.2633
BraA07g022400.3C	1.38667	4.38333	1.46667	7.92	4.65667	6.40333
BraA07g025660.3C	0.86	0.586667	1.45	4.65333	2.67667	3.37333
BraA05g018080.3C	1.40333	1.94667	1.44333	6.17667	2.18333	5.07
BraA06g038010.3C	1.83667	3.57667	1.43333	5.71	3.84667	4.71333
BraA08g032160.3C	1.05667	0.476667	1.42667	2.81	0.9	2.19333
BraA09g022610.3C	1.84	10.27	1.42333	35.41	17.24	22.9267
BraA06g030680.3C	1.40667	1.07333	1.41333	7.8	2.37667	5.41333
BraA06g008300.3C	1.17	0.213333	1.39667	3.03	0.59	2.73333
BraA05g038870.3C	1.59333	3.43	1.39667	20.9033	6.71	12.4667
BraA03g039540.3C	2.11333	3.79	1.39333	21.2	14.06	21.9367
BraA06g019390.3C	1.59667	0.866667	1.39333	2.47667	2.98333	5.14
BraA01g006900.3C	1.11	1.19667	1.39	14.2633	5.39667	13.13
BraA04g027680.3C	0.876667	3.76667	1.38333	30.41	30.6533	47.9567
BraA09g064120.3C	1.51667	1.69667	1.38333	8.4	3.50667	7.79667
BraA03g006960.3C	0.376667	0.416667	1.37667	1.74	1.78667	2.29667
BraA08g013180.3C	1.19333	0.67	1.37667	8.53	1.44333	7.53667
BraA09g008590.3C	2.14333	7.04	1.37333	59.07	28.47	117.777
BraA04g020490.3C	1.44333	0.673333	1.37	20.1467	10.3267	21.8533
BraA10g010530.3C	1.87667	0.28	1.36333	4.30667	1.7	3.84333
BraA06g017880.3C	1.12667	0.356667	1.36	3.15667	1.94333	2.28667
BraA09g009620.3C	1.23	0.403333	1.35667	4.06	1.65667	2.45667
BraA04g018910.3C	0.466667	1.64333	1.35333	35.33	3.45667	18.0933
BraA03g007440.3C	1.14667	6.57667	1.34333	83.2233	23.9633	76.66
BraA09g053940.3C	1.40667	3.09333	1.34333	13.7967	12.6133	15.7967
BraA02g043870.3C	1.27667	1.45333	1.33667	10.8633	6.38333	19.8233
BraA04g008740.3C	1.11333	2.71	1.33333	9.62333	3.18667	5.89
BraA06g042700.3C	1.22	0.586667	1.33333	3.11333	1.21	2.43667
BraA03g003560.3C	1.68333	0.583333	1.33333	10.8633	1.59667	6.74
BraA03g026890.3C	0.85	0.553333	1.33	1.81	0.953333	1.79
BraA07g029910.3C	1.28667	0.99	1.32333	30.8867	8.4	20.3167
BraA02g043760.3C	1.03	2.52667	1.31333	18.3833	6.10333	12.6167
BraA05g014190.3C	0.94	4.01333	1.3	22.9333	10.2167	18.16
BraA06g005920.3C	1.31	0.733333	1.3	3.74667	1.82	4.05333
BraA07g036580.3C	1.15	0.936667	1.29667	7.83	2.1	10.9133
BraA01g029180.3C	2.39333	3.46333	1.29333	6.49667	4.80667	5.74667
BraA06g032370.3C	0.796667	0.513333	1.29	2.59	2.18	3.11333
BraA09g005880.3C	1.62333	0.29	1.28667	7.66667	0.986667	6.16667
BraA10g012720.3C	1.17667	4.28333	1.27667	65.2633	21.3267	43.9467
BraA03g005960.3C	2.40333	0.273333	1.27	6.66	0.766667	4.81333
BraA03g020480.3C	1.28	1.26	1.27	17.84	7.65	16.7833
BraA10g016090.3C	0.866667	1.43	1.26333	74.3767	5.94	51.5233
BraA09g015240.3C	1.46333	0.46	1.26	3.39333	2.33667	2.45667
BraA05g037100.3C	0.953333	3.16333	1.26	11.8533	7.06	9.82333
BraA05g040380.3C	1.16333	0.613333	1.26	1.9	1.58	2.22
BraA06g026420.3C	1.04667	3.87667	1.25667	13.23	5.69	12.67
BraA01g030750.3C	1.76333	3.56667	1.25667	16.25	9.35667	21.96
BraA02g043100.3C	0.513333	1.25333	1.25667	6.74333	2.72	6.16
BraA04g014730.3C	1.43667	0.83	1.25	4.38333	0.98	4.13
BraA06g033920.3C	1.28	3.05667	1.24333	20.5567	10.76	36.5167
BraA03g020090.3C	3.18333	2.03667	1.23667	58.0333	37.7233	36.0233
BraA10g032260.3C	1.05333	2.86	1.23333	25.1233	12.2467	18.31
BraA08g027560.3C	3.25333	0.256667	1.23333	34.74	8.02333	16.7567
BraA03g051680.3C	0.61	0.33	1.23	4.19667	4.09667	4.99333
BraA06g033030.3C	2.12	4.05	1.22667	13.9567	2.18333	10.7933
BraA01g011030.3C	2.23667	3.63333	1.22667	37.9933	18.2933	16.39
BraA03g045230.3C	1.27	7.44667	1.22333	150.887	41.9933	82.93
BraA05g016550.3C	1.34667	0.973333	1.21667	18.3467	4.62667	12.3133
BraA08g012370.3C	1.00667	0.533333	1.21333	14.95	6.00667	11.24
BraA10g032240.3C	1.52333	0.696667	1.20667	3.50667	1.55	3.45
BraA05g031760.3C	1.05667	3.28333	1.19	10.7033	8.13	8.72667
BraA02g009470.3C	0.48	4.95667	1.18667	62.9167	56.9	40.6
BraA02g025470.3C	1.5	3.57	1.18667	11.3333	9.90667	10.42
BraA02g023560.3C	1.32667	3.83333	1.18333	9.57333	6.62	12.2567
BraA10g027900.3C	1.10667	3.28667	1.17333	9.77	4.82	12.6833
BraA06g035790.3C	1.69667	0.66	1.17333	15.1367	4.01333	9.86667
BraA04g023130.3C	1.28	6.94	1.16667	17.55	7.54667	13.9133
BraA05g009170.3C	1.91333	0.303333	1.16667	2.93667	1.83667	2.79667
BraA03g022310.3C	0.366667	11.3433	1.14667	38.46	12.7267	22.4467
BraA03g007640.3C	1.61	0.906667	1.14333	8.73333	4.62	11.7433
BraA01g013400.3C	1.82667	0.81	1.13	8.02667	3.51667	7.79
BraA09g002540.3C	1.53333	1.19	1.12667	7.62	2.59	5.78
BraA04g010960.3C	1.10333	0.436667	1.11667	20.1867	5.89333	15.2433
BraA05g037290.3C	0.546667	6.02	1.11	60.59	13.15	28.2767
BraA06g007730.3C	1.07667	0.346667	1.11	3.73667	1.72667	3.67333
BraA06g020910.3C	0.953333	2.28667	1.1	6.57333	4.17	5.03
BraA01g016660.3C	1.32	3.67333	1.09667	6.83333	5.25	5.40333
BraA05g016030.3C	1.03333	3.55667	1.09667	21.97	16.55	20.02
BraA04g028090.3C	1.16667	7.55667	1.09333	91.1333	86.5533	169.163
BraA02g039280.3C	0.996667	0.973333	1.09333	12.8867	5.74	15.0567
BraA08g031930.3C	1.34333	2.29667	1.08667	4.61667	3.54	3.49333
BraA02g024070.3C	1.57667	1.44	1.08333	13.5333	4.92667	12.73
BraA10g028600.3C	0.733333	6.15667	1.07667	41	22.6433	30.21
BraA01g041820.3C	1.26	0	1.07333	39.4067	7.22	26.3267
BraA07g033090.3C	1.00667	0.44	1.06333	4.69333	1.38333	3.39667
BraA02g037520.3C	1.01667	0	1.06	12.1833	0	9.10333
BraA02g004240.3C	2.06	5.22667	1.04667	16.63	10.7767	17.0567
BraA04g022400.3C	1.53667	2.7	1.04667	8.08667	5.16333	6.68
BraA02g021570.3C	0.756667	1.32667	1.04667	6.99667	2.36	5.23333
BraA03g057910.3C	0.923333	3	1.04333	12.8	8.03	8.82667
BraA05g031470.3C	0.963333	0.243333	1.04	3.95667	1.58667	3.75
BraA10g001750.3C	1.29667	0.466667	1.04	2.11333	1.20333	2.20667
BraA03g003600.3C	1.03667	0.386667	1.04	47.1667	13.95	32.8433
BraA09g063470.3C	1.32	0.216667	1.03667	11.6533	1.51	9.5
BraA08g030620.3C	1.34667	0.433333	1.03	54.0367	45.37	56.12
BraA08g030010.3C	2.5	1.28667	1.02	50.2733	24.4533	111.367
BraA01g013600.3C	1.17	1.15667	1.01	3.15	1.14667	2.38
BraA02g033740.3C	1.23333	7.34	1.00667	61.26	57.62	52.1067
BraA01g007110.3C	1.7	0	1.00667	11.8033	0	6.87667
BraA09g022260.3C	0.303333	0.316667	1.00667	14.1733	6.51667	13.6733
BraA10g007070.3C	0.796667	0.0966667	1	3.07	0.996667	3.32333
BraA03g023480.3C	0.816667	7.32	0.993333	35.7867	39.91	29.4467
BraA09g005840.3C	0.993333	0.43	0.986667	42.4567	10.98	29.9
BraA06g039830.3C	1.45333	1.08	0.986667	3.99333	2.03	5.92667
BraA10g011190.3C	0.873333	3.46	0.98	12.35	7.05	7.66
BraA07g023710.3C	1.54333	2.49	0.98	3.7	3.53	5.84333
BraA05g041830.3C	0.91	2.69333	0.976667	10.2433	5.77667	7.50333
BraA06g011250.3C	2.03667	7.84667	0.966667	18.7433	7.37333	12.8767
BraA09g057450.3C	0.773333	1.27	0.956667	4.05667	1.94667	3.93667
BraA03g038910.3C	1	4.49667	0.95	68.0033	21.67	137.04
BraA06g019720.3C	0.596667	0.54	0.946667	22.3033	6.26667	15.7433
BraA02g002210.3C	0.803333	0.533333	0.943333	9.24667	5.72333	16.7167
BraA03g004370.3C	0.886667	1.06	0.94	13.9367	4.38667	8.88
BraA05g009140.3C	0.58	0.41	0.933333	16.5333	6.86667	18.55
BraA02g010240.3C	0.643333	3.16667	0.93	24.5233	6.07667	12.11
BraA07g031450.3C	0.86	0.32	0.93	3.56	0.673333	2.52333
BraA03g022180.3C	0.213333	0.203333	0.93	3.84	0.506667	2.49
BraA05g032040.3C	1.09	2.20667	0.926667	13.03	9.77667	10.9333
BraA08g020660.3C	2.02	2.69333	0.923333	18.2533	12.52	19.1967
BraA08g016290.3C	0.993333	0.0933333	0.923333	7.27	1.03	5.2
BraA04g014020.3C	1.11333	2.29	0.913333	10.1467	5.29333	7.63333
BraA02g007990.3C	0.923333	0.523333	0.91	7.95333	1.22667	4.37
BraA07g040940.3C	0.866667	0.313333	0.906667	2.48333	0.57	2.21
BraA09g046890.3C	0.953333	3.08	0.903333	13.8433	5.05333	8.08333
BraA01g020020.3C	1.27	2.38667	0.903333	57.62	12.2967	36.9433
BraA06g038040.3C	0.856667	1.66667	0.903333	12.3333	3.69667	7.54333
BraA01g016870.3C	1.79667	9.47333	0.9	29.8867	16.3	20.6267
BraA09g025230.3C	0.986667	2.84333	0.893333	8.58667	5.71667	7.11667
BraA09g054770.3C	0.746667	0.983333	0.893333	4.58333	2.69	11.46
BraA10g028260.3C	0.36	8.09667	0.886667	19.4033	14.12	27.0467
BraA10g021760.3C	1.30333	0.666667	0.886667	7.25333	1.52333	4.53333
BraA08g029290.3C	0.513333	8.30667	0.883333	22.0367	21.4333	44.79
BraA02g044170.3C	1.1	0.0633333	0.883333	2.27333	0.423333	1.91333
BraA09g004280.3C	1.50333	0.153333	0.876667	7.29667	0.12	7.53333
BraA04g020260.3C	0.626667	2.55333	0.853333	8.45667	2.82333	5.1
BraA03g041290.3C	1.56	0	0.85	18.8933	0	11.91
BraA03g049500.3C	1.1	1.16333	0.846667	26.2833	9.78333	25.29
BraA08g014410.3C	0.68	0.883333	0.846667	11.6533	3.30667	7.11333
BraA09g021820.3C	0.936667	0	0.843333	3.67667	0	3.12667
BraA02g044600.3C	1.08667	0.11	0.84	22.0067	4.69	17.6533
BraA06g038890.3C	0.873333	1.15667	0.83	15.4967	5.23667	7.57333
BraA05g006410.3C	1.56667	2.39333	0.826667	3.9	2.50333	4.06333
BraA07g009840.3C	0.9	0.176667	0.826667	4.79	0.756667	3.20333
BraA01g008870.3C	0.713333	0.75	0.826667	8.49	3.18667	6.64667
BraA10g002430.3C	0.42	4.62	0.823333	20.8667	11.7167	14.2867
BraA07g007050.3C	0.56	0	0.803333	2.15	0	2.25
BraA03g034600.3C	0.696667	0.486667	0.803333	4.37333	1.40667	4.44333
BraA01g026270.3C	0.266667	0.146667	0.803333	6.38	1.43333	6.94
BraA01g034850.3C	0.376667	0.216667	0.796667	8.59	2.30333	5.35333
BraA10g007900.3C	1.21667	1.95333	0.793333	9.15	4.05333	6.93333
BraA07g037580.3C	1.34667	2.23333	0.79	80.5433	60.08	84.6233
BraA07g021820.3C	1.72667	0.913333	0.79	7.25333	1.26	5.00667
BraA05g022240.3C	0.826667	7.28667	0.786667	16.4867	9.77	12.0067
BraA05g001160.3C	0.973333	1.81333	0.783333	90.6833	26.0433	63.7833
BraA04g013620.3C	0.706667	0.296667	0.783333	4.97667	0.793333	3.41667
BraA07g029020.3C	0.61	2.18667	0.776667	8.37667	6.66	7.47667
BraA02g015450.3C	1.87	0.793333	0.773333	144.193	24.8067	78.7133
BraA09g014940.3C	0.84	2.50667	0.77	7.01667	3.72	10.0467
BraA04g007260.3C	0.75	2.49667	0.766667	5.56333	4.18667	4.86667
BraA06g036260.3C	1.05667	1.67333	0.76	5.13667	3.25667	5.47333
BraA04g025940.3C	1	1.14	0.756667	6.17667	2.01667	6.1
BraA01g011830.3C	0.883333	0.333333	0.753333	2.28	0.853333	1.98667
BraA06g007900.3C	1.82	0.356667	0.74	26.61	3.32	39.42
BraA06g030620.3C	0.593333	0	0.733333	1.84667	0	5.14667
BraA05g028020.3C	0.566667	2.10333	0.73	6.4	7.04333	7.04667
BraA10g012220.3C	0.903333	0.04	0.726667	3.43333	0.633333	2.63333
BraA10g031180.3C	0.783333	2.27333	0.723333	5.94333	4.62667	6.35
BraA04g010820.3C	0.61	0.256667	0.723333	45.0533	5.49	27.13
BraA07g015410.3C	0.396667	3.15333	0.72	47.6733	16.9	30.0333
BraA04g006610.3C	0.526667	1.97667	0.716667	4.18333	3.39667	3.83
BraA09g026560.3C	0.533333	1.44	0.713333	6.92333	4.91667	6.99333
BraA01g037150.3C	0.943333	1.73667	0.7	9.98	7.86667	12.51
BraA06g038320.3C	0.463333	6.43	0.683333	10.82	7.26	10.8367
BraA09g024530.3C	1.19667	3.25667	0.68	18.0333	14.0867	22.14
BraA07g030190.3C	0.903333	0.03	0.676667	4.76333	0.696667	4.91667
BraA06g013660.3C	0.84	0.246667	0.673333	5.74	1.97	8.80667
BraA06g036860.3C	0.87	0.0233333	0.67	7.62	0.416667	6.87333
BraA05g001810.3C	0.696667	0	0.67	10.9133	0	5.99
BraA05g013650.3C	0.866667	0.16	0.67	4.59667	0.546667	3.05667
BraA03g060670.3C	0.823333	1.96	0.663333	17.35	15.3567	14.8333
BraA05g006080.3C	1.11667	3.04333	0.656667	31.1967	19.5333	71.6
BraA09g040490.3C	0.843333	0.356667	0.656667	3.86333	1.06333	3.18667
BraA08g009480.3C	0.743333	2.54	0.65	58.1667	22.7633	46.3933
BraA04g001080.3C	0.78	1.99333	0.643333	4.84667	4.45333	6.26
BraA09g022670.3C	0.24	0.246667	0.636667	2.65	1.23667	4.63
BraA04g028930.3C	1.08667	1.85333	0.633333	9.34	5.55333	7.52
BraA04g025880.3C	0.983333	0	0.633333	5.58333	0	3.91667
BraA09g029680.3C	0.68	0	0.63	2.50667	0	1.88
BraA05g036800.3C	0.983333	2.55333	0.626667	7.89667	4.88667	6.07667
BraA09g063040.3C	0.993333	5.84	0.62	18.46	7.97667	11.85
BraA02g021360.3C	0.516667	0	0.616667	2.64667	0	2.10667
BraA07g027710.3C	0.553333	0.72	0.61	10.2133	5.78333	12.7
BraA06g018850.3C	1.22	4.34333	0.606667	25.59	6.27	14.8133
BraA03g012320.3C	1.22333	1.81667	0.606667	3.96333	2.01	3.44
BraA04g002390.3C	0.673333	0.11	0.603333	12.6167	2.19667	8.73
BraA01g032660.3C	0.446667	2.60333	0.6	10.7733	3.05333	8.15333
BraA07g025030.3C	0.67	1.63	0.593333	17.4233	7.36667	9.50667
BraA07g030360.3C	0.25	5.67	0.586667	151.313	70.4867	71.6533
BraA10g029540.3C	0.516667	1.99	0.57	34.86	12.05	19.9267
BraA06g009440.3C	0.27	1.23667	0.566667	18.4333	4.49	8.15667
BraA09g057250.3C	1.48667	0.0733333	0.56	27.9667	4.47333	16.0933
BraA03g058520.3C	0.573333	0.586667	0.56	4.36	1.6	4.99333
BraA09g036520.3C	0.973333	4.44667	0.553333	9.56667	3.17333	8.03667
BraA05g032460.3C	0.296667	3.94	0.55	61.4333	18.63	41.5133
BraA01g038200.3C	2.37667	1.17667	0.55	9.26	3.09	13.4667
BraA03g050640.3C	0.313333	4.11333	0.533333	9.64333	5.78667	6.31667
BraA09g060090.3C	0.526667	1.91667	0.526667	43.3067	4.53667	27.18
BraA05g036470.3C	0.37	0.613333	0.526667	8.78667	2.25667	5.62
BraA06g024780.3C	0.323333	2.42333	0.523333	8.27	4.26667	5.67667
BraA06g024280.3C	0.403333	0.24	0.513333	2.86333	0.683333	2.08
BraA03g022760.3C	0.246667	0.12	0.51	12.5967	0.14	11.1267
BraA08g024420.3C	0.203333	1.12333	0.506667	10.7433	3.93	6.67667
BraA09g050000.3C	0.32	1.77333	0.506667	8.60333	2.49667	4.93667
BraA06g033290.3C	0.786667	0.253333	0.503333	6.32333	2.03333	4.96667
BraA08g019060.3C	0.593333	0.86	0.476667	6.57	3.17	6.45333
BraA05g035220.3C	0.426667	0.146667	0.473333	77.1567	26.3267	54.5967
BraA03g008920.3C	1.05667	0	0.466667	5.21667	0	3.41667
BraA10g000950.3C	0.513333	0.02	0.46	2.04667	0.21	2.15333
BraA07g012500.3C	0.4	1.30333	0.456667	4.72667	2.94333	3.97667
BraA09g031780.3C	0.626667	0	0.456667	6.12	0.0366667	3.37333
BraA06g001670.3C	0.613333	0.18	0.453333	6.47333	1.47667	4.54
BraA06g029930.3C	0.986667	1.85	0.45	9.08667	3.41	5.76333
BraA06g036850.3C	0.403333	0	0.45	5.00667	0.0966667	3.76333
BraA01g007170.3C	0.923333	0.0933333	0.45	5.21667	0.466667	5.11
BraA05g032720.3C	0.326667	0.326667	0.446667	3.44	0.93	2.64667
BraA07g020340.3C	0.356667	2.31	0.44	4.81667	5.16333	7.55333
BraA05g014020.3C	0.77	0.79	0.436667	14.2	1.88667	7.76
BraA04g016970.3C	0.403333	5.74	0.433333	14.3567	9.14333	8.51
BraA09g010390.3C	0.23	0.303333	0.43	5.65333	3.23	13.16
BraA05g038270.3C	0.59	0.0366667	0.416667	1.13667	0.32	1.58
BraA02g019470.3C	0.513333	1.33667	0.416667	15.7433	5.87	16.1633
BraA06g014750.3C	0.426667	1.2	0.41	9.82333	3.77333	10.1767
BraA03g050450.3C	0.623333	0.743333	0.406667	16.5467	5.66667	12.3633
BraA03g013510.3C	0.62	0	0.403333	6.57667	0	4.19667
BraA02g005040.3C	0.31	0.476667	0.396667	2.53667	0.853333	2.53667
BraA06g012380.3C	0.276667	0.11	0.39	2.66	0.723333	2.41333
BraA02g031300.3C	0.356667	3.05333	0.38	9.35667	13.29	19.2833
BraA03g032740.3C	0.406667	1.47667	0.38	7.12333	3.19667	3.85667
BraA09g040470.3C	0.57	0.323333	0.376667	8.5	2.09667	5.77333
BraA08g012840.3C	0.59	1.32333	0.373333	14.99	3.28333	8.52667
BraA03g042020.3C	0.71	0.19	0.37	154.207	64.7633	177.47
BraA10g027490.3C	0.483333	2.28	0.366667	13.7133	5.37667	15.3733
BraA08g009780.3C	0.833333	0.02	0.366667	2.41	0.07	1.81
BraA03g046340.3C	0.233333	4.74667	0.353333	65.1433	18.1867	35.49
BraA09g052310.3C	0.423333	2.22	0.353333	31.7033	9.49667	19.8767
BraA02g018900.3C	0.256667	0.11	0.353333	1.20333	0.35	1.22333
BraA01g007770.3C	0.456667	0.0966667	0.35	1.99667	0.09	1.32
BraA03g030400.3C	0.646667	1.58	0.346667	3.11333	2.1	2.08
BraA07g029240.3C	0.46	2.22333	0.343333	11.7667	6.99333	12.2367
BraA09g005800.3C	0.15	0.67	0.343333	11.5967	2.71333	6.45
BraA01g006520.3C	0.506667	0	0.34	2.6	0	3.04
BraA09g061670.3C	0.68	1.83	0.333333	10.0267	3.94	7.28333
BraA01g003730.3C	0.383333	0.1	0.333333	4.00667	0.426667	2.89333
BraA08g023960.3C	0.37	0.366667	0.333333	2.68	2.04	4.98667
BraA03g055320.3C	0.38	0.306667	0.326667	3.63667	1.25	3.02667
BraA03g023610.3C	0.546667	2.10667	0.32	36.5733	34.76	32.2933
BraA10g009940.3C	0.233333	0.0333333	0.32	3.53667	0.36	2.37667
BraA08g020340.3C	0.323333	1.01333	0.316667	23.8267	8.62333	19.72
BraA03g045030.3C	0.0433333	0.0266667	0.316667	1.62	0.176667	1.06
BraA03g005950.3C	0.0833333	0	0.31	0.716667	0	1.11667
BraA05g008180.3C	0.28	1.04667	0.306667	7.24333	5.73	7.02667
BraA09g009760.3C	0.443333	0.326667	0.306667	1.03667	0.42	1.25333
BraA06g044330.3C	0.546667	0	0.3	1.90667	0	1.75667
BraAnng003600.3C	0.43	0.466667	0.293333	4.46333	2.96667	6.02333
BraA03g050440.3C	0.403333	1.39333	0.29	2.47333	2.90667	3.85
BraA09g022780.3C	0.0533333	1.12333	0.29	2.75	1.73	2.29
BraA06g044320.3C	0.59	0	0.29	3.72	0	2.55667
BraA01g039880.3C	0.326667	0.21	0.29	9.51667	0.903333	4.9
BraA05g024810.3C	0.376667	0.196667	0.29	4.61667	2.61	6.08667
BraA09g061020.3C	0.63	0	0.286667	2.26667	0.0166667	1.82
BraA07g035710.3C	0.193333	0.363333	0.273333	20.1867	18.1667	51.3367
BraA01g044610.3C	0.126667	1.63667	0.27	7.11333	4.72667	5.57
BraA02g014890.3C	0.32	0.0933333	0.27	3.96	0.0766667	3.06
BraA03g047130.3C	0.226667	1.85333	0.266667	23.6667	6.57667	13.48
BraA09g031290.3C	0.103333	1.08	0.266667	3.93667	2.60667	2.58333
BraAnng003930.3C	0.173333	0.176667	0.266667	3.45333	0.296667	1.82
BraAnng003940.3C	0.173333	0.176667	0.266667	3.45333	0.296667	1.82
BraA04g028520.3C	0.896667	0.253333	0.266667	7.02333	1.65	4.8
BraA08g010170.3C	0.18	0.05	0.266667	2.14	0.03	1.42
BraA07g037000.3C	0.39	0.26	0.256667	9.50333	2.47	7.26333
BraA09g065240.3C	0.393333	1.26333	0.253333	4.70667	3.12667	3.24667
BraA02g008290.3C	0.433333	0.0366667	0.253333	3.44333	0.863333	3.08
BraA04g021700.3C	0	5.4	0.25	17.88	13.27	10.8767
BraA05g036750.3C	0.443333	0	0.246667	4.14667	0.48	3.36333
BraA09g010840.3C	0.183333	2.21333	0.24	11.0933	8.08	9.03
BraA02g040150.3C	0.44	0	0.24	2.68667	0	1.68667
BraA04g002410.3C	0.06	0	0.236667	4.71333	0.476667	3.03667
BraA04g016630.3C	0.393333	0.136667	0.236667	5.46333	1.70333	4.01667
BraA10g026220.3C	0.49	0.0633333	0.236667	2.51	0.54	2.66333
BraA03g054350.3C	0.16	2.10667	0.233333	122.43	77.9767	92.5733
BraA02g032480.3C	0.596667	0	0.233333	1.81	0	2.10667
BraA07g033680.3C	0.316667	2.06333	0.23	5.41	1.76	4.64
BraA03g031820.3C	0.546667	1.82333	0.23	81.1833	48.86	53.6533
BraA06g027600.3C	0.41	0.876667	0.23	15.3167	4.64333	12.2
BraA03g011030.3C	0.573333	0.186667	0.23	2.63667	0.653333	2.16667
BraA02g035420.3C	0.366667	0.443333	0.223333	1.89	0.666667	1.57667
BraA07g012780.3C	0.396667	0.186667	0.22	15.3633	7.76	23.93
BraA03g060860.3C	0.18	0.473333	0.22	42.79	39.9333	116.473
BraA04g027580.3C	0.206667	1.82667	0.216667	3.97	4.56	6.53
BraA03g005120.3C	0.416667	1.44	0.213333	189.873	38.0067	191.363
BraA01g018270.3C	0.186667	0.196667	0.203333	1.69667	0.536667	1.62333
BraA06g001700.3C	0.8	11.21	0.2	81.3867	33.3	111.377
BraA05g009180.3C	0.21	2.76667	0.2	34.6233	14.39	32.92
BraA07g022170.3C	0.27	1.1	0.2	6.74667	1.94667	5.80667
BraA03g027610.3C	0.0466667	1.12667	0.196667	11.1	4.00333	6.38
BraA02g044050.3C	0.216667	0.0166667	0.196667	2.85667	0.0533333	2.04
BraA03g044620.3C	0.216667	0.233333	0.196667	18.0333	9.94	20.3033
BraA04g001430.3C	0.04	0.786667	0.196667	10.5967	4.59333	4.82
BraA07g041840.3C	0.34	0.22	0.19	17.49	3.25	15.8733
BraA01g010700.3C	0.0633333	1.24667	0.186667	7.51	3.65333	4.65
BraA09g034690.3C	0.193333	0.166667	0.186667	10.0467	1.55333	5.51333
BraA04g025790.3C	0.556667	2.01	0.183333	50.6367	10.5433	39.84
BraA02g025740.3C	0.126667	0.213333	0.183333	1.12333	0	2.36667
BraA09g041450.3C	0.256667	0.156667	0.183333	1.39	0.876667	2.29
BraA09g050860.3C	0.05	1.24	0.173333	7.05333	3.71333	5.49333
BraA06g032230.3C	0.0933333	0	0.17	25.3633	6.27667	17.5633
BraA02g033560.3C	0	0	0.17	3.21333	0	1.69
BraA03g013160.3C	0.343333	1.97333	0.166667	16.7367	9.81	14.83
BraA09g005440.3C	0.203333	0	0.16	1.37667	0	1.06667
BraA09g012560.3C	0.0366667	0	0.156667	2.73667	0	1.57
BraA03g029550.3C	0.483333	1.12	0.153333	5.15333	2.90667	3.36333
BraA05g018300.3C	0.17	0.0166667	0.146667	2.58667	0.02	1.42667
BraA06g014350.3C	0.15	0.0966667	0.146667	16.8367	23.9433	36.1767
BraA08g010780.3C	0.216667	0.01	0.143333	1.88	0.1	1.28333
BraA09g009240.3C	0	0.0233333	0.14	2.04667	0.416667	1.59667
BraA09g029550.3C	0.426667	0	0.136667	1.83667	0	1.16
BraA08g030540.3C	0.21	0.383333	0.13	8.46667	2.33	5.77667
BraA02g014630.3C	0.61	0	0.126667	2.52667	0	1.74
BraA09g039170.3C	0.12	0.31	0.126667	0.99	0.153333	1.55333
BraA01g034630.3C	0.173333	0.0966667	0.126667	1.26	0.586667	1.96667
BraA10g020320.3C	0.19	0.266667	0.123333	107.347	23.2533	68.82
BraA04g012270.3C	0.09	0.113333	0.12	7.52	1.65333	7.70333
BraA07g043000.3C	0.176667	0.0666667	0.12	3.06333	0.446667	2.19667
BraA08g025830.3C	0.0433333	0.313333	0.12	2.79667	0.963333	2.36333
BraA06g012870.3C	0.06	0	0.116667	1.26	0.196667	1.15667
BraA09g037700.3C	0	3.33667	0.113333	8.46333	6.47	7.66
BraA08g012450.3C	0.12	0	0.106667	5.19	0.03	4.64667
BraA02g005150.3C	0.2	0.173333	0.106667	22.7667	5.01333	14.61
BraA09g057440.3C	0.126667	0.6	0.106667	6.63667	3.34333	7.08
BraA06g029080.3C	0.326667	1.02667	0.1	2.41333	1.51667	2.70667
BraA06g019700.3C	0.1	0.916667	0.1	47.08	24.9033	20.8467
BraA09g017210.3C	0	0.0266667	0.0933333	8.97	5.63333	16.6133
BraA03g047440.3C	0.156667	0.726667	0.0933333	4.37333	1.69333	4.04333
BraA08g014920.3C	0.05	0.26	0.0933333	29.4467	7.63333	12.0967
BraA08g022360.3C	0.27	1.96	0.09	3.00333	1.22667	3.49333
BraA09g024230.3C	0.02	0.11	0.09	2.54667	0.0833333	1.79333
BraA09g010930.3C	0	0	0.09	5.68333	0	2.75333
BraA05g034870.3C	0.09	0	0.0866667	2.1	0	1.51
BraA03g057860.3C	0.506667	0.0733333	0.0833333	6.42333	0.83	4.00667
BraA06g010660.3C	0.126667	0.0633333	0.08	2.68	0.186667	1.47
BraA08g011960.3C	0.336667	0	0.0766667	3.22333	0	3.27667
BraA01g002080.3C	0.186667	0	0.07	4.76	0	2.75
BraA02g009680.3C	0.04	0.0933333	0.07	24.3933	12.1133	25.6267
BraA06g028760.3C	0.11	0.256667	0.07	3.54667	2.36667	11.3233
BraA02g004310.3C	0	0.143333	0.0633333	72.8733	5.83667	42.2867
BraA01g012730.3C	0.0833333	1.18	0.0566667	2.53	1.78667	3.42333
BraA02g038520.3C	0.423333	0.616667	0.0533333	13.83	3.61333	33.35
BraA03g027160.3C	0.316667	0.506667	0.05	32.8133	3.08667	37.92
BraA02g010660.3C	0.753333	0.436667	0.0466667	8.59667	0.386667	5.18
BraA05g002320.3C	0.08	1.74667	0.0366667	29.8	9.74	70.4433
BraA07g009310.3C	0	0	0.0333333	13.8633	0.0366667	10.8133
BraA03g005700.3C	0	1.64667	0.03	17.17	5.49667	8.06333
BraAnng000300.3C	0.0166667	0.0366667	0.03	2.09667	0.196667	1.60667
BraA08g018370.3C	0.03	0	0.03	2.41333	0	2.27667
BraA07g019890.3C	0	0.256667	0.0266667	7.40667	1.61	5.67333
BraA01g036660.3C	0.183333	1.73667	0.0233333	19.1533	3.27667	10.83
BraA09g011410.3C	0	0	0.0166667	3.07667	0.76	2.04667
BraA05g003150.3C	0.07	0.0866667	0.0133333	23.14	6.43333	14.5667
BraA08g027590.3C	0	0	0	5.79333	0.116667	3.92
BraA03g025130.3C	0	0	0	2.76333	0	3.16
BraA05g001680.3C	0.0566667	0	0	12.07	2.91667	10.9767
BraA09g061310.3C	0.123333	0.116667	0	235.117	34.5733	126.513
BraA10g021360.3C	0	0.03	0	56.6933	10.7667	37.39
BraA09g054180.3C	0	0	0	0.856667	0.0933333	1.25667
BraA04g002290.3C	0.0233333	0.173333	0	2.58	0.72	2.18
BraA07g028290.3C	0	0	0	0.766667	0.04	1.35
BraA10g022520.3C	0.09	0.0433333	0	4.95	1.04667	3.97667
