# Supplementary material for: Unraveling yield heterosis in Chinese cabbage hybrid by comparative transcriptomic analysis and LHCB1 gene function analysis
Source: Front Plant Sci. 2025 Jul 2;16:1627259. doi: 10.3389/fpls.2025.1627259 (PMC12269066; doi:10.3389/fpls.2025.1627259)
Supplement: Supplementary file 8 [file Table7.xlsx]

## Sheet: Sheet1
Supplementary Table S7 The all enriched KEGG metabolism pathways for the 1142 hub genes.
Pathway	Class	Genes
MAPK signaling pathway - plant	Environmental Information Processing	BraA01g028580.3C;BraA01g031220.3C;BraA01g039670.3C;BraA03g014680.3C;BraA03g026570.3C;BraA03g029760.3C;BraA03g045150.3C;BraA05g014020.3C;BraA05g018200.3C;BraA05g028660.3C;BraA05g035520.3C;BraA06g019390.3C;BraA06g032660.3C;BraA07g028710.3C;BraA07g032120.3C;BraA07g039320.3C;BraA07g039340.3C;BraA08g019950.3C;BraA09g026560.3C;BraA10g006100.3C;BraA10g014950.3C;BraA10g016990.3C;BraA02g038520.3C;BraA04g0…
Plant-pathogen interaction	Organismal Systems	BraA01g028180.3C;BraA01g031220.3C;BraA01g041350.3C;BraA03g026570.3C;BraA03g039380.3C;BraA03g045230.3C;BraA04g017580.3C;BraA04g020490.3C;BraA04g029240.3C;BraA05g014020.3C;BraA05g018200.3C;BraA05g021750.3C;BraA05g037940.3C;BraA06g019390.3C;BraA06g035420.3C;BraA07g022920.3C;BraA07g032120.3C;BraA07g043000.3C;BraA08g019240.3C;BraA08g019950.3C;BraA09g010840.3C;BraA09g024460.3C;BraA09g042210.3C;BraA02g0…
Glycerolipid metabolism	Metabolism	BraA02g002710.3C;BraA02g022570.3C;BraA02g036920.3C;BraA07g037580.3C;BraA07g043000.3C;BraA08g001190.3C;BraA08g031930.3C;BraA09g019480.3C;BraA09g022970.3C;BraA10g032260.3C;BraA05g020840.3C
alpha-Linolenic acid metabolism	Metabolism	BraA03g042180.3C;BraA05g038680.3C;BraA08g027790.3C;BraA09g024530.3C;BraA09g034690.3C;BraA09g057440.3C;BraA10g005490.3C;BraA10g032260.3C
Protein processing in endoplasmic reticulum	Genetic Information Processing	BraA01g041350.3C;BraA02g004310.3C;BraA02g010240.3C;BraA03g005120.3C;BraA03g015480.3C;BraA03g022180.3C;BraA03g027160.3C;BraA04g000690.3C;BraA04g010550.3C;BraA04g021360.3C;BraA05g014670.3C;BraA05g037940.3C;BraA06g001970.3C;BraA06g020450.3C;BraA07g040880.3C;BraA08g029700.3C;BraA09g013680.3C;BraA09g018690.3C;BraA09g048600.3C
Galactose metabolism	Metabolism	BraA02g002710.3C;BraA02g036920.3C;BraA05g000680.3C;BraA06g003260.3C;BraA08g030770.3C;BraA09g017210.3C;BraA09g048100.3C;BraA10g020320.3C
Alanine, aspartate and glutamate metabolism	Metabolism	BraA01g034850.3C;BraA03g020090.3C;BraA03g040930.3C;BraA06g019700.3C;BraA07g004500.3C;BraA08g029330.3C;BraA10g021930.3C;BraA10g026230.3C
Plant hormone signal transduction	Environmental Information Processing	BraA01g016870.3C;BraA01g028580.3C;BraA01g039670.3C;BraA02g011300.3C;BraA02g033740.3C;BraA03g014680.3C;BraA03g029760.3C;BraA03g038820.3C;BraA03g045150.3C;BraA05g009140.3C;BraA05g018200.3C;BraA05g035520.3C;BraA05g040050.3C;BraA06g003170.3C;BraA06g014750.3C;BraA06g032660.3C;BraA06g033230.3C;BraA06g035790.3C;BraA06g036380.3C;BraA06g042710.3C;BraA07g036860.3C;BraA07g038660.3C;BraA08g012240.3C;BraA08g0…
Glycosphingolipid biosynthesis - globo and isoglobo series	Metabolism	BraA02g002710.3C;BraA02g036920.3C;BraA05g037290.3C
beta-Alanine metabolism	Metabolism	BraA02g027990.3C;BraA04g030630.3C;BraA05g029770.3C;BraA08g001190.3C;BraA09g008240.3C;BraA05g020840.3C
Sphingolipid metabolism	Metabolism	BraA02g002710.3C;BraA02g036920.3C;BraA08g014410.3C;BraA08g033640.3C
Valine, leucine and isoleucine degradation	Metabolism	BraA03g020090.3C;BraA06g013920.3C;BraA08g001190.3C;BraA08g016260.3C;BraA09g022910.3C;BraA05g020840.3C
Sulfur metabolism	Metabolism	BraA01g020000.3C;BraA06g000280.3C;BraA06g001260.3C;BraA06g043580.3C;BraA07g009310.3C
Histidine metabolism	Metabolism	BraA05g009170.3C;BraA08g001190.3C;BraA05g020840.3C
Glycosaminoglycan degradation	Metabolism	BraA02g005060.3C;BraA02g040840.3C
Fatty acid degradation	Metabolism	BraA05g038680.3C;BraA06g042570.3C;BraA08g001190.3C;BraA09g022910.3C;BraA05g020840.3C
Purine metabolism	Metabolism	BraA05g033020.3C;BraA06g043580.3C;BraA07g004500.3C;BraA07g022930.3C;BraA08g032380.3C;BraA09g025320.3C;BraA09g002070.3C
Pyruvate metabolism	Metabolism	BraA02g015020.3C;BraA03g004740.3C;BraA04g030340.3C;BraA06g042570.3C;BraA08g001190.3C;BraA09g022910.3C;BraA09g064120.3C;BraA05g020840.3C
Caffeine metabolism	Metabolism	BraA09g002070.3C
Nitrogen metabolism	Metabolism	BraA01g001330.3C;BraA01g004520.3C;BraA01g027230.3C;BraA01g034850.3C;BraA10g021930.3C
Pantothenate and CoA biosynthesis	Metabolism	BraA04g030630.3C;BraA05g029770.3C;BraA09g008240.3C;BraA05g020840.3C
Phenylpropanoid biosynthesis	Metabolism	BraA02g018000.3C;BraA02g024070.3C;BraA03g019340.3C;BraA03g057860.3C;BraA04g027680.3C;BraA06g027600.3C;BraA06g043090.3C;BraA09g010080.3C;BraA10g016360.3C;BraA10g028260.3C
Tryptophan metabolism	Metabolism	BraA03g058660.3C;BraA08g001190.3C;BraA09g022910.3C;BraA09g031290.3C;BraA05g020840.3C;BraA09g029550.3C
Arginine and proline metabolism	Metabolism	BraA04g030630.3C;BraA06g030260.3C;BraA06g042040.3C;BraA08g001190.3C;BraA05g020840.3C
Glycine, serine and threonine metabolism	Metabolism	BraA02g027990.3C;BraA03g020090.3C;BraA03g055320.3C;BraA08g001190.3C;BraA08g029130.3C;BraA09g062680.3C
Phosphatidylinositol signaling system	Environmental Information Processing	BraA01g031220.3C;BraA03g007640.3C;BraA06g007730.3C;BraA07g032120.3C;BraA02g038520.3C;BraA04g012060.3C
Pyrimidine metabolism	Metabolism	BraA05g029770.3C;BraA07g001260.3C;BraA07g010340.3C;BraA09g008240.3C;BraA09g050000.3C
Tyrosine metabolism	Metabolism	BraA02g027990.3C;BraA06g042570.3C;BraA09g023530.3C;BraA09g027850.3C
ABC transporters	Environmental Information Processing	BraA04g004730.3C;BraA05g008190.3C;BraA06g011250.3C;BraA06g011260.3C;BraA07g025030.3C
Glycosphingolipid biosynthesis - lacto and neolacto series	Metabolism	BraA05g037290.3C
Lysine degradation	Metabolism	BraA08g001190.3C;BraA09g022910.3C;BraA05g020840.3C
Glyoxylate and dicarboxylate metabolism	Metabolism	BraA01g001330.3C;BraA01g034850.3C;BraA03g058660.3C;BraA05g003150.3C;BraA09g022910.3C;BraA10g024400.3C
Selenocompound metabolism	Metabolism	BraA06g043580.3C;BraA09g014040.3C
Neomycin, kanamycin and gentamicin biosynthesis	Metabolism	BraA06g003260.3C
Limonene and pinene degradation	Metabolism	BraA05g020840.3C
Arginine biosynthesis	Metabolism	BraA01g034850.3C;BraA08g029330.3C;BraA10g021930.3C
Steroid biosynthesis	Metabolism	BraA07g037900.3C;BraA09g057250.3C;BraA10g032260.3C
Glycerophospholipid metabolism	Metabolism	BraA02g022570.3C;BraA03g004110.3C;BraA09g019480.3C;BraA09g022970.3C;BraA09g034690.3C;BraA10g005490.3C;BraA10g032260.3C
Spliceosome	Genetic Information Processing	BraA01g030750.3C;BraA02g027060.3C;BraA05g016270.3C;BraA06g000630.3C;BraA06g032370.3C;BraA08g023220.3C;BraA08g029700.3C;BraA08g035150.3C;BraA10g006050.3C;BraA09g006820.3C
Metabolic pathways	Metabolism	BraA01g001330.3C;BraA01g004520.3C;BraA01g020000.3C;BraA01g027230.3C;BraA01g034850.3C;BraA02g002710.3C;BraA02g004630.3C;BraA02g005060.3C;BraA02g015020.3C;BraA02g018000.3C;BraA02g022570.3C;BraA02g024070.3C;BraA02g027990.3C;BraA02g036920.3C;BraA02g040840.3C;BraA03g004110.3C;BraA03g004740.3C;BraA03g006580.3C;BraA03g007640.3C;BraA03g013400.3C;BraA03g013510.3C;BraA03g015920.3C;BraA03g019340.3C;BraA03g0…
Arachidonic acid metabolism	Metabolism	BraA09g040320.3C;BraA10g032260.3C
Various types of N-glycan biosynthesis	Metabolism	BraA03g006580.3C;BraA03g013400.3C
Carotenoid biosynthesis	Metabolism	BraA05g028020.3C;BraA05g032610.3C
Ether lipid metabolism	Metabolism	BraA03g004110.3C;BraA10g032260.3C
Monobactam biosynthesis	Metabolism	BraA06g043580.3C
Ribosome biogenesis in eukaryotes	Genetic Information Processing	BraA02g010530.3C;BraA05g001550.3C;BraA07g027530.3C;BraA08g029830.3C;BraA08g029850.3C
Zeatin biosynthesis	Metabolism	BraA08g026870.3C;BraA09g040610.3C
Other glycan degradation	Metabolism	BraA03g006030.3C
Stilbenoid, diarylheptanoid and gingerol biosynthesis	Metabolism	BraA02g018000.3C
Linoleic acid metabolism	Metabolism	BraA10g032260.3C
Cutin, suberine and wax biosynthesis	Metabolism	BraA03g017710.3C;BraA04g013620.3C
Amino sugar and nucleotide sugar metabolism	Metabolism	BraA03g023690.3C;BraA03g040930.3C;BraA05g038870.3C;BraA06g003260.3C;BraA07g004150.3C;BraA07g025240.3C;BraA08g030770.3C
Carbon metabolism	Metabolism	BraA01g001330.3C;BraA02g015020.3C;BraA03g004740.3C;BraA03g021980.3C;BraA04g025990.3C;BraA05g003150.3C;BraA06g000280.3C;BraA06g003260.3C;BraA06g042570.3C;BraA08g029130.3C;BraA08g029330.3C;BraA09g022910.3C;BraA10g021930.3C;BraA10g024400.3C
Ascorbate and aldarate metabolism	Metabolism	BraA03g023690.3C;BraA08g001190.3C;BraA05g020840.3C
Autophagy - other	Cellular Processes	BraA03g023610.3C;BraA07g023440.3C
Biosynthesis of amino acids	Metabolism	BraA01g034850.3C;BraA02g015020.3C;BraA04g025990.3C;BraA05g000750.3C;BraA05g003150.3C;BraA05g009170.3C;BraA06g000280.3C;BraA06g019700.3C;BraA08g029130.3C;BraA08g029330.3C;BraA09g062680.3C;BraA10g018830.3C
Glycolysis / Gluconeogenesis	Metabolism	BraA02g015020.3C;BraA04g025990.3C;BraA06g003260.3C;BraA06g042570.3C;BraA08g001190.3C;BraA05g020840.3C
Ubiquitin mediated proteolysis	Genetic Information Processing	BraA02g041550.3C;BraA02g043760.3C;BraA05g031760.3C;BraA07g040510.3C;BraA09g013680.3C;BraA09g024910.3C;BraA06g005920.3C
Vitamin B6 metabolism	Metabolism	BraA04g032160.3C
Other types of O-glycan biosynthesis	Metabolism	BraA09g050860.3C
N-Glycan biosynthesis	Metabolism	BraA03g006580.3C;BraA05g002240.3C
Photosynthesis - antenna proteins	Metabolism	BraA09g035160.3C
Butanoate metabolism	Metabolism	BraA09g022910.3C
One carbon pool by folate	Metabolism	BraA02g004630.3C
Peroxisome	Cellular Processes	BraA05g011050.3C;BraA09g035670.3C;BraA09g002070.3C;BraA08g014920.3C
Isoquinoline alkaloid biosynthesis	Metabolism	BraA02g027990.3C
Phagosome	Cellular Processes	BraA02g023110.3C;BraA03g013510.3C;BraA06g036890.3C;BraA09g018690.3C
Terpenoid backbone biosynthesis	Metabolism	BraA02g011440.3C;BraA09g022910.3C
Circadian rhythm - plant	Organismal Systems	BraA06g030710.3C;BraA08g034900.3C
Cysteine and methionine metabolism	Metabolism	BraA03g020090.3C;BraA05g000750.3C;BraA06g000280.3C;BraA08g029130.3C;BraA09g014040.3C
Protein export	Genetic Information Processing	BraA01g000910.3C;BraA01g000920.3C
RNA degradation	Genetic Information Processing	BraA01g004190.3C;BraA02g003050.3C;BraA03g006400.3C;BraA05g033670.3C;BraA10g024540.3C
Carbon fixation in photosynthetic organisms	Metabolism	BraA03g004740.3C;BraA04g025990.3C;BraA08g029330.3C
Flavonoid biosynthesis	Metabolism	BraA02g018000.3C
Fatty acid elongation	Metabolism	BraA04g020490.3C
Fructose and mannose metabolism	Metabolism	BraA04g025990.3C;BraA06g003260.3C
Biosynthesis of secondary metabolites	Metabolism	BraA02g011440.3C;BraA02g015020.3C;BraA02g018000.3C;BraA02g022570.3C;BraA02g024070.3C;BraA02g027990.3C;BraA03g019340.3C;BraA03g020090.3C;BraA03g042180.3C;BraA03g053700.3C;BraA03g057860.3C;BraA04g020490.3C;BraA04g025990.3C;BraA04g027680.3C;BraA05g000750.3C;BraA05g003150.3C;BraA05g009170.3C;BraA05g018300.3C;BraA05g028020.3C;BraA05g032610.3C;BraA05g038680.3C;BraA06g000280.3C;BraA06g003260.3C;BraA06g0…
Fatty acid metabolism	Metabolism	BraA05g038680.3C;BraA09g022910.3C
Phenylalanine metabolism	Metabolism	BraA02g027990.3C
Starch and sucrose metabolism	Metabolism	BraA05g018300.3C;BraA06g003260.3C;BraA06g008300.3C;BraA08g026340.3C;BraA09g011560.3C
Tropane, piperidine and pyridine alkaloid biosynthesis	Metabolism	BraA02g027990.3C
SNARE interactions in vesicular transport	Genetic Information Processing	BraA08g017210.3C
2-Oxocarboxylic acid metabolism	Metabolism	BraA05g003150.3C;BraA08g029330.3C
Porphyrin metabolism	Metabolism	BraA03g053700.3C
Inositol phosphate metabolism	Metabolism	BraA03g007640.3C;BraA06g007730.3C
Cyanoamino acid metabolism	Metabolism	BraA01g001330.3C
Phenylalanine, tyrosine and tryptophan biosynthesis	Metabolism	BraA10g018830.3C
Biosynthesis of various plant secondary metabolites	Metabolism	BraA05g000750.3C
Endocytosis	Cellular Processes	BraA03g011110.3C;BraA06g007730.3C;BraA06g030110.3C;BraA08g029700.3C;BraA09g025230.3C
Pentose phosphate pathway	Metabolism	BraA04g025990.3C
Aminoacyl-tRNA biosynthesis	Genetic Information Processing	BraA03g034930.3C
Citrate cycle (TCA cycle)	Metabolism	BraA05g003150.3C
Glutathione metabolism	Metabolism	BraA07g034800.3C;BraA09g039000.3C
mRNA surveillance pathway	Genetic Information Processing	BraA01g004190.3C;BraA01g007890.3C;BraA07g023440.3C
Oxidative phosphorylation	Metabolism	BraA03g013510.3C;BraA03g015920.3C;BraA06g036890.3C
Pentose and glucuronate interconversions	Metabolism	BraA04g030600.3C;BraA06g028090.3C;BraAnng003600.3C
Nucleocytoplasmic transport	Genetic Information Processing	BraA04g021360.3C
Ribosome	Genetic Information Processing	BraA04g012270.3C;BraA06g038380.3C
