# Supplementary material for: Unraveling yield heterosis in Chinese cabbage hybrid by comparative transcriptomic analysis and LHCB1 gene function analysis
Source: Front Plant Sci. 2025 Jul 2;16:1627259. doi: 10.3389/fpls.2025.1627259 (PMC12269066; doi:10.3389/fpls.2025.1627259)
Supplement: Supplementary file 9 [file Table8.xlsx]

## Sheet: Sheet1
Supplementary Table S8 The average values of three horticultural traits of the Chinese cabbage hybrid and its parents. P, M and Z represent the paternal parent, the maternal parent and the hybrid in the rosette stage, respectively. DP, DM and DZ represent the paternal parent, the maternal parent and the hybrid in the mature stage, respectively. ZG represents the plant height, DZG represents the p…
	ZG(cm)	DZG(kg)	total YPS(piece)				ZG(cm)	DZG(kg)	total YPS(piece)
Z	15.1667	0.09	15			DZ	41.3333	4.23667	75.6667
M	13	0.0511333	13.3333			DM	34.3333	2.38833	61.3333
P	10.8333	0.0223333	9.33333			DP	30.6	2.11333	55.3333
MPH	0.2727	1.45	0.3235			MPH	0.2731	0.8823	0.2971
HPH	0.1667	0.7601	0.125			HPH	0.2039	0.7739	0.2337
