# Supplementary material for: Unraveling yield heterosis in Chinese cabbage hybrid by comparative transcriptomic analysis and LHCB1 gene function analysis
Source: Front Plant Sci. 2025 Jul 2;16:1627259. doi: 10.3389/fpls.2025.1627259 (PMC12269066; doi:10.3389/fpls.2025.1627259)
Supplement: Supplementary file 10 [file Table9.xlsx]

## Sheet: Sheet1
Supplementary Table S9 Primers of the BraA09g035160.3C gene used for the VIGS and qRT‒PCR experiments.
CDS sequence was ligated into PUC19vector	BraA09g035160.3C-F	CAGGCTCCGCGGCCGCCACCATGGCCTCTTCAACAATGGC
	BraA09g035160.3C-R	AAAGCTGGGTCGGCGCGCCCCTTTCCGGGAACGAAGTTGG
500bp was ligated into PCVA vector	BraA09g035160.3C-F	GCGAGCTCAGATCTGGATCCATGGCCTCTTCAACAATGGC
	BraA09g035160.3C-R	GAAAAGCCTAAGCGGCAAGCATCACCTGAGTGGCCCAAAT
qRT-PCR	BraA09g035160.3C-F	ATGGCCTCTTCAACAATG
	BraA09g035160.3C-R	ACAACTCCGGGAAGACA
